# Supplementary material for: Physiological and molecular mechanisms of Acacia melanoxylon stem in response to boron deficiency
Source: Front Plant Sci. 2023 Oct 27;14:1268835. doi: 10.3389/fpls.2023.1268835 (PMC10641760; doi:10.3389/fpls.2023.1268835)
Supplement: Supplementary file 5 [file Table_1.xlsx]

## Sheet: File S1
Supplementary File S1. The primers used for qRT-PCR
Gene name	Gene ID	Forward primer	Reverse primer
AmBH122	evm.model.Chr10.4953	CGTTACCGATCGGCTCCC	AACTCGCTCGGTTTCGGG
AmIAA32	evm.model.Chr11.1337	TGAGGAAGCAGGATCCAGGA	GGAGATAAGTGGCGCCCC
AmC84A1	evm.model.Chr11.27	ATATCGGGCAGCGTTCGG	AGTCCCTGGGGGTCGATC
AmCYP51	evm.model.Chr13.1452	TGCTGTCTCGGAGGAGCA	GAGGAGGGTGGAGCCTCA
AmTGA3	evm.model.Chr2.3172	GATCCCGCCCATCTCAGC	TGCCGGAGTTTGGTGCAA
AmWRKY6	evm.model.Chr4.1262	CCGTCTCCGCCGAAGATT	AGCCACAAGTGCTGCAGT
AmPP2C51	evm.model.Chr4.2337	CTGAGTGGGCAAGGACGG	CTAACACAGCTGCCGCCT
AmIAA29	evm.model.Chr4.2686	TGACCGTGGTGGGAAGAGA	TGGCCATCCCACTAAACGG
AmIAA7	evm.model.Chr6.596	AACCGCTCCTCCAAAGGC	GGCCGCATCATCCTTGGA
AmIAUX28	evm.model.Chr7.1780	CGACTGGATGCTCGTCGG	TTCTCCATGGCCCTCGGT
AmAX22D	evm.model.Chr7.1781	GCTCCTCAAGGCCTTGCA	AACCAGCATCCAGTCGCC
AmHSP41	evm.model.Chr7.2723	GATCGTTTCGCGGACCCA	GCCGTAGACACCACAGCC
AmBH035	evm.model.Chr8.1995	GGATGGGACGAGGCCTTC	CGGTTGCGCTCAGAGACA
AmAUX22	evm.model.Chr9.862	GGGAGGGAGGAGGGGAAG	ACCACCAATACAGCCGCC
AmIAA17	evm.model.Chr9.863	AACGACACCGAGCTCACC	CCTTGTGTGCGGGGGATT
AmPP2a	evm.model.Chr3.536	AAGAGTTTGGTCCTGAGTGG	CAAGCAGAGAGACAGCGTTA
