# Supplementary material for: Physiological and molecular mechanisms of Acacia melanoxylon stem in response to boron deficiency
Source: Front Plant Sci. 2023 Oct 27;14:1268835. doi: 10.3389/fpls.2023.1268835 (PMC10641760; doi:10.3389/fpls.2023.1268835)
Supplement: Supplementary file 6 [file Table_2.xlsx]

## Sheet: File S2
Supplementary File S2. RNA sequencing statistics for each sample
Sample	Clean Reads Pairs	Clean base(bp)	Length	Q20(%)	Q30(%)	GC(%)
CK_1	26471339	7941401700	150;150	97.8;96.9	91.1;89.0	45.8;46.0
CK_2	25987662	7796298600	150;150	97.9;97.3	91.6;90.2	46.0;46.1
CK_3	28908403	8672520900	150;150	98.3;97.7	92.8;91.7	46.2;46.3
B0_1	26770766	8031229800	150;150	97.7;96.9	90.8;88.9	45.8;45.9
B0_2	24033922	7210176600	150;150	98.1;97.1	92.0;89.5	45.9;46.0
B0_3	23932598	7179779400	150;150	97.9;97.2	91.5;89.7	45.9;46.0
