# Supplementary material for: Physiological and molecular mechanisms of Acacia melanoxylon stem in response to boron deficiency
Source: Front Plant Sci. 2023 Oct 27;14:1268835. doi: 10.3389/fpls.2023.1268835 (PMC10641760; doi:10.3389/fpls.2023.1268835)
Supplement: Supplementary file 7 [file Table_3.xlsx]

## Sheet: File S3
Supplementary File S3. RNA sequencing reads and reference genome comparison statistics
Sample	Total Read pairs	Total mapped ratio	Uniq mapped reads ratio	Multiple mapped reads ratio	Discordantly reads ratio
CK_1	26471339	0.8911	0.8048	0.0366	0.0497
CK_2	25987662	0.8765	0.7914	0.0379	0.0472
CK_3	28908403	0.8871	0.8076	0.039	0.0405
B0_1	26770766	0.8754	0.7894	0.0383	0.0477
B0_2	24033922	0.8632	0.7751	0.0399	0.0482
B0_3	23932598	0.8677	0.7832	0.0375	0.047
