# Supplementary material for: Physiological and molecular mechanisms of Acacia melanoxylon stem in response to boron deficiency
Source: Front Plant Sci. 2023 Oct 27;14:1268835. doi: 10.3389/fpls.2023.1268835 (PMC10641760; doi:10.3389/fpls.2023.1268835)
Supplement: Supplementary file 8 [file Table_4.xlsx]

## Sheet: File S4
Supplementary File 4. Gene Ontology enrichment analysis for DEGs
GO_class	GO ID	GO_term	Hit_number	Background number	P-Value	Q-Value	Gene IDs
Biological Process	GO:0071554	cell wall organization or biogenesis	127	445	1.56252e-15	5.94227e-12	evm.TU.Chr2.3466,evm.TU.Chr11.2038,evm.TU.Chr7.3135,evm.TU.Chr11.389,evm.TU.Chr1.3054,evm.TU.Chr10.790,evm.TU.Chr7.2709,evm.TU.Chr12.2227,evm.TU.Chr1.2817,evm.TU.Chr10.4622,evm.TU.Chr8.2960,evm.TU.Chr7.1514,evm.TU.Chr5.1370,evm.TU.Chr11.1759,evm.TU.Chr3.2339,evm.TU.Chr6.2059,evm.TU.Chr12.2100,evm.TU.Chr13.2100,novel.23757,evm.TU.Chr5.1752,evm.TU.Chr9.2904,evm.TU.Chr3.1408,evm.TU.Chr2.2104,novel.1…
Biological Process	GO:0019748	secondary metabolic process	96	331	1.57091e-12	2.56647e-09	evm.TU.Chr3.2236,evm.TU.Chr8.98,novel.5496,evm.TU.Chr4.2432,novel.13212,novel.1502,evm.TU.Chr10.814,evm.TU.Chr4.3222,novel.32541,evm.TU.Chr2.2490,evm.TU.Chr10.2579,evm.TU.Chr11.1919,evm.TU.Chr4.2105,evm.TU.Chr12.33,novel.10602,evm.TU.Chr1.736,evm.TU.Chr13.773,novel.4387,evm.TU.Chr10.2592,evm.TU.Chr11.503,evm.TU.Chr10.3968,evm.TU.Chr13.1903,evm.TU.Chr7.2250,evm.TU.Chr7.2244,evm.TU.Chr1.1919,evm.TU…
Biological Process	GO:0007018	microtubule-based movement	38	83	3.89649e-12	2.96367e-09	evm.TU.Chr6.1545,evm.TU.Chr12.2708,evm.TU.Chr4.2949,evm.TU.Chr10.4651,evm.TU.Chr3.2324,evm.TU.Chr8.2950,evm.TU.Chr5.139_evm.TU.Chr5.140,novel.8932,evm.TU.Chr10.318,evm.TU.Chr1.328,evm.TU.Chr7.445,evm.TU.Chr4.2473,evm.TU.Chr9.2918,evm.TU.Chr1.168,evm.TU.Chr8.2163,evm.TU.Chr11.2355,evm.TU.Chr5.370,evm.TU.Chr3.1599,evm.TU.Chr1.2292,evm.TU.Chr7.234,evm.TU.Chr7.2335,evm.TU.Chr8.2947,evm.TU.Chr2.1868,e…
Biological Process	GO:0006928	movement of cell or subcellular component	38	85	9.60429e-12	6.08752e-09	evm.TU.Chr3.1649,evm.TU.Chr4.1350,novel.10597,evm.TU.Chr2.3065,evm.TU.Chr5.1138,evm.TU.Chr3.1070,evm.TU.Chr3.2942,evm.TU.Chr5.168,novel.30358,evm.TU.Chr8.2947,evm.TU.Chr2.1868,evm.TU.Chr4.2413,evm.TU.Chr8.2552,evm.TU.Chr6.2300,evm.TU.Chr10.2963,novel.2170,evm.TU.Chr13.176,evm.TU.Chr4.2473,evm.TU.Chr9.2918,evm.TU.Chr1.168,evm.TU.Chr8.2163,evm.TU.Chr11.2355,evm.TU.Chr5.370,evm.TU.Chr10.318,novel.89…
Biological Process	GO:0007017	microtubule-based process	65	197	1.45741e-11	6.92818e-09	evm.TU.Chr2.2141,evm.TU.Chr1.2292,evm.TU.Chr7.234,evm.TU.Chr1.328,evm.TU.Chr5.370,evm.TU.Chr10.4651,evm.TU.Chr10.866,evm.TU.Chr3.2324,evm.TU.Chr9.254,evm.TU.Chr5.2167,evm.TU.Chr1.2911,evm.TU.Chr4.2949,evm.TU.Chr3.1070,novel.4348,evm.TU.Chr2.3065,evm.TU.Chr5.1138,evm.TU.Chr4.2894,evm.TU.Chr7.2747,evm.TU.Chr5.377_evm.TU.Chr5.378,evm.TU.Chr4.1350,novel.10597,evm.TU.Chr5.1227,evm.TU.Chr13.176,evm.TU.…
Biological Process	GO:0044550	secondary metabolite biosynthetic process	74	239	1.89662e-11	8.01428e-09	evm.TU.Chr10.2593,evm.TU.Chr6.312,evm.TU.Chr5.762,evm.TU.Chr5.234,evm.TU.Chr10.3969,evm.TU.Chr6.308,evm.TU.Chr12.81,evm.TU.Chr1.731,evm.TU.Chr3.2075,evm.TU.Chr10.103_evm.TU.Chr10.99,evm.TU.Chr11.666,novel.14452,evm.TU.Chr2.2844,evm.TU.Chr11.72,evm.TU.Chr6.311,evm.TU.Chr13.302,evm.TU.Chr10.2596,evm.TU.Chr10.3967,evm.TU.Chr8.388,novel.14449,evm.TU.Chr8.98,evm.TU.Chr3.2236,novel.5496,evm.TU.Chr4.243…
Biological Process	GO:0055114	oxidation-reduction process	372	1956	3.57731e-10	9.06968e-08	evm.TU.Chr13.2700,evm.TU.Chr8.101,evm.TU.Chr7.4691,evm.TU.Chr2.2489,evm.TU.Chr12.134,evm.TU.Chr11.1633,evm.TU.Chr7.1137,evm.TU.Chr6.29,evm.TU.Chr2.895,evm.TU.Chr9.1696,evm.TU.Chr8.360,evm.TU.Chr6.2078,evm.TU.Chr10.2587,evm.TU.Chr5.3523,evm.TU.Chr10.2677,novel.2678,novel.3259,evm.TU.Chr1.1738,evm.TU.Chr9.2362,evm.TU.Chr4.2075,evm.TU.Chr10.4242,evm.TU.Chr7.829,novel.24270,evm.TU.Chr1.487,evm.TU.Chr…
Biological Process	GO:0005975	carbohydrate metabolic process	267	1326	5.50229e-10	1.25954e-07	evm.TU.Chr7.847,evm.TU.Chr11.1678,evm.TU.Chr5.2365,novel.18835,novel.19295,evm.TU.Chr5.2786,evm.TU.Chr6.1218,evm.TU.Chr11.2038,evm.TU.Chr6.1748,evm.TU.Chr11.967,evm.TU.Chr5.1370,evm.TU.Chr5.1519,evm.TU.Chr7.795,evm.TU.Chr10.2029,evm.TU.Chr4.2273,novel.19276,evm.TU.Chr5.862,evm.TU.Chr5.2366,evm.TU.Chr6.1569,evm.TU.Chr5.2393,evm.TU.Chr13.2661_evm.TU.Chr13.2662,evm.TU.Chr10.4417,evm.TU.Chr4.64,evm.T…
Biological Process	GO:0044710	single-organism metabolic process	731	4263	9.16217e-10	1.83388e-07	evm.TU.Chr7.2201,evm.TU.Chr11.1967,evm.TU.Chr12.2776,evm.TU.Chr1.3274,evm.TU.Chr4.2449,evm.TU.Chr11.1695,evm.TU.Chr10.3871,evm.TU.Chr10.2659,evm.TU.Chr13.439,evm.TU.Chr8.2774,evm.TU.Chr8.2419,evm.TU.Chr13.3162,evm.TU.Chr4.1070,evm.TU.Chr13.2304,evm.TU.Chr2.2417,evm.TU.Chr7.812,evm.TU.Chr7.1514,evm.TU.Chr8.2028,evm.TU.Chr7.767,evm.TU.Chr4.104,evm.TU.Chr2.3303,evm.TU.Chr11.2355,evm.TU.Chr10.3868,ev…
Biological Process	GO:0009808	lignin metabolic process	20	37	1.37257e-08	2.08796e-06	evm.TU.Chr5.234,evm.TU.Chr2.3493,novel.2678,evm.TU.Chr10.94,evm.TU.Chr12.81,evm.TU.Chr11.27,novel.32541,evm.TU.Chr10.103_evm.TU.Chr10.99,evm.TU.Chr13.496,evm.TU.Chr4.1092,evm.TU.Chr9.2764,novel.28452,evm.TU.Chr4.2105,evm.TU.Chr2.2055,evm.TU.Chr13.501,evm.TU.Chr11.72,evm.TU.Chr13.773,evm.TU.Chr13.439,evm.TU.Chr13.302,evm.TU.Chr4.1070
Biological Process	GO:0071555	cell wall organization	82	316	2.0226e-08	2.84887e-06	evm.TU.Chr11.2523,evm.TU.Chr7.1457,evm.TU.Chr13.3032,evm.TU.Chr8.2216,evm.TU.Chr12.405,novel.13951,evm.TU.Chr13.3031,evm.TU.Chr8.2439,evm.TU.Chr9.12,evm.TU.Chr1.1367,evm.TU.Chr5.630,evm.TU.Chr7.387,evm.TU.Chr5.1749,evm.TU.Chr6.1582,evm.TU.Chr12.1423,evm.TU.Chr13.3033,evm.TU.Chr3.2419,evm.TU.Chr10.706,evm.TU.Chr2.2827,evm.TU.Chr10.4603,evm.TU.Chr8.62,evm.TU.Chr5.631,evm.TU.Chr6.186,evm.TU.Chr5.177…
Biological Process	GO:0006270	DNA replication initiation	10	11	3.05567e-08	3.87357e-06	evm.TU.Chr1.173,evm.TU.Chr7.418,evm.TU.Chr6.1348,evm.TU.Chr2.2072,evm.TU.Chr1.2010,evm.TU.Chr1.875,evm.TU.Chr1.68,evm.TU.Chr3.2707,evm.TU.Chr11.2427,evm.TU.Chr9.2289
Biological Process	GO:0044699	single-organism process	1224	7678	4.62637e-08	5.67551e-06	novel.12426,novel.13106,novel.16064,evm.TU.Chr6.2245,evm.TU.Chr10.2804,novel.13206,evm.TU.Chr3.2079,evm.TU.Chr13.496,evm.TU.Chr5.862,evm.TU.Chr10.318,evm.TU.Chr7.498,evm.TU.Chr4.1618,novel.22919,evm.TU.Chr7.1312,evm.TU.Chr8.659,evm.TU.Chr5.1154,evm.TU.Chr10.4375,evm.TU.Chr7.1920,evm.TU.Chr11.445,novel.31695,evm.TU.Chr8.1598,evm.TU.Chr8.1651,evm.TU.Chr5.2365,evm.TU.Chr2.2498,evm.TU.Chr4.2141,evm.T…
Biological Process	GO:0045491	xylan metabolic process	17	31	1.2804e-07	1.52168e-05	evm.TU.Chr5.2786,evm.TU.Chr6.2059,evm.TU.Chr7.424,evm.TU.Chr3.2685,evm.TU.Chr5.733,evm.TU.Chr1.432,evm.TU.Chr1.384,evm.TU.Chr7.1514,evm.TU.Chr11.249,evm.TU.Chr4.2377,evm.TU.Chr8.2247,evm.TU.Chr8.784,evm.TU.Chr1.3054,evm.TU.Chr1.2841,evm.TU.Chr10.790,evm.TU.Chr5.2470,evm.TU.Chr3.2689
Biological Process	GO:0045229	external encapsulating structure organization	82	334	2.65695e-07	2.97188e-05	evm.TU.Chr8.62,evm.TU.Chr10.4603,evm.TU.Chr8.2494,evm.TU.Chr5.1775,evm.TU.Chr6.186,evm.TU.Chr5.631,evm.TU.Chr12.1522,evm.TU.Chr1.542,evm.TU.Chr7.4668,evm.TU.Chr10.3814_evm.TU.Chr10.3815,evm.TU.Chr4.2158,evm.TU.Chr6.542,evm.TU.Chr1.537,evm.TU.Chr5.1918,evm.TU.Chr6.2321,evm.TU.Chr10.3547,evm.TU.Chr2.2163,evm.TU.Chr2.1930,evm.TU.Chr3.2577,novel.11707,evm.TU.Chr8.56,evm.TU.Chr9.56,evm.TU.Chr11.2523,e…
Biological Process	GO:0009809	lignin biosynthetic process	12	18	5.11283e-07	4.41911e-05	evm.TU.Chr13.302,evm.TU.Chr12.81,evm.TU.Chr13.439,evm.TU.Chr13.773,evm.TU.Chr11.72,evm.TU.Chr11.27,evm.TU.Chr10.103_evm.TU.Chr10.99,evm.TU.Chr5.234,novel.32541,evm.TU.Chr2.2055,evm.TU.Chr9.2764,evm.TU.Chr13.496
Biological Process	GO:0046271	phenylpropanoid catabolic process	16	30	5.01964e-07	4.41911e-05	novel.2678,evm.TU.Chr10.94,evm.TU.Chr2.3493,evm.TU.Chr5.234,evm.TU.Chr11.72,evm.TU.Chr13.302,evm.TU.Chr13.773,evm.TU.Chr13.439,novel.28452,evm.TU.Chr9.2764,evm.TU.Chr4.2105,evm.TU.Chr13.496,evm.TU.Chr13.501,evm.TU.Chr2.2055,novel.32541,evm.TU.Chr10.103_evm.TU.Chr10.99
Biological Process	GO:0046274	lignin catabolic process	16	30	5.01964e-07	4.41911e-05	evm.TU.Chr5.234,evm.TU.Chr2.3493,evm.TU.Chr10.94,novel.2678,evm.TU.Chr10.103_evm.TU.Chr10.99,novel.32541,evm.TU.Chr2.2055,evm.TU.Chr13.501,evm.TU.Chr13.496,evm.TU.Chr4.2105,novel.28452,evm.TU.Chr9.2764,evm.TU.Chr13.439,evm.TU.Chr13.773,evm.TU.Chr13.302,evm.TU.Chr11.72
Biological Process	GO:0009834	plant-type secondary cell wall biogenesis	10	13	6.03954e-07	4.99313e-05	evm.TU.Chr11.734,evm.TU.Chr3.2685,evm.TU.Chr6.2059,evm.TU.Chr5.630,evm.TU.Chr12.81,evm.TU.Chr5.733,evm.TU.Chr12.383,evm.TU.Chr8.784,evm.TU.Chr4.2377,evm.TU.Chr7.1514
Biological Process	GO:0010410	hemicellulose metabolic process	30	85	8.43977e-07	6.62911e-05	evm.TU.Chr7.424,evm.TU.Chr3.2685,evm.TU.Chr6.2059,evm.TU.Chr3.2577,evm.TU.Chr5.733,novel.23757,evm.TU.Chr7.795,evm.TU.Chr1.384,evm.TU.Chr1.432,evm.TU.Chr11.1984,evm.TU.Chr5.2786,evm.TU.Chr3.1408,evm.TU.Chr1.537,evm.TU.Chr1.3054,evm.TU.Chr11.389,evm.TU.Chr11.2038,evm.TU.Chr1.2841,evm.TU.Chr10.790,evm.TU.Chr3.2689,evm.TU.Chr5.2470,evm.TU.Chr8.2247,evm.TU.Chr5.1370,evm.TU.Chr7.1514,evm.TU.Chr8.2960,…
Biological Process	GO:0071669	plant-type cell wall organization or biogenesis	35	107	8.63979e-07	6.62911e-05	evm.TU.Chr5.733,evm.TU.Chr12.383,evm.TU.Chr3.2685,evm.TU.Chr6.1582,evm.TU.Chr2.2323,evm.TU.Chr5.1749,evm.TU.Chr5.630,evm.TU.Chr9.12,evm.TU.Chr11.724,evm.TU.Chr3.988,evm.TU.Chr4.1804,evm.TU.Chr8.784,evm.TU.Chr12.2769,evm.TU.Chr13.2100,novel.11707,evm.TU.Chr6.2059,evm.TU.Chr11.734,evm.TU.Chr11.1759,evm.TU.Chr2.2163,evm.TU.Chr8.2228,evm.TU.Chr9.2904,evm.TU.Chr5.1752,evm.TU.Chr4.2158,evm.TU.Chr3.1408…
Biological Process	GO:0005976	polysaccharide metabolic process	102	453	8.93142e-07	6.66004e-05	evm.TU.Chr8.56,novel.11707,evm.TU.Chr3.2577,evm.TU.Chr7.1447,evm.TU.Chr8.757,evm.TU.Chr9.56,evm.TU.Chr1.432,evm.TU.Chr2.2482,evm.TU.Chr1.384,evm.TU.Chr4.3343,evm.TU.Chr5.1918,evm.TU.Chr10.3547,evm.TU.Chr6.2321,evm.TU.Chr6.542,evm.TU.Chr1.537,evm.TU.Chr8.2664,evm.TU.Chr2.1930,evm.TU.Chr1.542,evm.TU.Chr12.1522,evm.TU.Chr3.2020,evm.TU.Chr11.249,evm.TU.Chr4.2377,evm.TU.Chr10.3431,evm.TU.Chr5.1775,evm…
Biological Process	GO:0010383	cell wall polysaccharide metabolic process	30	90	3.29749e-06	0.000232229	evm.TU.Chr5.2786,evm.TU.Chr1.537,evm.TU.Chr3.1408,evm.TU.Chr11.1984,evm.TU.Chr3.2577,evm.TU.Chr7.424,evm.TU.Chr3.2685,evm.TU.Chr6.2059,evm.TU.Chr1.432,evm.TU.Chr7.795,evm.TU.Chr1.384,novel.23757,evm.TU.Chr5.733,evm.TU.Chr8.784,evm.TU.Chr11.2249,evm.TU.Chr5.1370,evm.TU.Chr8.2247,evm.TU.Chr7.1514,evm.TU.Chr8.2960,evm.TU.Chr11.249,evm.TU.Chr7.1457,evm.TU.Chr4.2377,evm.TU.Chr10.4603,evm.TU.Chr11.2038…
Biological Process	GO:0042546	cell wall biogenesis	34	109	4.09533e-06	0.000283173	evm.TU.Chr1.384,novel.23757,evm.TU.Chr3.2577,evm.TU.Chr11.734,evm.TU.Chr6.2059,evm.TU.Chr8.2228,evm.TU.Chr5.1752,evm.TU.Chr3.1408,evm.TU.Chr1.537,evm.TU.Chr5.2786,evm.TU.Chr12.81,evm.TU.Chr11.2038,evm.TU.Chr7.3135,evm.TU.Chr11.389,evm.TU.Chr1.3054,evm.TU.Chr10.4603,evm.TU.Chr8.62,evm.TU.Chr8.2960,evm.TU.Chr7.1514,evm.TU.Chr11.249,evm.TU.Chr4.2377,evm.TU.Chr5.1370,evm.TU.Chr7.795,evm.TU.Chr12.383,…
Biological Process	GO:0044723	single-organism carbohydrate metabolic process	132	642	4.54931e-06	0.000308947	evm.TU.Chr5.2786,novel.19295,evm.TU.Chr2.1954,evm.TU.Chr6.1218,evm.TU.Chr5.2365,evm.TU.Chr12.134,evm.TU.Chr13.2700,evm.TU.Chr1.3054,evm.TU.Chr6.1412,novel.14339,evm.TU.Chr11.967,evm.TU.Chr6.1579,evm.TU.Chr6.1748,evm.TU.Chr10.466,evm.TU.Chr5.862,evm.TU.Chr5.2366,novel.19276,evm.TU.Chr6.543,evm.TU.Chr11.2077,evm.TU.Chr10.4417,evm.TU.Chr5.2393,evm.TU.Chr13.2661_evm.TU.Chr13.2662,evm.TU.Chr6.1569,evm…
Biological Process	GO:0044036	cell wall macromolecule metabolic process	36	121	7.24695e-06	0.000483511	evm.TU.Chr1.2841,evm.TU.Chr10.792,evm.TU.Chr5.2470,evm.TU.Chr3.2689,evm.TU.Chr7.1457,evm.TU.Chr8.2247,evm.TU.Chr11.2249,evm.TU.Chr8.784,evm.TU.Chr5.733,evm.TU.Chr7.795,evm.TU.Chr3.2685,evm.TU.Chr7.424,evm.TU.Chr6.1057,novel.18,evm.TU.Chr11.1984,evm.TU.Chr10.790,evm.TU.Chr11.389,evm.TU.Chr1.3054,evm.TU.Chr11.2038,evm.TU.Chr10.4603,evm.TU.Chr4.2377,evm.TU.Chr8.2960,evm.TU.Chr7.1514,evm.TU.Chr11.249…
Biological Process	GO:0009664	plant-type cell wall organization	25	75	2.10941e-05	0.00125345	evm.TU.Chr10.4622,evm.TU.Chr12.2769,evm.TU.Chr1.2817,evm.TU.Chr4.1804,evm.TU.Chr8.62,evm.TU.Chr11.2038,evm.TU.Chr2.3466,evm.TU.Chr7.3135,evm.TU.Chr7.2709,evm.TU.Chr7.4668,evm.TU.Chr9.12,evm.TU.Chr9.2904,evm.TU.Chr5.1752,evm.TU.Chr3.988,evm.TU.Chr4.2158,evm.TU.Chr3.1408,evm.TU.Chr11.724,evm.TU.Chr8.2228,evm.TU.Chr2.2163,evm.TU.Chr6.1582,novel.11707,evm.TU.Chr5.1749,evm.TU.Chr2.2323,evm.TU.Chr11.17…
Biological Process	GO:0006260	DNA replication	36	129	3.4044e-05	0.00196166	evm.TU.Chr7.418,evm.TU.Chr8.191,evm.TU.Chr2.2290,evm.TU.Chr10.717,evm.TU.Chr5.2849,evm.TU.Chr11.2427,evm.TU.Chr3.2707,evm.TU.Chr1.2010,evm.TU.Chr8.1197,evm.TU.Chr11.2697,evm.TU.Chr13.2431,evm.TU.Chr9.2289,evm.TU.Chr12.1741,evm.TU.Chr3.1836,evm.TU.Chr2.617,novel.24855,evm.TU.Chr1.68,evm.TU.Chr11.2333,evm.TU.Chr12.2928,evm.TU.Chr5.2852,evm.TU.Chr8.853,evm.TU.Chr11.67,evm.TU.Chr2.2032,evm.TU.Chr1.29…
Biological Process	GO:0006261	DNA-dependent DNA replication	22	64	3.79152e-05	0.00214182	evm.TU.Chr5.2849,evm.TU.Chr11.2427,evm.TU.Chr3.2707,evm.TU.Chr1.875,evm.TU.Chr10.4705,evm.TU.Chr1.2010,evm.TU.Chr7.418,evm.TU.Chr5.2852,evm.TU.Chr8.191,evm.TU.Chr2.2290,evm.TU.Chr10.717,evm.TU.Chr2.2032,evm.TU.Chr11.67,evm.TU.Chr9.2289,evm.TU.Chr2.1114,evm.TU.Chr2.617,evm.TU.Chr11.2333,evm.TU.Chr1.68,evm.TU.Chr2.2072,evm.TU.Chr6.1348,evm.TU.Chr1.173,evm.TU.Chr11.2697
Biological Process	GO:0009902	chloroplast relocation	11	21	3.99866e-05	0.00214182	evm.TU.Chr4.2133,evm.TU.Chr6.2261,novel.2170,evm.TU.Chr3.1959,evm.TU.Chr3.1599,novel.10597,evm.TU.Chr3.2962,evm.TU.Chr2.3473,evm.TU.Chr13.47,evm.TU.Chr10.2056,evm.TU.Chr5.2751
Biological Process	GO:0019750	chloroplast localization	11	21	3.99866e-05	0.00214182	novel.10597,evm.TU.Chr3.2962,evm.TU.Chr2.3473,evm.TU.Chr10.2056,evm.TU.Chr5.2751,evm.TU.Chr13.47,evm.TU.Chr4.2133,evm.TU.Chr6.2261,evm.TU.Chr3.1959,novel.2170,evm.TU.Chr3.1599
Biological Process	GO:0051644	plastid localization	11	21	3.99866e-05	0.00214182	evm.TU.Chr2.3473,novel.10597,evm.TU.Chr3.2962,evm.TU.Chr5.2751,evm.TU.Chr10.2056,evm.TU.Chr13.47,evm.TU.Chr6.2261,evm.TU.Chr4.2133,evm.TU.Chr3.1599,evm.TU.Chr3.1959,novel.2170
Biological Process	GO:0051667	establishment of plastid localization	11	21	3.99866e-05	0.00214182	evm.TU.Chr3.1599,evm.TU.Chr3.1959,novel.2170,evm.TU.Chr6.2261,evm.TU.Chr4.2133,evm.TU.Chr5.2751,evm.TU.Chr10.2056,evm.TU.Chr13.47,novel.10597,evm.TU.Chr3.2962,evm.TU.Chr2.3473
Biological Process	GO:0045492	xylan biosynthetic process	11	22	6.97401e-05	0.00358408	evm.TU.Chr1.3054,evm.TU.Chr3.2685,evm.TU.Chr6.2059,evm.TU.Chr3.2689,evm.TU.Chr1.384,evm.TU.Chr5.733,evm.TU.Chr5.2786,evm.TU.Chr8.784,evm.TU.Chr7.1514,evm.TU.Chr4.2377,evm.TU.Chr11.249
Biological Process	GO:0006564	L-serine biosynthetic process	7	10	9.14402e-05	0.00457562	evm.TU.Chr11.2424,evm.TU.Chr10.2677,evm.TU.Chr1.393,evm.TU.Chr6.1605,evm.TU.Chr3.3035,evm.TU.Chr9.1119,evm.TU.Chr9.1213
Biological Process	GO:0000271	polysaccharide biosynthetic process	45	184	0.000133433	0.0065057	evm.TU.Chr5.631,evm.TU.Chr8.2494,evm.TU.Chr5.1775,evm.TU.Chr7.1514,evm.TU.Chr11.249,evm.TU.Chr4.2377,evm.TU.Chr6.1579,evm.TU.Chr12.1522,evm.TU.Chr1.3054,evm.TU.Chr2.1930,evm.TU.Chr6.2079,evm.TU.Chr1.3274,evm.TU.Chr6.542,novel.19295,evm.TU.Chr5.2786,evm.TU.Chr5.1918,evm.TU.Chr2.2482,evm.TU.Chr1.384,evm.TU.Chr9.56,evm.TU.Chr8.757,evm.TU.Chr6.2059,evm.TU.Chr12.2100,evm.TU.Chr8.56,evm.TU.Chr4.285,evm…
Biological Process	GO:0044711	single-organism biosynthetic process	254	1454	0.000154955	0.0074594	evm.TU.Chr7.2116,evm.TU.Chr5.2786,novel.19295,evm.TU.Chr5.2091,evm.TU.Chr7.4691,novel.29260,evm.TU.Chr3.2076,evm.TU.Chr2.2489,evm.TU.Chr13.2997,evm.TU.Chr6.1605,evm.TU.Chr2.2498,evm.TU.Chr12.2216,novel.24270,novel.9583,evm.TU.Chr1.3004,novel.7990,evm.TU.Chr6.310,evm.TU.Chr6.1579,evm.TU.Chr10.2677,evm.TU.Chr2.3,evm.TU.Chr12.1361,novel.3259,evm.TU.Chr1.801,evm.TU.Chr10.2587,evm.TU.Chr6.1748,evm.TU.…
Biological Process	GO:0016051	carbohydrate biosynthetic process	53	229	0.000166783	0.00783055	evm.TU.Chr8.971,evm.TU.Chr1.3274,evm.TU.Chr6.2079,evm.TU.Chr2.1930,evm.TU.Chr5.1918,novel.19295,evm.TU.Chr5.2786,evm.TU.Chr6.542,evm.TU.Chr9.56,evm.TU.Chr1.384,evm.TU.Chr2.2482,evm.TU.Chr8.56,evm.TU.Chr12.2100,evm.TU.Chr6.2059,evm.TU.Chr8.757,evm.TU.Chr8.2494,evm.TU.Chr6.1248,evm.TU.Chr5.1775,evm.TU.Chr5.631,evm.TU.Chr7.1514,evm.TU.Chr4.2377,evm.TU.Chr11.249,evm.TU.Chr4.2343,evm.TU.Chr4.3039,evm.…
Biological Process	GO:0031221	arabinan metabolic process	6	8	0.000173169	0.00784004	evm.TU.Chr8.2247,evm.TU.Chr7.424,evm.TU.Chr10.790,evm.TU.Chr1.2841,evm.TU.Chr5.2470,evm.TU.Chr1.432
Biological Process	GO:0031222	arabinan catabolic process	6	8	0.000173169	0.00784004	evm.TU.Chr10.790,evm.TU.Chr1.2841,evm.TU.Chr5.2470,evm.TU.Chr1.432,evm.TU.Chr7.424,evm.TU.Chr8.2247
Biological Process	GO:0009904	chloroplast accumulation movement	9	17	0.000186084	0.00832562	evm.TU.Chr10.2056,evm.TU.Chr5.2751,evm.TU.Chr13.47,evm.TU.Chr3.2962,evm.TU.Chr2.3473,novel.10597,evm.TU.Chr3.1599,novel.2170,evm.TU.Chr4.2133
Biological Process	GO:0034637	cellular carbohydrate biosynthetic process	44	183	0.000236452	0.0103359	evm.TU.Chr1.3054,evm.TU.Chr12.1522,evm.TU.Chr6.1579,evm.TU.Chr6.1748,evm.TU.Chr4.2377,evm.TU.Chr7.1514,evm.TU.Chr11.249,evm.TU.Chr4.2343,evm.TU.Chr4.3039,evm.TU.Chr5.631,evm.TU.Chr6.1248,evm.TU.Chr8.2494,evm.TU.Chr6.2059,evm.TU.Chr8.757,evm.TU.Chr1.384,evm.TU.Chr5.1918,evm.TU.Chr6.542,novel.19295,evm.TU.Chr5.2786,evm.TU.Chr1.3274,evm.TU.Chr8.971,evm.TU.Chr6.2079,evm.TU.Chr2.1930,evm.TU.Chr2.2826,…
Biological Process	GO:0030244	cellulose biosynthetic process	18	54	0.000291494	0.0125972	evm.TU.Chr5.631,evm.TU.Chr8.2494,evm.TU.Chr12.2409,evm.TU.Chr6.1579,evm.TU.Chr2.2826,evm.TU.Chr12.1522,novel.13951,evm.TU.Chr12.405,evm.TU.Chr6.2079,evm.TU.Chr1.1367,evm.TU.Chr1.3274,evm.TU.Chr2.1930,evm.TU.Chr5.1918,evm.TU.Chr6.542,evm.TU.Chr6.543,novel.19295,evm.TU.Chr2.2827,evm.TU.Chr5.630
Biological Process	GO:0006556	S-adenosylmethionine biosynthetic process	5	6	0.000299729	0.0126652	evm.TU.Chr7.369,evm.TU.Chr5.791,evm.TU.Chr8.2357,evm.TU.Chr6.2302,evm.TU.Chr5.298
Biological Process	GO:0010205	photoinhibition	4	4	0.000400511	0.0162037	evm.TU.Chr7.4677,evm.TU.Chr2.2183,evm.TU.Chr5.3523,evm.TU.Chr7.4678
Biological Process	GO:0043155	negative regulation of photosynthesis, light reaction	4	4	0.000400511	0.0162037	evm.TU.Chr2.2183,evm.TU.Chr7.4677,evm.TU.Chr7.4678,evm.TU.Chr5.3523
Biological Process	GO:1905156	negative regulation of photosynthesis	4	4	0.000400511	0.0162037	evm.TU.Chr7.4678,evm.TU.Chr5.3523,evm.TU.Chr2.2183,evm.TU.Chr7.4677
Biological Process	GO:0009698	phenylpropanoid metabolic process	24	84	0.000447218	0.0174923	evm.TU.Chr10.103_evm.TU.Chr10.99,novel.32541,evm.TU.Chr3.2075,evm.TU.Chr2.2055,evm.TU.Chr13.501,evm.TU.Chr13.496,evm.TU.Chr4.1092,novel.28452,evm.TU.Chr4.2105,evm.TU.Chr9.2764,evm.TU.Chr13.439,evm.TU.Chr13.773,evm.TU.Chr13.302,evm.TU.Chr11.72,evm.TU.Chr4.1070,evm.TU.Chr3.2076,evm.TU.Chr5.762,evm.TU.Chr5.234,evm.TU.Chr3.2236,evm.TU.Chr2.3493,evm.TU.Chr10.94,evm.TU.Chr12.81,novel.2678,evm.TU.Chr11.…
Biological Process	GO:0045493	xylan catabolic process	6	9	0.000456945	0.0174923	evm.TU.Chr5.2470,evm.TU.Chr1.432,evm.TU.Chr10.790,evm.TU.Chr1.2841,evm.TU.Chr7.424,evm.TU.Chr8.2247
Biological Process	GO:0030243	cellulose metabolic process	24	85	0.000540656	0.020158	evm.TU.Chr3.2020,evm.TU.Chr12.2409,evm.TU.Chr5.3655,evm.TU.Chr5.631,evm.TU.Chr8.2494,evm.TU.Chr2.2826,evm.TU.Chr12.1522,evm.TU.Chr12.405,novel.13951,evm.TU.Chr6.1579,evm.TU.Chr2.258,evm.TU.Chr5.1918,evm.TU.Chr6.542,evm.TU.Chr6.543,novel.19295,evm.TU.Chr10.3369,evm.TU.Chr6.2079,evm.TU.Chr4.64,evm.TU.Chr1.1367,evm.TU.Chr1.3274,evm.TU.Chr2.1930,evm.TU.Chr5.630,evm.TU.Chr2.2827,evm.TU.Chr4.3343
Biological Process	GO:0044038	cell wall macromolecule biosynthetic process	12	31	0.000647836	0.0233862	evm.TU.Chr7.1514,evm.TU.Chr4.2377,evm.TU.Chr11.249,evm.TU.Chr8.784,evm.TU.Chr5.2786,evm.TU.Chr5.733,evm.TU.Chr3.2689,evm.TU.Chr1.384,evm.TU.Chr1.3054,evm.TU.Chr3.2685,evm.TU.Chr6.2059,evm.TU.Chr6.1057
Biological Process	GO:0070589	cellular component macromolecule biosynthetic process	12	31	0.000647836	0.0233862	evm.TU.Chr4.2377,evm.TU.Chr7.1514,evm.TU.Chr11.249,evm.TU.Chr8.784,evm.TU.Chr5.2786,evm.TU.Chr5.733,evm.TU.Chr1.384,evm.TU.Chr3.2689,evm.TU.Chr6.2059,evm.TU.Chr1.3054,evm.TU.Chr3.2685,evm.TU.Chr6.1057
Biological Process	GO:0070592	cell wall polysaccharide biosynthetic process	11	27	0.000651838	0.0233862	evm.TU.Chr7.1514,evm.TU.Chr4.2377,evm.TU.Chr11.249,evm.TU.Chr5.2786,evm.TU.Chr8.784,evm.TU.Chr3.2685,evm.TU.Chr1.3054,evm.TU.Chr6.2059,evm.TU.Chr5.733,evm.TU.Chr1.384,evm.TU.Chr3.2689
Biological Process	GO:0009832	plant-type cell wall biogenesis	16	49	0.000805014	0.0286119	evm.TU.Chr7.3135,evm.TU.Chr12.81,evm.TU.Chr8.784,evm.TU.Chr7.1514,evm.TU.Chr4.2377,evm.TU.Chr8.62,evm.TU.Chr11.734,evm.TU.Chr3.2685,evm.TU.Chr6.1582,evm.TU.Chr5.1749,evm.TU.Chr6.2059,evm.TU.Chr5.630,evm.TU.Chr5.733,evm.TU.Chr12.383,evm.TU.Chr5.1752,evm.TU.Chr8.2228
Biological Process	GO:0010304	PSII associated light-harvesting complex II catabolic process	5	7	0.000925952	0.0323064	evm.TU.Chr10.1314,evm.TU.Chr5.3523,evm.TU.Chr7.4678,evm.TU.Chr7.4677,evm.TU.Chr2.2183
Biological Process	GO:0009812	flavonoid metabolic process	48	218	0.00105849	0.0362652	evm.TU.Chr9.1542,novel.22302,evm.TU.Chr5.2365,evm.TU.Chr11.1967,evm.TU.Chr9.1543,evm.TU.Chr2.2828,evm.TU.Chr5.1143,evm.TU.Chr8.2679_evm.TU.Chr8.2680,evm.TU.Chr9.2020,evm.TU.Chr8.1258,evm.TU.Chr7.1423,evm.TU.Chr10.2134,novel.22314,novel.14339,evm.TU.Chr4.2195,evm.TU.Chr13.898,evm.TU.Chr8.2971,evm.TU.Chr3.1636,evm.TU.Chr2.2378,evm.TU.Chr13.912,evm.TU.Chr5.2400,evm.TU.Chr6.1569,evm.TU.Chr5.2393,evm.…
Biological Process	GO:0044262	cellular carbohydrate metabolic process	70	345	0.00105438	0.0362652	evm.TU.Chr8.971,evm.TU.Chr2.1930,evm.TU.Chr5.1918,evm.TU.Chr6.542,evm.TU.Chr1.537,evm.TU.Chr4.3343,evm.TU.Chr1.384,evm.TU.Chr8.757,evm.TU.Chr3.2577,evm.TU.Chr5.631,evm.TU.Chr8.2494,evm.TU.Chr10.4603,evm.TU.Chr11.249,evm.TU.Chr4.2377,evm.TU.Chr3.2020,evm.TU.Chr4.3039,evm.TU.Chr4.2343,evm.TU.Chr12.1522,evm.TU.Chr1.1367,evm.TU.Chr11.1984,evm.TU.Chr12.275,evm.TU.Chr2.2827,evm.TU.Chr5.630,evm.TU.Chr11…
Biological Process	GO:0044264	cellular polysaccharide metabolic process	56	264	0.00110437	0.0374993	evm.TU.Chr5.1918,novel.19295,evm.TU.Chr5.2786,evm.TU.Chr1.537,evm.TU.Chr6.542,evm.TU.Chr3.1408,evm.TU.Chr1.3274,evm.TU.Chr6.2079,evm.TU.Chr2.1930,evm.TU.Chr6.2059,evm.TU.Chr3.2577,evm.TU.Chr8.757,novel.23757,evm.TU.Chr1.384,evm.TU.Chr4.3343,evm.TU.Chr5.1370,evm.TU.Chr7.1514,evm.TU.Chr8.2960,evm.TU.Chr4.2377,evm.TU.Chr11.249,evm.TU.Chr3.2020,evm.TU.Chr12.2227,evm.TU.Chr8.2494,evm.TU.Chr5.631,evm.T…
Biological Process	GO:0051640	organelle localization	13	37	0.00113734	0.0382772	evm.TU.Chr10.2056,evm.TU.Chr5.2751,evm.TU.Chr13.47,evm.TU.Chr1.2911,evm.TU.Chr4.2569,novel.10597,evm.TU.Chr3.2962,evm.TU.Chr2.3473,evm.TU.Chr3.1959,novel.2170,evm.TU.Chr3.1599,evm.TU.Chr4.2133,evm.TU.Chr6.2261
Biological Process	GO:0051656	establishment of organelle localization	12	33	0.00123956	0.0413513	evm.TU.Chr4.2133,evm.TU.Chr6.2261,evm.TU.Chr3.1959,novel.2170,evm.TU.Chr3.1599,evm.TU.Chr1.2911,evm.TU.Chr2.3473,novel.10597,evm.TU.Chr3.2962,evm.TU.Chr5.2751,evm.TU.Chr10.2056,evm.TU.Chr13.47
Biological Process	GO:0006787	porphyrin-containing compound catabolic process	7	14	0.00155174	0.0495905	evm.TU.Chr12.470,evm.TU.Chr8.1605,evm.TU.Chr6.1466,evm.TU.Chr10.1314,evm.TU.Chr8.2083,evm.TU.Chr5.536,evm.TU.Chr12.461
Biological Process	GO:0033015	tetrapyrrole catabolic process	7	14	0.00155174	0.0495905	evm.TU.Chr8.1605,evm.TU.Chr6.1466,evm.TU.Chr12.470,evm.TU.Chr10.1314,evm.TU.Chr12.461,evm.TU.Chr5.536,evm.TU.Chr8.2083
Biological Process	GO:0046500	S-adenosylmethionine metabolic process	7	14	0.00155174	0.0495905	evm.TU.Chr5.298,evm.TU.Chr6.2302,evm.TU.Chr6.363,evm.TU.Chr8.2357,evm.TU.Chr7.369,evm.TU.Chr5.791,evm.TU.Chr1.3139
Biological Process	GO:0033692	cellular polysaccharide biosynthetic process	36	155	0.00160225	0.0503585	evm.TU.Chr6.1579,evm.TU.Chr12.1522,evm.TU.Chr1.3054,evm.TU.Chr8.2494,evm.TU.Chr5.631,evm.TU.Chr7.1514,evm.TU.Chr11.249,evm.TU.Chr4.2377,evm.TU.Chr1.384,evm.TU.Chr8.757,evm.TU.Chr6.2059,evm.TU.Chr2.1930,evm.TU.Chr6.2079,evm.TU.Chr1.3274,novel.19295,evm.TU.Chr5.2786,evm.TU.Chr6.542,evm.TU.Chr5.1918,evm.TU.Chr10.2903,evm.TU.Chr3.2689,evm.TU.Chr12.405,novel.13951,evm.TU.Chr2.2826,evm.TU.Chr1.147,evm.…
Biological Process	GO:0010393	galacturonan metabolic process	33	139	0.00166976	0.0507247	evm.TU.Chr11.2523,evm.TU.Chr13.3032,evm.TU.Chr13.3034,evm.TU.Chr6.1843,evm.TU.Chr5.294,evm.TU.Chr5.314,evm.TU.Chr4.285,evm.TU.Chr7.4610,evm.TU.Chr13.3031,evm.TU.Chr4.2323,evm.TU.Chr8.2406,evm.TU.Chr9.12,evm.TU.Chr5.381,evm.TU.Chr5.696,evm.TU.Chr10.4417,evm.TU.Chr5.1519,evm.TU.Chr13.3033,evm.TU.Chr12.1423,evm.TU.Chr3.2419,evm.TU.Chr8.430,evm.TU.Chr5.1775,evm.TU.Chr6.186,evm.TU.Chr1.542,evm.TU.Chr1…
Biological Process	GO:0019585	glucuronate metabolic process	44	200	0.00169394	0.0507247	evm.TU.Chr5.2400,evm.TU.Chr13.912,evm.TU.Chr3.1636,evm.TU.Chr2.2378,evm.TU.Chr9.173,evm.TU.Chr2.2380,evm.TU.Chr12.1088,evm.TU.Chr11.245,evm.TU.Chr5.2366,novel.19276,evm.TU.Chr1.1564,evm.TU.Chr13.897,evm.TU.Chr5.2393,evm.TU.Chr6.1569,evm.TU.Chr13.893,evm.TU.Chr5.2379,evm.TU.Chr3.1629,evm.TU.Chr9.1537,evm.TU.Chr13.600,novel.8202,evm.TU.Chr9.1536,evm.TU.Chr8.260,evm.TU.Chr5.2367_evm.TU.Chr5.2369_evm…
Biological Process	GO:0045488	pectin metabolic process	33	139	0.00166976	0.0507247	evm.TU.Chr5.381,evm.TU.Chr5.696,evm.TU.Chr10.4417,evm.TU.Chr8.2406,evm.TU.Chr9.12,evm.TU.Chr12.1423,evm.TU.Chr13.3033,evm.TU.Chr3.2419,evm.TU.Chr5.1519,evm.TU.Chr13.3032,evm.TU.Chr4.285,evm.TU.Chr5.294,evm.TU.Chr5.314,evm.TU.Chr6.1843,evm.TU.Chr13.3034,evm.TU.Chr11.2523,evm.TU.Chr4.2323,evm.TU.Chr7.4610,evm.TU.Chr13.3031,evm.TU.Chr8.2664,evm.TU.Chr10.3547,evm.TU.Chr6.2321,evm.TU.Chr13.2100,evm.TU…
Biological Process	GO:0052695	cellular glucuronidation	44	200	0.00169394	0.0507247	evm.TU.Chr8.2971,novel.22314,novel.14339,evm.TU.Chr4.2195,evm.TU.Chr13.898,evm.TU.Chr11.1967,evm.TU.Chr9.1543,evm.TU.Chr5.1143,evm.TU.Chr9.2020,evm.TU.Chr7.1423,evm.TU.Chr8.1258,evm.TU.Chr10.2134,novel.22302,evm.TU.Chr9.1542,evm.TU.Chr5.2365,evm.TU.Chr7.1052,evm.TU.Chr10.289,novel.19277,evm.TU.Chr1.365,evm.TU.Chr9.1536,novel.8202,evm.TU.Chr8.260,evm.TU.Chr13.600,evm.TU.Chr5.2367_evm.TU.Chr5.2369_…
Biological Process	GO:0052696	flavonoid glucuronidation	44	200	0.00169394	0.0507247	evm.TU.Chr2.2378,evm.TU.Chr3.1636,evm.TU.Chr13.912,evm.TU.Chr5.2400,evm.TU.Chr6.1569,evm.TU.Chr13.897,evm.TU.Chr5.2393,evm.TU.Chr1.1564,novel.19276,evm.TU.Chr5.2366,evm.TU.Chr12.1088,evm.TU.Chr11.245,evm.TU.Chr9.173,evm.TU.Chr2.2380,evm.TU.Chr3.1629,evm.TU.Chr5.2379,evm.TU.Chr13.893,evm.TU.Chr10.289,novel.19277,evm.TU.Chr1.365,evm.TU.Chr7.1052,evm.TU.Chr12.2595,evm.TU.Chr13.1735,evm.TU.Chr5.2367_…
Biological Process	GO:0009644	response to high light intensity	4	5	0.00177606	0.0523593	evm.TU.Chr7.4678,evm.TU.Chr5.3523,evm.TU.Chr2.2183,evm.TU.Chr7.4677
Biological Process	GO:0006063	uronic acid metabolic process	44	201	0.00187719	0.0547272	evm.TU.Chr6.1569,evm.TU.Chr5.2393,evm.TU.Chr13.897,novel.19276,evm.TU.Chr1.1564,evm.TU.Chr9.173,evm.TU.Chr2.2380,evm.TU.Chr12.1088,evm.TU.Chr5.2366,evm.TU.Chr11.245,evm.TU.Chr3.1636,evm.TU.Chr2.2378,evm.TU.Chr13.912,evm.TU.Chr5.2400,evm.TU.Chr7.1052,novel.19277,evm.TU.Chr10.289,evm.TU.Chr1.365,evm.TU.Chr9.1536,novel.8202,evm.TU.Chr8.260,evm.TU.Chr13.600,evm.TU.Chr5.2367_evm.TU.Chr5.2369_evm.TU.Ch…
Biological Process	GO:0043090	amino acid import	6	11	0.00194674	0.0552496	evm.TU.Chr1.3261,evm.TU.Chr4.3103,evm.TU.Chr4.3101,evm.TU.Chr2.3216,evm.TU.Chr1.3262_evm.TU.Chr1.3263,evm.TU.Chr1.3264
Biological Process	GO:0009813	flavonoid biosynthetic process	46	214	0.0022081	0.0612949	evm.TU.Chr8.1258,evm.TU.Chr7.1423,evm.TU.Chr10.2134,evm.TU.Chr8.2679_evm.TU.Chr8.2680,evm.TU.Chr9.2020,evm.TU.Chr5.1143,evm.TU.Chr9.1543,evm.TU.Chr11.1967,evm.TU.Chr5.2365,evm.TU.Chr9.1542,novel.22302,evm.TU.Chr8.2971,evm.TU.Chr13.898,evm.TU.Chr4.2195,novel.14339,novel.22314,evm.TU.Chr5.2366,evm.TU.Chr11.245,evm.TU.Chr12.1088,evm.TU.Chr9.173,evm.TU.Chr2.2380,novel.19276,evm.TU.Chr1.1564,evm.TU.Ch…
Biological Process	GO:0051187	cofactor catabolic process	7	15	0.00255581	0.0694269	evm.TU.Chr10.1314,evm.TU.Chr12.461,evm.TU.Chr8.2083,evm.TU.Chr5.536,evm.TU.Chr6.1466,evm.TU.Chr8.1605,evm.TU.Chr12.470
Biological Process	GO:0006269	DNA replication, synthesis of RNA primer	3	3	0.00283217	0.0737722	evm.TU.Chr2.1114,evm.TU.Chr8.191,evm.TU.Chr11.2333
Biological Process	GO:2000652	regulation of secondary cell wall biogenesis	3	3	0.00283217	0.0737722	evm.TU.Chr12.81,evm.TU.Chr12.383,evm.TU.Chr11.734
Biological Process	GO:0006865	amino acid transport	24	96	0.00332472	0.0837344	evm.TU.Chr5.1013,evm.TU.Chr4.3101,evm.TU.Chr7.4538,evm.TU.Chr4.1618,evm.TU.Chr3.2479,novel.25284,evm.TU.Chr4.2119,evm.TU.Chr10.2300,evm.TU.Chr10.2291_evm.TU.Chr10.2296_evm.TU.Chr10.2301,evm.TU.Chr5.1655,evm.TU.Chr2.3216,evm.TU.Chr1.3261,novel.22464,evm.TU.Chr7.4351,evm.TU.Chr4.3103,evm.TU.Chr11.2445,evm.TU.Chr10.1711,evm.TU.Chr8.703,evm.TU.Chr1.3262_evm.TU.Chr1.3263,evm.TU.Chr1.3264,evm.TU.Chr7.6…
Biological Process	GO:0051274	beta-glucan biosynthetic process	21	81	0.00366836	0.0905894	evm.TU.Chr8.757,evm.TU.Chr5.630,evm.TU.Chr2.2827,evm.TU.Chr6.542,novel.8477,evm.TU.Chr6.543,novel.19295,evm.TU.Chr12.275,evm.TU.Chr5.1918,evm.TU.Chr2.1930,evm.TU.Chr1.3274,evm.TU.Chr6.2079,evm.TU.Chr1.1367,evm.TU.Chr12.1522,novel.13951,evm.TU.Chr12.405,evm.TU.Chr2.2826,evm.TU.Chr6.1579,evm.TU.Chr12.2409,evm.TU.Chr5.631,evm.TU.Chr8.2494
Biological Process	GO:0009067	aspartate family amino acid biosynthetic process	17	61	0.00384503	0.0937349	novel.29260,evm.TU.Chr3.132,evm.TU.Chr3.516,novel.31892,evm.TU.Chr4.961,novel.12828,evm.TU.Chr5.1308,evm.TU.Chr8.1631,evm.TU.Chr12.1940,evm.TU.Chr7.854,evm.TU.Chr13.1859,evm.TU.Chr8.1641,evm.TU.Chr4.3058,evm.TU.Chr5.2084,evm.TU.Chr8.1643,evm.TU.Chr2.2105,evm.TU.Chr8.1651
Biological Process	GO:0098656	anion transmembrane transport	28	119	0.0041029	0.098134	evm.TU.Chr8.1760,novel.22464,evm.TU.Chr3.1524,evm.TU.Chr1.3261,evm.TU.Chr5.1655,evm.TU.Chr4.2721,evm.TU.Chr9.844,evm.TU.Chr4.2119,novel.25284,evm.TU.Chr9.882,evm.TU.Chr3.2479,evm.TU.Chr11.2109,evm.TU.Chr7.4538,evm.TU.Chr4.1618,evm.TU.Chr13.1176,evm.TU.Chr10.3041,evm.TU.Chr2.2066,evm.TU.Chr12.1592,evm.TU.Chr4.2800,evm.TU.Chr1.3264,evm.TU.Chr1.3262_evm.TU.Chr1.3263,evm.TU.Chr9.2033,evm.TU.Chr10.171…
Biological Process	GO:0006528	asparagine metabolic process	5	9	0.00433515	0.0993166	novel.31892,novel.12828,evm.TU.Chr2.2105,evm.TU.Chr4.961,evm.TU.Chr5.2084
Biological Process	GO:0006529	asparagine biosynthetic process	5	9	0.00433515	0.0993166	novel.12828,evm.TU.Chr2.2105,evm.TU.Chr4.961,evm.TU.Chr5.2084,novel.31892
Biological Process	GO:0010105	negative regulation of ethylene-activated signaling pathway	5	9	0.00433515	0.0993166	evm.TU.Chr6.541,evm.TU.Chr8.2490,evm.TU.Chr6.540,evm.TU.Chr2.482,evm.TU.Chr5.48
Biological Process	GO:0015996	chlorophyll catabolic process	5	9	0.00433515	0.0993166	evm.TU.Chr10.1314,evm.TU.Chr5.536,evm.TU.Chr8.2083,evm.TU.Chr12.461,evm.TU.Chr12.470
Biological Process	GO:0046149	pigment catabolic process	5	9	0.00433515	0.0993166	evm.TU.Chr12.461,evm.TU.Chr8.2083,evm.TU.Chr5.536,evm.TU.Chr10.1314,evm.TU.Chr12.470
Biological Process	GO:0070298	negative regulation of phosphorelay signal transduction system	5	9	0.00433515	0.0993166	evm.TU.Chr2.482,evm.TU.Chr5.48,evm.TU.Chr6.541,evm.TU.Chr8.2490,evm.TU.Chr6.540
Biological Process	GO:0009066	aspartate family amino acid metabolic process	19	72	0.00450991	0.102702	evm.TU.Chr4.961,novel.12828,evm.TU.Chr10.3149,novel.31892,evm.TU.Chr3.516,evm.TU.Chr6.363,evm.TU.Chr3.132,novel.29260,evm.TU.Chr8.1651,evm.TU.Chr2.2105,evm.TU.Chr5.2084,evm.TU.Chr8.1643,evm.TU.Chr4.3058,evm.TU.Chr7.854,evm.TU.Chr8.1641,evm.TU.Chr13.1859,evm.TU.Chr12.1940,evm.TU.Chr8.1631,evm.TU.Chr5.1308
Biological Process	GO:0009310	amine catabolic process	4	6	0.00472872	0.10395	novel.4319,evm.TU.Chr1.388,novel.18274,evm.TU.Chr2.2261
Biological Process	GO:0042402	cellular biogenic amine catabolic process	4	6	0.00472872	0.10395	novel.18274,evm.TU.Chr2.2261,novel.4319,evm.TU.Chr1.388
Biological Process	GO:0055081	anion homeostasis	4	6	0.00472872	0.10395	evm.TU.Chr7.740,evm.TU.Chr4.3103,evm.TU.Chr4.3101,evm.TU.Chr2.3216
Biological Process	GO:1903047	mitotic cell cycle process	22	89	0.00554784	0.120562	evm.TU.Chr8.2842,evm.TU.Chr10.131,evm.TU.Chr7.2335,evm.TU.Chr4.3081,evm.TU.Chr4.2894,evm.TU.Chr12.2417,evm.TU.Chr4.2089,evm.TU.Chr4.652,evm.TU.Chr2.2224,evm.TU.Chr3.659,evm.TU.Chr2.2241,evm.TU.Chr4.3431,evm.TU.Chr10.4516,evm.TU.Chr7.4609,evm.TU.Chr5.2659,evm.TU.Chr2.2333,evm.TU.Chr8.809,evm.TU.Chr6.2300,evm.TU.Chr9.2289,evm.TU.Chr1.2911,evm.TU.Chr13.1526,evm.TU.Chr3.2262
Biological Process	GO:0009903	chloroplast avoidance movement	6	13	0.00561065	0.121235	evm.TU.Chr13.47,evm.TU.Chr5.2751,evm.TU.Chr10.2056,evm.TU.Chr4.2133,evm.TU.Chr2.3473,evm.TU.Chr3.2962
Biological Process	GO:0000278	mitotic cell cycle	23	95	0.0060828	0.129234	evm.TU.Chr2.2241,evm.TU.Chr3.659,evm.TU.Chr7.4609,evm.TU.Chr10.4516,evm.TU.Chr4.3431,evm.TU.Chr8.809,evm.TU.Chr2.2333,evm.TU.Chr5.2659,evm.TU.Chr6.2300,evm.TU.Chr11.334,evm.TU.Chr3.2262,evm.TU.Chr13.1526,evm.TU.Chr1.2911,evm.TU.Chr9.2289,evm.TU.Chr8.2842,evm.TU.Chr10.131,evm.TU.Chr7.2335,evm.TU.Chr4.3081,evm.TU.Chr4.2894,evm.TU.Chr12.2417,evm.TU.Chr4.652,evm.TU.Chr2.2224,evm.TU.Chr4.2089
Biological Process	GO:0006730	one-carbon metabolic process	12	39	0.00604929	0.129234	evm.TU.Chr10.3149,evm.TU.Chr6.2302,evm.TU.Chr2.3177,evm.TU.Chr4.2926,evm.TU.Chr8.2357,evm.TU.Chr5.791,evm.TU.Chr5.298,evm.TU.Chr8.2994,evm.TU.Chr8.2993,evm.TU.Chr6.363,evm.TU.Chr7.369,novel.10057
Biological Process	GO:0051273	beta-glucan metabolic process	27	117	0.00627802	0.131908	evm.TU.Chr5.631,evm.TU.Chr8.2494,evm.TU.Chr3.2020,evm.TU.Chr12.2409,evm.TU.Chr5.3655,evm.TU.Chr6.1579,evm.TU.Chr2.258,evm.TU.Chr2.2826,evm.TU.Chr12.1522,evm.TU.Chr12.405,novel.13951,evm.TU.Chr6.2079,evm.TU.Chr1.3274,evm.TU.Chr4.64,evm.TU.Chr10.3369,evm.TU.Chr1.1367,evm.TU.Chr2.1930,evm.TU.Chr5.1918,evm.TU.Chr6.542,novel.8477,evm.TU.Chr6.543,novel.19295,evm.TU.Chr12.275,evm.TU.Chr2.2827,evm.TU.Chr…
Biological Process	GO:0006323	DNA packaging	19	75	0.00723684	0.150392	evm.TU.Chr3.2947,evm.TU.Chr6.1194,evm.TU.Chr1.1753,evm.TU.Chr7.438,evm.TU.Chr2.2042,novel.10593,novel.11547,evm.TU.Chr4.1873,evm.TU.Chr11.2480,novel.1608,evm.TU.Chr8.1890,evm.TU.Chr10.23,evm.TU.Chr12.2417,evm.TU.Chr2.2224,evm.TU.Chr3.659,evm.TU.Chr2.2012,evm.TU.Chr9.881,evm.TU.Chr1.178,evm.TU.Chr8.777
Biological Process	GO:0009642	response to light intensity	5	10	0.00766509	0.153423	evm.TU.Chr7.4677,evm.TU.Chr2.2183,evm.TU.Chr4.961,evm.TU.Chr5.3523,evm.TU.Chr7.4678
Biological Process	GO:0010104	regulation of ethylene-activated signaling pathway	5	10	0.00766509	0.153423	evm.TU.Chr6.541,evm.TU.Chr8.2490,evm.TU.Chr6.540,evm.TU.Chr2.482,evm.TU.Chr5.48
Biological Process	GO:0070297	regulation of phosphorelay signal transduction system	5	10	0.00766509	0.153423	evm.TU.Chr6.540,evm.TU.Chr6.541,evm.TU.Chr8.2490,evm.TU.Chr2.482,evm.TU.Chr5.48
Biological Process	GO:0006820	anion transport	54	276	0.00783491	0.155188	evm.TU.Chr2.3377,evm.TU.Chr8.1760,evm.TU.Chr2.3216,evm.TU.Chr2.3162,evm.TU.Chr4.2721,evm.TU.Chr9.882,evm.TU.Chr7.1707,evm.TU.Chr3.2479,evm.TU.Chr2.505,evm.TU.Chr4.1618,evm.TU.Chr7.4538,evm.TU.Chr4.159,evm.TU.Chr5.1013,evm.TU.Chr12.1592,evm.TU.Chr5.2447,evm.TU.Chr10.3041,evm.TU.Chr13.1176,evm.TU.Chr3.1075,evm.TU.Chr9.874,evm.TU.Chr3.2546_evm.TU.Chr3.2547,evm.TU.Chr8.703,evm.TU.Chr9.2033,evm.TU.Chr…
Biological Process	GO:0009225	nucleotide-sugar metabolic process	10	31	0.00823921	0.160686	evm.TU.Chr4.1806,evm.TU.Chr11.1695,evm.TU.Chr10.1375,evm.TU.Chr10.4136,evm.TU.Chr3.870,evm.TU.Chr1.1195,evm.TU.Chr8.2139,evm.TU.Chr7.2910,evm.TU.Chr3.2950,evm.TU.Chr5.1712
Biological Process	GO:0008272	sulfate transport	6	14	0.00865484	0.163753	evm.TU.Chr5.2447,evm.TU.Chr11.2483,evm.TU.Chr8.952,evm.TU.Chr4.3048,evm.TU.Chr2.3162,evm.TU.Chr9.844
Biological Process	GO:0010215	cellulose microfibril organization	6	14	0.00865484	0.163753	evm.TU.Chr8.62,evm.TU.Chr8.2228,evm.TU.Chr5.1749,evm.TU.Chr6.1582,evm.TU.Chr7.3135,evm.TU.Chr5.1752
Biological Process	GO:0070726	cell wall assembly	6	14	0.00865484	0.163753	evm.TU.Chr8.2228,evm.TU.Chr8.62,evm.TU.Chr5.1752,evm.TU.Chr7.3135,evm.TU.Chr5.1749,evm.TU.Chr6.1582
Biological Process	GO:0071668	plant-type cell wall assembly	6	14	0.00865484	0.163753	evm.TU.Chr8.62,evm.TU.Chr8.2228,evm.TU.Chr6.1582,evm.TU.Chr5.1749,evm.TU.Chr7.3135,evm.TU.Chr5.1752
Biological Process	GO:0009753	response to jasmonic acid	11	36	0.00891964	0.167928	evm.TU.Chr8.1507,evm.TU.Chr11.2534,evm.TU.Chr1.3194,evm.TU.Chr13.2971_evm.TU.Chr13.2972,evm.TU.Chr11.492,evm.TU.Chr9.266,evm.TU.Chr2.2495,evm.TU.Chr4.2556,novel.2405,evm.TU.Chr4.3119,novel.267
Biological Process	GO:0002213	defense response to insect	3	4	0.0101271	0.173485	evm.TU.Chr7.692,evm.TU.Chr5.1475,evm.TU.Chr7.691
Biological Process	GO:0006065	UDP-glucuronate biosynthetic process	3	4	0.0101271	0.173485	evm.TU.Chr3.870,evm.TU.Chr5.1712,evm.TU.Chr11.1695
Biological Process	GO:0006863	purine nucleobase transport	3	4	0.0101271	0.173485	evm.TU.Chr10.4726,evm.TU.Chr4.2141,evm.TU.Chr9.2506
Biological Process	GO:0009058	biosynthetic process	746	4904	0.00966772	0.173485	evm.TU.Chr8.1641,evm.TU.Chr4.3178,evm.TU.Chr4.3058,evm.TU.Chr2.617,evm.TU.Chr3.2827,novel.1502,evm.TU.Chr10.814,evm.TU.Chr7.1216,evm.TU.Chr12.405,evm.TU.Chr7.72,evm.TU.Chr10.283,evm.TU.Chr6.2241,evm.TU.Chr13.3123,evm.TU.Chr11.245,novel.4387,evm.TU.Chr1.3226,evm.TU.Chr7.451,evm.TU.Chr8.191,evm.TU.Chr8.2302,evm.TU.Chr12.383,evm.TU.Chr3.683,evm.TU.Chr3.2132,evm.TU.Chr3.1956,evm.TU.Chr7.837,evm.TU.Ch…
Biological Process	GO:0032973	amino acid export	3	4	0.0101271	0.173485	evm.TU.Chr4.3101,evm.TU.Chr2.3216,evm.TU.Chr4.3103
Biological Process	GO:0042814	monopolar cell growth	3	4	0.0101271	0.173485	evm.TU.Chr5.552,evm.TU.Chr5.1744,evm.TU.Chr8.75
Biological Process	GO:0046398	UDP-glucuronate metabolic process	3	4	0.0101271	0.173485	evm.TU.Chr3.870,evm.TU.Chr11.1695,evm.TU.Chr5.1712
Biological Process	GO:0051513	regulation of monopolar cell growth	3	4	0.0101271	0.173485	evm.TU.Chr5.1744,evm.TU.Chr5.552,evm.TU.Chr8.75
Biological Process	GO:0080144	amino acid homeostasis	3	4	0.0101271	0.173485	evm.TU.Chr2.3216,evm.TU.Chr4.3101,evm.TU.Chr4.3103
Biological Process	GO:0044712	single-organism catabolic process	78	428	0.0106469	0.181571	evm.TU.Chr7.3972,evm.TU.Chr12.461,evm.TU.Chr2.3008,novel.2678,evm.TU.Chr10.790,evm.TU.Chr7.1852,evm.TU.Chr10.4195,novel.10598,novel.32023,evm.TU.Chr13.1310,evm.TU.Chr13.439,evm.TU.Chr13.2700,novel.7367,evm.TU.Chr2.893,evm.TU.Chr5.536,evm.TU.Chr1.3414,evm.TU.Chr9.2823,evm.TU.Chr2.1954,evm.TU.Chr2.895,evm.TU.Chr2.2055,evm.TU.Chr2.2211,evm.TU.Chr9.2764,evm.TU.Chr10.2659,evm.TU.Chr10.248,evm.TU.Chr10…
Biological Process	GO:0006073	cellular glucan metabolic process	44	221	0.0112636	0.19123	evm.TU.Chr12.2409,evm.TU.Chr7.1457,evm.TU.Chr11.2249,evm.TU.Chr5.3655,evm.TU.Chr2.2826,evm.TU.Chr1.147,evm.TU.Chr12.405,novel.13951,evm.TU.Chr10.2903,evm.TU.Chr11.1984,evm.TU.Chr6.543,evm.TU.Chr12.275,evm.TU.Chr11.2077,novel.8477,evm.TU.Chr1.1367,evm.TU.Chr10.3369,evm.TU.Chr4.64,evm.TU.Chr5.630,evm.TU.Chr13.3099,evm.TU.Chr2.2827,evm.TU.Chr7.795,evm.TU.Chr5.1370,evm.TU.Chr3.2020,evm.TU.Chr8.2960,e…
Biological Process	GO:0042548	regulation of photosynthesis, light reaction	5	11	0.0124304	0.204644	evm.TU.Chr7.4678,evm.TU.Chr5.3523,evm.TU.Chr2.2183,evm.TU.Chr3.566,evm.TU.Chr7.4677
Biological Process	GO:0043467	regulation of generation of precursor metabolites and energy	5	11	0.0124304	0.204644	evm.TU.Chr5.3523,evm.TU.Chr7.4678,evm.TU.Chr7.4677,evm.TU.Chr3.566,evm.TU.Chr2.2183
Biological Process	GO:0072348	sulfur compound transport	9	28	0.0122697	0.204644	evm.TU.Chr7.662,evm.TU.Chr8.952,evm.TU.Chr5.2447,evm.TU.Chr11.2483,evm.TU.Chr9.844,evm.TU.Chr2.3162,evm.TU.Chr10.2291_evm.TU.Chr10.2296_evm.TU.Chr10.2301,evm.TU.Chr4.3048,evm.TU.Chr10.2300
Biological Process	GO:1902532	negative regulation of intracellular signal transduction	5	11	0.0124304	0.204644	evm.TU.Chr8.2490,evm.TU.Chr6.541,evm.TU.Chr6.540,evm.TU.Chr2.482,evm.TU.Chr5.48
Biological Process	GO:0009699	phenylpropanoid biosynthetic process	16	63	0.0127381	0.208807	evm.TU.Chr13.302,evm.TU.Chr13.439,evm.TU.Chr13.773,evm.TU.Chr11.72,evm.TU.Chr3.2076,evm.TU.Chr10.103_evm.TU.Chr10.99,evm.TU.Chr3.2075,novel.32541,evm.TU.Chr2.2055,evm.TU.Chr9.2764,evm.TU.Chr13.496,evm.TU.Chr12.81,evm.TU.Chr11.27,evm.TU.Chr5.234,evm.TU.Chr5.762,evm.TU.Chr3.2236
Biological Process	GO:0019953	sexual reproduction	10	33	0.0131879	0.214331	novel.17069,evm.TU.Chr10.4546,novel.17163,novel.17068,evm.TU.Chr1.1346,novel.17165,evm.TU.Chr13.3261,evm.TU.Chr12.2241,evm.TU.Chr1.28,novel.17132
Biological Process	GO:0044703	multi-organism reproductive process	10	33	0.0131879	0.214331	novel.17069,evm.TU.Chr10.4546,novel.17163,evm.TU.Chr1.1346,novel.17068,novel.17165,evm.TU.Chr13.3261,evm.TU.Chr12.2241,novel.17132,evm.TU.Chr1.28
Biological Process	GO:0006555	methionine metabolic process	12	43	0.0138407	0.222094	novel.29260,evm.TU.Chr5.1308,evm.TU.Chr6.363,evm.TU.Chr3.516,evm.TU.Chr3.132,evm.TU.Chr8.1631,evm.TU.Chr12.1940,evm.TU.Chr10.3149,evm.TU.Chr8.1643,evm.TU.Chr8.1641,evm.TU.Chr7.854,evm.TU.Chr8.1651
Biological Process	GO:0006563	L-serine metabolic process	12	43	0.0138407	0.222094	evm.TU.Chr11.2424,evm.TU.Chr4.2926,evm.TU.Chr4.1483,evm.TU.Chr2.3177,evm.TU.Chr3.3035,evm.TU.Chr9.1119,novel.13917,evm.TU.Chr1.393,evm.TU.Chr10.2677,evm.TU.Chr6.1605,evm.TU.Chr9.1213,evm.TU.Chr8.2994
Biological Process	GO:0005992	trehalose biosynthetic process	8	24	0.0142082	0.22514	evm.TU.Chr11.2004,evm.TU.Chr12.2076,evm.TU.Chr10.3424,evm.TU.Chr6.1748,evm.TU.Chr4.2343,evm.TU.Chr4.3039,evm.TU.Chr8.971,evm.TU.Chr6.1248
Biological Process	GO:0009607	response to biotic stimulus	42	212	0.0141346	0.22514	evm.TU.Chr10.774,evm.TU.Chr7.98,evm.TU.Chr4.2556,evm.TU.Chr9.266,novel.4319,evm.TU.Chr12.1970,novel.15508,evm.TU.Chr5.630,evm.TU.Chr8.2103,evm.TU.Chr4.309,evm.TU.Chr7.275,evm.TU.Chr5.551,evm.TU.Chr11.828,evm.TU.Chr4.2432,evm.TU.Chr4.298,evm.TU.Chr4.302,evm.TU.Chr4.297,evm.TU.Chr10.3367,evm.TU.Chr2.829,novel.15515,novel.15510,evm.TU.Chr9.1890,novel.4328,evm.TU.Chr8.2220,evm.TU.Chr5.536,evm.TU.Chr1…
Biological Process	GO:0044042	glucan metabolic process	45	231	0.0152429	0.240534	evm.TU.Chr5.1370,evm.TU.Chr8.2960,evm.TU.Chr3.2020,evm.TU.Chr10.4603,evm.TU.Chr8.2494,evm.TU.Chr5.631,evm.TU.Chr11.2038,evm.TU.Chr12.1522,evm.TU.Chr11.389,evm.TU.Chr2.258,evm.TU.Chr6.1579,novel.19295,evm.TU.Chr6.542,evm.TU.Chr3.1408,evm.TU.Chr1.537,evm.TU.Chr5.1918,evm.TU.Chr2.1930,evm.TU.Chr1.3274,evm.TU.Chr6.2079,evm.TU.Chr3.2577,evm.TU.Chr7.847,evm.TU.Chr8.757,evm.TU.Chr4.3343,novel.23757,evm.…
Biological Process	GO:0009593	detection of chemical stimulus	7	20	0.0161957	0.250375	evm.TU.Chr5.1305,evm.TU.Chr7.927,evm.TU.Chr4.2320,evm.TU.Chr2.829,evm.TU.Chr7.2020,evm.TU.Chr5.1625,evm.TU.Chr10.4447
Biological Process	GO:0044763	single-organism cellular process	587	3843	0.0165325	0.254547	evm.TU.Chr5.1918,evm.TU.Chr4.2894,novel.10597,novel.29497,evm.TU.Chr4.107,evm.TU.Chr7.787,novel.148,evm.TU.Chr4.2413,evm.TU.Chr10.1153,evm.TU.Chr5.151,evm.TU.Chr11.249,evm.TU.Chr9.1773,evm.TU.Chr5.631,evm.TU.Chr8.796_evm.TU.Chr8.797,evm.TU.Chr12.1522,evm.TU.Chr7.369,evm.TU.Chr6.2142,evm.TU.Chr5.1352,evm.TU.Chr2.3177,novel.31892,evm.TU.Chr6.1075,evm.TU.Chr1.2201,evm.TU.Chr4.3045,evm.TU.Chr11.1919,…
Biological Process	GO:0015849	organic acid transport	27	126	0.0167942	0.256499	evm.TU.Chr5.1655,evm.TU.Chr2.3216,evm.TU.Chr10.2291_evm.TU.Chr10.2296_evm.TU.Chr10.2301,novel.22464,evm.TU.Chr1.3261,evm.TU.Chr4.3101,evm.TU.Chr5.1013,evm.TU.Chr10.2300,evm.TU.Chr3.2479,novel.25284,evm.TU.Chr4.2119,evm.TU.Chr4.1618,evm.TU.Chr7.4265,evm.TU.Chr7.4538,evm.TU.Chr1.3262_evm.TU.Chr1.3263,evm.TU.Chr1.3264,evm.TU.Chr12.1592,evm.TU.Chr10.3041,evm.TU.Chr13.1176,evm.TU.Chr7.662,evm.TU.Chr8.…
Biological Process	GO:0046942	carboxylic acid transport	27	126	0.0167942	0.256499	evm.TU.Chr3.2546_evm.TU.Chr3.2547,evm.TU.Chr3.2079,evm.TU.Chr10.1711,evm.TU.Chr8.703,evm.TU.Chr7.4351,evm.TU.Chr11.2445,evm.TU.Chr4.3103,evm.TU.Chr13.1176,evm.TU.Chr10.3041,evm.TU.Chr12.1592,evm.TU.Chr7.662,evm.TU.Chr1.3264,evm.TU.Chr1.3262_evm.TU.Chr1.3263,evm.TU.Chr4.2119,novel.25284,evm.TU.Chr3.2479,evm.TU.Chr10.2300,evm.TU.Chr7.4538,evm.TU.Chr4.1618,evm.TU.Chr7.4265,evm.TU.Chr4.3101,evm.TU.Ch…
Biological Process	GO:0001666	response to hypoxia	5	12	0.01886	0.261669	evm.TU.Chr5.1625,evm.TU.Chr10.4447,evm.TU.Chr7.2020,evm.TU.Chr2.2670,evm.TU.Chr5.1305
Biological Process	GO:0003156	regulation of animal organ formation	2	2	0.0200225	0.261669	evm.TU.Chr4.2915,evm.TU.Chr2.3022
Biological Process	GO:0005991	trehalose metabolic process	8	25	0.0183592	0.261669	evm.TU.Chr6.1248,evm.TU.Chr8.971,evm.TU.Chr4.3039,evm.TU.Chr4.2343,evm.TU.Chr10.3424,evm.TU.Chr6.1748,evm.TU.Chr12.2076,evm.TU.Chr11.2004
Biological Process	GO:0006004	fucose metabolic process	2	2	0.0200225	0.261669	evm.TU.Chr10.349,evm.TU.Chr10.466
Biological Process	GO:0006562	proline catabolic process	2	2	0.0200225	0.261669	evm.TU.Chr7.3973,evm.TU.Chr7.3972
Biological Process	GO:0006598	polyamine catabolic process	2	2	0.0200225	0.261669	evm.TU.Chr2.2261,novel.18274
Biological Process	GO:0006714	sesquiterpenoid metabolic process	5	12	0.01886	0.261669	evm.TU.Chr2.2608,evm.TU.Chr12.2776,evm.TU.Chr10.3367,evm.TU.Chr4.2449,evm.TU.Chr4.169
Biological Process	GO:0006949	syncytium formation	2	2	0.0200225	0.261669	evm.TU.Chr10.4546,evm.TU.Chr12.2241
Biological Process	GO:0015994	chlorophyll metabolic process	9	30	0.0195613	0.261669	evm.TU.Chr5.536,evm.TU.Chr8.2083,evm.TU.Chr7.1074,evm.TU.Chr10.1314,evm.TU.Chr11.2077,evm.TU.Chr12.461,evm.TU.Chr11.615,evm.TU.Chr5.1252,evm.TU.Chr12.470
Biological Process	GO:0035435	phosphate ion transmembrane transport	2	2	0.0200225	0.261669	evm.TU.Chr3.1524,evm.TU.Chr11.2109
Biological Process	GO:0036079	purine nucleotide-sugar transport	2	2	0.0200225	0.261669	evm.TU.Chr2.2067,evm.TU.Chr2.2218
Biological Process	GO:0036293	response to decreased oxygen levels	5	12	0.01886	0.261669	evm.TU.Chr5.1305,evm.TU.Chr2.2670,evm.TU.Chr7.2020,evm.TU.Chr10.4447,evm.TU.Chr5.1625
Biological Process	GO:0042744	hydrogen peroxide catabolic process	21	93	0.0186523	0.261669	evm.TU.Chr5.739,evm.TU.Chr9.2454,evm.TU.Chr5.1458,evm.TU.Chr4.1146,evm.TU.Chr11.173,evm.TU.Chr12.2117,novel.32252,evm.TU.Chr2.2341,evm.TU.Chr3.2634,evm.TU.Chr5.1578,evm.TU.Chr9.2529,evm.TU.Chr7.516,evm.TU.Chr7.2709,evm.TU.Chr1.2817,evm.TU.Chr2.3474,novel.9646,evm.TU.Chr10.4622,evm.TU.Chr1.487,evm.TU.Chr2.2344,evm.TU.Chr8.1598,evm.TU.Chr2.2194
Biological Process	GO:0046351	disaccharide biosynthetic process	8	25	0.0183592	0.261669	evm.TU.Chr8.971,evm.TU.Chr6.1248,evm.TU.Chr4.2343,evm.TU.Chr4.3039,evm.TU.Chr12.2076,evm.TU.Chr10.3424,evm.TU.Chr6.1748,evm.TU.Chr11.2004
Biological Process	GO:0048645	animal organ formation	2	2	0.0200225	0.261669	evm.TU.Chr2.3022,evm.TU.Chr4.2915
Biological Process	GO:0050826	response to freezing	2	2	0.0200225	0.261669	evm.TU.Chr4.2079,evm.TU.Chr2.3515
Biological Process	GO:0051253	negative regulation of RNA metabolic process	22	99	0.0195012	0.261669	evm.TU.Chr8.1514,evm.TU.Chr11.2534,evm.TU.Chr7.1583,evm.TU.Chr3.2196,evm.TU.Chr7.1913,evm.TU.Chr11.734,evm.TU.Chr1.3194,evm.TU.Chr6.910,evm.TU.Chr7.715,evm.TU.Chr11.1159,evm.TU.Chr1.2289,evm.TU.Chr7.1791,evm.TU.Chr13.2971_evm.TU.Chr13.2972,evm.TU.Chr12.2054,evm.TU.Chr11.492,evm.TU.Chr1.178,evm.TU.Chr9.2289,evm.TU.Chr12.2745,novel.2405,evm.TU.Chr7.156,evm.TU.Chr5.2220,evm.TU.Chr9.881
Biological Process	GO:0070482	response to oxygen levels	5	12	0.01886	0.261669	evm.TU.Chr2.2670,evm.TU.Chr5.1305,evm.TU.Chr7.2020,evm.TU.Chr5.1625,evm.TU.Chr10.4447
Biological Process	GO:0070507	regulation of microtubule cytoskeleton organization	4	8	0.0174176	0.261669	evm.TU.Chr3.2262,evm.TU.Chr10.131,evm.TU.Chr7.4609,evm.TU.Chr2.2241
Biological Process	GO:0071229	cellular response to acid chemical	28	133	0.0189391	0.261669	evm.TU.Chr8.2220,evm.TU.Chr9.266,evm.TU.Chr4.2556,evm.TU.Chr2.2828,evm.TU.Chr10.774,evm.TU.Chr2.2989,evm.TU.Chr11.2534,evm.TU.Chr7.3463,evm.TU.Chr1.3194,novel.8963,evm.TU.Chr13.81,evm.TU.Chr7.2793,evm.TU.Chr7.60,novel.29681,evm.TU.Chr11.492,evm.TU.Chr7.1083,novel.2405,evm.TU.Chr12.2849,evm.TU.Chr10.364,evm.TU.Chr8.1507,evm.TU.Chr5.53,evm.TU.Chr4.2100,evm.TU.Chr7.2799,evm.TU.Chr5.994,evm.TU.Chr7.1…
Biological Process	GO:0072321	chaperone-mediated protein transport	2	2	0.0200225	0.261669	evm.TU.Chr10.3550,evm.TU.Chr10.3519
Biological Process	GO:1901334	lactone metabolic process	2	2	0.0200225	0.261669	evm.TU.Chr4.2449,evm.TU.Chr2.2608
Biological Process	GO:1901336	lactone biosynthetic process	2	2	0.0200225	0.261669	evm.TU.Chr2.2608,evm.TU.Chr4.2449
Biological Process	GO:1901600	strigolactone metabolic process	2	2	0.0200225	0.261669	evm.TU.Chr2.2608,evm.TU.Chr4.2449
Biological Process	GO:1901601	strigolactone biosynthetic process	2	2	0.0200225	0.261669	evm.TU.Chr4.2449,evm.TU.Chr2.2608
Biological Process	GO:2000027	regulation of organ morphogenesis	2	2	0.0200225	0.261669	evm.TU.Chr4.2915,evm.TU.Chr2.3022
Biological Process	GO:0009755	hormone-mediated signaling pathway	50	266	0.0208669	0.267398	evm.TU.Chr7.1884,evm.TU.Chr10.3367,evm.TU.Chr8.1507,evm.TU.Chr4.2100,evm.TU.Chr7.1781,novel.2405,evm.TU.Chr12.2849,evm.TU.Chr10.364,evm.TU.Chr7.2793,evm.TU.Chr6.596,evm.TU.Chr11.1337,evm.TU.Chr5.48,evm.TU.Chr2.482,evm.TU.Chr3.1956,evm.TU.Chr1.3194,evm.TU.Chr2.2277,evm.TU.Chr6.1940,evm.TU.Chr9.755,evm.TU.Chr10.774,evm.TU.Chr8.2827,evm.TU.Chr9.266,evm.TU.Chr4.2556,evm.TU.Chr8.2490,evm.TU.Chr6.541,e…
Biological Process	GO:0006333	chromatin assembly or disassembly	17	72	0.0213264	0.270919	evm.TU.Chr3.2947,evm.TU.Chr2.2042,evm.TU.Chr7.438,novel.10593,evm.TU.Chr6.1194,evm.TU.Chr1.1753,evm.TU.Chr4.1873,novel.1608,evm.TU.Chr8.1890,evm.TU.Chr11.2480,novel.11547,evm.TU.Chr10.23,evm.TU.Chr2.2012,evm.TU.Chr9.881,evm.TU.Chr1.178,evm.TU.Chr8.777,evm.TU.Chr10.2080
Biological Process	GO:0006778	porphyrin-containing compound metabolic process	14	56	0.0217642	0.270919	evm.TU.Chr11.615,evm.TU.Chr12.461,evm.TU.Chr7.496,evm.TU.Chr5.1252,novel.23186,evm.TU.Chr12.470,evm.TU.Chr6.1466,evm.TU.Chr7.1074,evm.TU.Chr8.2083,evm.TU.Chr5.536,evm.TU.Chr10.1314,evm.TU.Chr11.2077,evm.TU.Chr1.2390,evm.TU.Chr8.1605
Biological Process	GO:0010413	glucuronoxylan metabolic process	3	5	0.0226538	0.270919	evm.TU.Chr5.733,evm.TU.Chr7.1514,evm.TU.Chr3.2685
Biological Process	GO:0010417	glucuronoxylan biosynthetic process	3	5	0.0226538	0.270919	evm.TU.Chr3.2685,evm.TU.Chr7.1514,evm.TU.Chr5.733
Biological Process	GO:0015851	nucleobase transport	3	5	0.0226538	0.270919	evm.TU.Chr9.2506,evm.TU.Chr4.2141,evm.TU.Chr10.4726
Biological Process	GO:0016049	cell growth	19	83	0.0213097	0.270919	evm.TU.Chr11.2038,evm.TU.Chr7.3135,evm.TU.Chr7.4668,evm.TU.Chr7.2799,evm.TU.Chr10.364,evm.TU.Chr8.62,evm.TU.Chr7.2793,evm.TU.Chr7.787,evm.TU.Chr6.1582,evm.TU.Chr5.1749,evm.TU.Chr11.459,evm.TU.Chr8.75,evm.TU.Chr5.552,evm.TU.Chr5.1752,evm.TU.Chr3.1408,evm.TU.Chr13.124,evm.TU.Chr8.2228,novel.171,evm.TU.Chr5.1744
Biological Process	GO:0016926	protein desumoylation	3	5	0.0226538	0.270919	evm.TU.Chr12.227,novel.8454,evm.TU.Chr12.226
Biological Process	GO:0098813	nuclear chromosome segregation	16	67	0.0226116	0.270919	evm.TU.Chr13.3261,evm.TU.Chr11.1474,evm.TU.Chr10.4516,evm.TU.Chr4.3431,evm.TU.Chr3.659,evm.TU.Chr5.2659,evm.TU.Chr13.1526,evm.TU.Chr1.2911,evm.TU.Chr10.4773,evm.TU.Chr12.2572,evm.TU.Chr4.652,evm.TU.Chr2.2224,evm.TU.Chr4.2089,evm.TU.Chr11.1461,evm.TU.Chr12.2417,evm.TU.Chr4.2157
Biological Process	GO:1903338	regulation of cell wall organization or biogenesis	3	5	0.0226538	0.270919	evm.TU.Chr12.383,evm.TU.Chr12.81,evm.TU.Chr11.734
Biological Process	GO:0048523	negative regulation of cellular process	43	225	0.0235004	0.278417	evm.TU.Chr7.1791,evm.TU.Chr11.2697,evm.TU.Chr9.2137,evm.TU.Chr8.1507,evm.TU.Chr4.2370,novel.2405,evm.TU.Chr5.2220,evm.TU.Chr12.2054,evm.TU.Chr5.48,evm.TU.Chr9.2289,evm.TU.Chr1.178,evm.TU.Chr2.482,evm.TU.Chr1.3194,evm.TU.Chr7.4677,evm.TU.Chr2.2183,evm.TU.Chr3.2196,evm.TU.Chr1.2289,novel.30320,evm.TU.Chr11.1159,evm.TU.Chr6.541,evm.TU.Chr8.2490,evm.TU.Chr6.540,evm.TU.Chr13.2971_evm.TU.Chr13.2972,evm…
Biological Process	GO:0032870	cellular response to hormone stimulus	50	268	0.0236918	0.278947	evm.TU.Chr6.540,evm.TU.Chr8.2490,evm.TU.Chr6.541,evm.TU.Chr9.863,evm.TU.Chr2.3497,evm.TU.Chr13.2971_evm.TU.Chr13.2972,evm.TU.Chr5.53,evm.TU.Chr4.2686,evm.TU.Chr7.2799,evm.TU.Chr5.994,evm.TU.Chr7.1083,evm.TU.Chr7.60,novel.29681,evm.TU.Chr11.492,evm.TU.Chr9.793,evm.TU.Chr7.1780,evm.TU.Chr13.81,evm.TU.Chr2.265_evm.TU.Chr2.266_evm.TU.Chr2.267,novel.8963,evm.TU.Chr13.2653,evm.TU.Chr2.2989,evm.TU.Chr11…
Biological Process	GO:0071495	cellular response to endogenous stimulus	50	268	0.0236918	0.278947	evm.TU.Chr8.2827,evm.TU.Chr10.774,evm.TU.Chr4.2556,evm.TU.Chr9.266,evm.TU.Chr1.3194,evm.TU.Chr3.1956,evm.TU.Chr9.755,evm.TU.Chr6.1940,evm.TU.Chr2.2277,evm.TU.Chr12.2849,evm.TU.Chr10.364,novel.2405,evm.TU.Chr2.482,evm.TU.Chr11.1337,evm.TU.Chr6.596,evm.TU.Chr5.48,evm.TU.Chr7.2793,evm.TU.Chr7.1884,evm.TU.Chr7.1781,evm.TU.Chr4.2100,evm.TU.Chr8.1507,evm.TU.Chr10.3367,evm.TU.Chr2.2828,evm.TU.Chr6.1297,…
Biological Process	GO:0072593	reactive oxygen species metabolic process	26	124	0.0242014	0.284068	evm.TU.Chr12.2117,novel.32252,evm.TU.Chr2.2341,evm.TU.Chr4.1146,evm.TU.Chr11.173,evm.TU.Chr11.2360,evm.TU.Chr4.1876,evm.TU.Chr5.1458,evm.TU.Chr7.3818,evm.TU.Chr7.146,evm.TU.Chr5.739,evm.TU.Chr9.2454,evm.TU.Chr2.2344,evm.TU.Chr8.1598,evm.TU.Chr2.2194,evm.TU.Chr1.2817,evm.TU.Chr2.3474,novel.9646,evm.TU.Chr1.487,evm.TU.Chr10.4622,evm.TU.Chr5.1578,evm.TU.Chr8.1507,evm.TU.Chr9.2529,evm.TU.Chr7.516,evm…
Biological Process	GO:0045934	negative regulation of nucleobase-containing compound metabolic process	23	107	0.0249422	0.291863	evm.TU.Chr11.2697,evm.TU.Chr7.1791,evm.TU.Chr13.2971_evm.TU.Chr13.2972,novel.2405,evm.TU.Chr7.156,evm.TU.Chr9.881,evm.TU.Chr5.2220,evm.TU.Chr11.492,evm.TU.Chr12.2054,evm.TU.Chr12.2745,evm.TU.Chr9.2289,evm.TU.Chr1.178,evm.TU.Chr1.3194,evm.TU.Chr7.1913,evm.TU.Chr11.734,evm.TU.Chr6.910,evm.TU.Chr11.2534,evm.TU.Chr8.1514,evm.TU.Chr3.2196,evm.TU.Chr7.1583,evm.TU.Chr1.2289,evm.TU.Chr11.1159,evm.TU.Chr7…
Biological Process	GO:1902679	negative regulation of RNA biosynthetic process	21	96	0.0260439	0.301048	evm.TU.Chr13.2971_evm.TU.Chr13.2972,evm.TU.Chr7.1791,evm.TU.Chr9.2289,evm.TU.Chr12.2745,evm.TU.Chr1.178,evm.TU.Chr12.2054,evm.TU.Chr11.492,evm.TU.Chr9.881,evm.TU.Chr5.2220,novel.2405,evm.TU.Chr7.156,evm.TU.Chr7.1583,evm.TU.Chr3.2196,evm.TU.Chr8.1514,evm.TU.Chr11.2534,evm.TU.Chr7.1913,evm.TU.Chr11.734,evm.TU.Chr1.3194,evm.TU.Chr7.715,evm.TU.Chr11.1159,evm.TU.Chr1.2289
Biological Process	GO:1903507	negative regulation of nucleic acid-templated transcription	21	96	0.0260439	0.301048	evm.TU.Chr13.2971_evm.TU.Chr13.2972,evm.TU.Chr7.1791,evm.TU.Chr9.881,evm.TU.Chr5.2220,novel.2405,evm.TU.Chr7.156,evm.TU.Chr9.2289,evm.TU.Chr12.2745,evm.TU.Chr1.178,evm.TU.Chr12.2054,evm.TU.Chr11.492,evm.TU.Chr7.1913,evm.TU.Chr11.734,evm.TU.Chr1.3194,evm.TU.Chr7.1583,evm.TU.Chr3.2196,evm.TU.Chr8.1514,evm.TU.Chr11.2534,evm.TU.Chr1.2289,evm.TU.Chr7.715,evm.TU.Chr11.1159
Biological Process	GO:0010109	regulation of photosynthesis	5	13	0.0271408	0.310893	evm.TU.Chr7.4678,evm.TU.Chr5.3523,evm.TU.Chr2.2183,evm.TU.Chr3.566,evm.TU.Chr7.4677
Biological Process	GO:0042538	hyperosmotic salinity response	5	13	0.0271408	0.310893	evm.TU.Chr10.1040,evm.TU.Chr6.1318,evm.TU.Chr8.1507,evm.TU.Chr12.1809,evm.TU.Chr10.4179
Biological Process	GO:2000022	regulation of jasmonic acid mediated signaling pathway	5	13	0.0271408	0.310893	evm.TU.Chr13.2971_evm.TU.Chr13.2972,evm.TU.Chr1.3194,novel.2405,evm.TU.Chr11.2534,evm.TU.Chr11.492
Biological Process	GO:0005996	monosaccharide metabolic process	56	308	0.0279496	0.311708	evm.TU.Chr7.2021,evm.TU.Chr12.134,evm.TU.Chr5.2365,novel.22302,evm.TU.Chr9.1542,evm.TU.Chr5.1143,evm.TU.Chr7.1423,evm.TU.Chr8.1258,evm.TU.Chr10.2134,evm.TU.Chr9.2020,evm.TU.Chr6.1218,evm.TU.Chr11.1967,evm.TU.Chr9.1543,evm.TU.Chr4.2195,evm.TU.Chr13.898,evm.TU.Chr10.349,novel.22314,evm.TU.Chr10.466,novel.14339,evm.TU.Chr11.967,evm.TU.Chr8.2971,evm.TU.Chr13.912,evm.TU.Chr5.2400,evm.TU.Chr1.3152,evm.…
Biological Process	GO:0007346	regulation of mitotic cell cycle	12	47	0.027605	0.311708	evm.TU.Chr10.131,evm.TU.Chr5.2659,evm.TU.Chr4.3431,evm.TU.Chr10.4516,evm.TU.Chr7.4609,evm.TU.Chr2.2241,evm.TU.Chr9.2289,evm.TU.Chr4.2089,evm.TU.Chr4.652,evm.TU.Chr3.2262,evm.TU.Chr11.334,evm.TU.Chr4.3081
Biological Process	GO:0016143	S-glycoside metabolic process	4	9	0.0278835	0.311708	evm.TU.Chr10.3868,evm.TU.Chr5.2305,evm.TU.Chr4.2432,evm.TU.Chr1.2503
Biological Process	GO:0019757	glycosinolate metabolic process	4	9	0.0278835	0.311708	evm.TU.Chr10.3868,evm.TU.Chr4.2432,evm.TU.Chr1.2503,evm.TU.Chr5.2305
Biological Process	GO:0019760	glucosinolate metabolic process	4	9	0.0278835	0.311708	evm.TU.Chr10.3868,evm.TU.Chr5.2305,evm.TU.Chr1.2503,evm.TU.Chr4.2432
Biological Process	GO:0031399	regulation of protein modification process	18	80	0.028887	0.319353	evm.TU.Chr9.1690,evm.TU.Chr8.2220,evm.TU.Chr13.1641,evm.TU.Chr10.774,evm.TU.Chr5.513,evm.TU.Chr2.2989,evm.TU.Chr11.1946,evm.TU.Chr9.17,evm.TU.Chr13.81,evm.TU.Chr3.2262,novel.29681,evm.TU.Chr2.2381,evm.TU.Chr6.1343,evm.TU.Chr4.2517,evm.TU.Chr4.2100,evm.TU.Chr7.4609,evm.TU.Chr2.3497,evm.TU.Chr2.2241
Biological Process	GO:0042440	pigment metabolic process	18	80	0.028887	0.319353	novel.23186,evm.TU.Chr5.1252,evm.TU.Chr4.35,evm.TU.Chr12.461,evm.TU.Chr8.1605,evm.TU.Chr1.2390,evm.TU.Chr10.1314,evm.TU.Chr3.2236,evm.TU.Chr7.1074,evm.TU.Chr5.2121,evm.TU.Chr12.470,evm.TU.Chr6.1466,evm.TU.Chr11.619,evm.TU.Chr11.615,evm.TU.Chr2.2828,evm.TU.Chr11.2077,evm.TU.Chr5.536,evm.TU.Chr8.2083
Biological Process	GO:0031497	chromatin assembly	16	69	0.0293166	0.323163	evm.TU.Chr10.23,evm.TU.Chr4.1873,evm.TU.Chr8.1890,novel.1608,evm.TU.Chr11.2480,novel.11547,evm.TU.Chr2.2042,evm.TU.Chr7.438,novel.10593,evm.TU.Chr6.1194,evm.TU.Chr1.1753,evm.TU.Chr3.2947,evm.TU.Chr1.178,evm.TU.Chr8.777,evm.TU.Chr9.881,evm.TU.Chr2.2012
Biological Process	GO:0045490	pectin catabolic process	23	109	0.0304216	0.33341	evm.TU.Chr13.3031,evm.TU.Chr1.542,evm.TU.Chr4.2323,evm.TU.Chr11.2523,evm.TU.Chr6.1843,evm.TU.Chr13.3034,evm.TU.Chr6.186,evm.TU.Chr5.314,evm.TU.Chr5.294,evm.TU.Chr13.3032,evm.TU.Chr8.430,evm.TU.Chr5.1519,evm.TU.Chr3.2339,evm.TU.Chr7.1447,evm.TU.Chr3.2419,evm.TU.Chr13.3033,evm.TU.Chr12.1423,evm.TU.Chr10.3547,evm.TU.Chr6.2321,evm.TU.Chr8.2406,evm.TU.Chr5.696,evm.TU.Chr8.2664,evm.TU.Chr5.381
Biological Process	GO:1901605	alpha-amino acid metabolic process	49	266	0.0306262	0.334688	evm.TU.Chr4.2926,novel.4319,novel.12828,evm.TU.Chr10.3149,novel.31892,evm.TU.Chr3.3035,evm.TU.Chr2.3177,evm.TU.Chr7.2470,evm.TU.Chr7.3973,evm.TU.Chr6.363,evm.TU.Chr3.516,evm.TU.Chr4.1809,evm.TU.Chr10.4727,evm.TU.Chr2.2105,evm.TU.Chr8.1651,evm.TU.Chr5.2084,evm.TU.Chr8.1643,evm.TU.Chr4.3058,evm.TU.Chr8.1641,evm.TU.Chr7.854,evm.TU.Chr11.2424,evm.TU.Chr13.1859,evm.TU.Chr9.1119,evm.TU.Chr10.4211,evm.T…
Biological Process	GO:0000272	polysaccharide catabolic process	41	217	0.0312573	0.340606	evm.TU.Chr2.258,evm.TU.Chr10.790,evm.TU.Chr1.542,evm.TU.Chr8.2631,evm.TU.Chr8.430,evm.TU.Chr6.186,evm.TU.Chr10.3431,evm.TU.Chr12.2227,evm.TU.Chr3.2020,evm.TU.Chr1.432,evm.TU.Chr4.3343,evm.TU.Chr7.847,evm.TU.Chr7.1447,evm.TU.Chr3.2339,evm.TU.Chr8.2664,evm.TU.Chr12.2349,evm.TU.Chr10.3547,evm.TU.Chr6.2321,evm.TU.Chr5.2470,evm.TU.Chr1.2841,evm.TU.Chr4.2323,evm.TU.Chr13.3031,evm.TU.Chr13.3032,evm.TU.C…
Biological Process	GO:0009086	methionine biosynthetic process	10	38	0.0348701	0.372909	evm.TU.Chr12.1940,evm.TU.Chr8.1641,evm.TU.Chr7.854,evm.TU.Chr8.1643,evm.TU.Chr8.1651,novel.29260,evm.TU.Chr5.1308,evm.TU.Chr3.132,evm.TU.Chr8.1631,evm.TU.Chr3.516
Biological Process	GO:0080163	regulation of protein serine/threonine phosphatase activity	7	23	0.0350062	0.372909	evm.TU.Chr13.81,evm.TU.Chr2.3497,evm.TU.Chr10.774,evm.TU.Chr4.2100,novel.29681,evm.TU.Chr8.2220,evm.TU.Chr2.2989
Biological Process	GO:0010411	xyloglucan metabolic process	13	54	0.0353099	0.374148	evm.TU.Chr10.4603,evm.TU.Chr1.537,evm.TU.Chr3.1408,evm.TU.Chr11.2249,evm.TU.Chr7.1457,evm.TU.Chr8.2960,evm.TU.Chr5.1370,evm.TU.Chr11.1984,evm.TU.Chr7.795,novel.23757,evm.TU.Chr11.2038,evm.TU.Chr3.2577,evm.TU.Chr11.389
Biological Process	GO:0042743	hydrogen peroxide metabolic process	21	99	0.0354762	0.374767	evm.TU.Chr10.4622,evm.TU.Chr1.487,novel.9646,evm.TU.Chr2.3474,evm.TU.Chr1.2817,evm.TU.Chr2.2194,evm.TU.Chr8.1598,evm.TU.Chr2.2344,evm.TU.Chr3.2634,evm.TU.Chr7.2709,evm.TU.Chr7.516,evm.TU.Chr9.2529,evm.TU.Chr5.1578,evm.TU.Chr11.173,evm.TU.Chr4.1146,novel.32252,evm.TU.Chr2.2341,evm.TU.Chr12.2117,evm.TU.Chr9.2454,evm.TU.Chr5.739,evm.TU.Chr5.1458
Biological Process	GO:0009867	jasmonic acid mediated signaling pathway	8	28	0.0358689	0.376822	evm.TU.Chr1.3194,evm.TU.Chr13.2971_evm.TU.Chr13.2972,evm.TU.Chr8.1507,evm.TU.Chr11.2534,novel.2405,evm.TU.Chr11.492,evm.TU.Chr9.266,evm.TU.Chr4.2556
Biological Process	GO:0071395	cellular response to jasmonic acid stimulus	8	28	0.0358689	0.376822	evm.TU.Chr11.492,evm.TU.Chr9.266,evm.TU.Chr4.2556,novel.2405,evm.TU.Chr8.1507,evm.TU.Chr11.2534,evm.TU.Chr1.3194,evm.TU.Chr13.2971_evm.TU.Chr13.2972
Biological Process	GO:0051301	cell division	18	82	0.0361911	0.379159	evm.TU.Chr11.497,evm.TU.Chr5.1229,evm.TU.Chr2.2072,evm.TU.Chr10.4762,evm.TU.Chr9.2289,evm.TU.Chr11.334,evm.TU.Chr7.2461_evm.TU.Chr7.2462,evm.TU.Chr10.866,evm.TU.Chr6.2300,evm.TU.Chr2.2333,evm.TU.Chr8.809,evm.TU.Chr7.2747,evm.TU.Chr4.2894,evm.TU.Chr10.588,evm.TU.Chr8.2842,evm.TU.Chr8.337,evm.TU.Chr7.2335,evm.TU.Chr7.967
Biological Process	GO:0009250	glucan biosynthetic process	25	123	0.0375853	0.391608	novel.19295,evm.TU.Chr6.543,evm.TU.Chr12.275,evm.TU.Chr11.2077,evm.TU.Chr6.542,novel.8477,evm.TU.Chr5.1918,evm.TU.Chr2.1930,evm.TU.Chr6.2079,evm.TU.Chr1.3274,evm.TU.Chr1.1367,evm.TU.Chr13.3099,evm.TU.Chr8.757,evm.TU.Chr5.630,evm.TU.Chr2.2827,evm.TU.Chr12.2409,evm.TU.Chr8.2494,evm.TU.Chr5.631,novel.13951,evm.TU.Chr12.405,evm.TU.Chr12.1522,evm.TU.Chr1.147,evm.TU.Chr2.2826,evm.TU.Chr10.2903,evm.TU.C…
Biological Process	GO:0033013	tetrapyrrole metabolic process	14	60	0.03793	0.394119	evm.TU.Chr11.2077,evm.TU.Chr1.2390,evm.TU.Chr8.1605,evm.TU.Chr7.1074,evm.TU.Chr8.2083,evm.TU.Chr5.536,evm.TU.Chr10.1314,novel.23186,evm.TU.Chr5.1252,evm.TU.Chr6.1466,evm.TU.Chr12.470,evm.TU.Chr12.461,evm.TU.Chr11.615,evm.TU.Chr7.496
Biological Process	GO:0003032	detection of oxygen	4	10	0.0413624	0.407516	evm.TU.Chr5.1625,evm.TU.Chr10.4447,evm.TU.Chr7.2020,evm.TU.Chr5.1305
Biological Process	GO:0007076	mitotic chromosome condensation	3	6	0.0405789	0.407516	evm.TU.Chr12.2417,evm.TU.Chr2.2224,evm.TU.Chr3.659
Biological Process	GO:0008652	cellular amino acid biosynthetic process	41	221	0.0404875	0.407516	evm.TU.Chr8.2802,evm.TU.Chr9.1213,evm.TU.Chr10.2376,evm.TU.Chr2.2225,evm.TU.Chr8.1631,evm.TU.Chr5.1308,novel.13917,evm.TU.Chr9.1119,evm.TU.Chr12.1940,evm.TU.Chr8.1651,evm.TU.Chr2.2105,evm.TU.Chr13.1859,novel.13155,evm.TU.Chr7.854,evm.TU.Chr8.1641,evm.TU.Chr11.2424,evm.TU.Chr4.3058,evm.TU.Chr5.2084,evm.TU.Chr8.1643,evm.TU.Chr10.4727,evm.TU.Chr3.516,evm.TU.Chr2.3119,novel.31892,evm.TU.Chr7.2470,evm…
Biological Process	GO:0018158	protein oxidation	4	10	0.0413624	0.407516	evm.TU.Chr10.4447,evm.TU.Chr5.1625,evm.TU.Chr7.2020,evm.TU.Chr5.1305
Biological Process	GO:0018171	peptidyl-cysteine oxidation	4	10	0.0413624	0.407516	evm.TU.Chr5.1305,evm.TU.Chr10.4447,evm.TU.Chr5.1625,evm.TU.Chr7.2020
Biological Process	GO:0030261	chromosome condensation	3	6	0.0405789	0.407516	evm.TU.Chr2.2224,evm.TU.Chr12.2417,evm.TU.Chr3.659
Biological Process	GO:0032886	regulation of microtubule-based process	4	10	0.0413624	0.407516	evm.TU.Chr2.2241,evm.TU.Chr7.4609,evm.TU.Chr10.131,evm.TU.Chr3.2262
Biological Process	GO:0051510	regulation of unidimensional cell growth	3	6	0.0405789	0.407516	evm.TU.Chr8.75,evm.TU.Chr5.1744,evm.TU.Chr5.552
Biological Process	GO:0060236	regulation of mitotic spindle organization	3	6	0.0405789	0.407516	evm.TU.Chr3.2262,evm.TU.Chr7.4609,evm.TU.Chr2.2241
Biological Process	GO:0070483	detection of hypoxia	4	10	0.0413624	0.407516	evm.TU.Chr5.1625,evm.TU.Chr10.4447,evm.TU.Chr7.2020,evm.TU.Chr5.1305
Biological Process	GO:0090224	regulation of spindle organization	3	6	0.0405789	0.407516	evm.TU.Chr2.2241,evm.TU.Chr7.4609,evm.TU.Chr3.2262
Biological Process	GO:0009312	oligosaccharide biosynthetic process	8	29	0.0435883	0.423955	evm.TU.Chr6.1248,evm.TU.Chr8.971,evm.TU.Chr4.3039,evm.TU.Chr4.2343,evm.TU.Chr6.1748,evm.TU.Chr10.3424,evm.TU.Chr12.2076,evm.TU.Chr11.2004
Biological Process	GO:0045489	pectin biosynthetic process	7	24	0.04357	0.423955	evm.TU.Chr10.4417,evm.TU.Chr4.285,evm.TU.Chr5.1775,evm.TU.Chr9.56,evm.TU.Chr7.4610,evm.TU.Chr12.2100,evm.TU.Chr8.56
Biological Process	GO:0015711	organic anion transport	31	161	0.0442203	0.429004	evm.TU.Chr1.3262_evm.TU.Chr1.3263,evm.TU.Chr1.3264,evm.TU.Chr12.1592,evm.TU.Chr13.1176,evm.TU.Chr10.3041,evm.TU.Chr4.2800,evm.TU.Chr7.662,evm.TU.Chr2.2218,evm.TU.Chr8.703,evm.TU.Chr3.2079,evm.TU.Chr10.1711,evm.TU.Chr11.2445,evm.TU.Chr7.4351,evm.TU.Chr4.3103,evm.TU.Chr3.2546_evm.TU.Chr3.2547,evm.TU.Chr2.3216,evm.TU.Chr5.1655,evm.TU.Chr10.2291_evm.TU.Chr10.2296_evm.TU.Chr10.2301,evm.TU.Chr11.1543,n…
Biological Process	GO:0009308	amine metabolic process	18	84	0.0447624	0.43206	evm.TU.Chr2.2261,evm.TU.Chr4.2463,evm.TU.Chr3.1407,evm.TU.Chr1.388,evm.TU.Chr10.4798,evm.TU.Chr4.141_evm.TU.Chr4.142,evm.TU.Chr10.2569,evm.TU.Chr6.1809,evm.TU.Chr6.29,novel.4319,evm.TU.Chr8.291,evm.TU.Chr5.1154,evm.TU.Chr8.34,evm.TU.Chr6.873,evm.TU.Chr5.230,evm.TU.Chr2.2127,novel.18274,evm.TU.Chr8.2066
Biological Process	GO:0009617	response to bacterium	18	84	0.0447624	0.43206	evm.TU.Chr5.536,novel.4328,novel.4319,evm.TU.Chr9.266,evm.TU.Chr2.829,evm.TU.Chr7.98,evm.TU.Chr9.1652,evm.TU.Chr7.99,evm.TU.Chr8.2103,evm.TU.Chr5.630,evm.TU.Chr4.309,evm.TU.Chr4.297,evm.TU.Chr4.298,evm.TU.Chr4.302,evm.TU.Chr4.314,evm.TU.Chr10.3367,evm.TU.Chr9.2362,evm.TU.Chr10.2520
Biological Process	GO:0007049	cell cycle	42	229	0.0452174	0.435346	evm.TU.Chr5.513,evm.TU.Chr10.131,evm.TU.Chr8.33,evm.TU.Chr4.652,evm.TU.Chr4.2089,evm.TU.Chr11.1461,evm.TU.Chr4.2157,evm.TU.Chr4.2894,evm.TU.Chr7.2747,evm.TU.Chr13.1641,evm.TU.Chr12.2572,evm.TU.Chr4.3081,evm.TU.Chr6.2300,evm.TU.Chr9.2029,evm.TU.Chr8.809,evm.TU.Chr2.2333,evm.TU.Chr7.4609,evm.TU.Chr4.3431,evm.TU.Chr10.4516,evm.TU.Chr2.2241,evm.TU.Chr3.2262,evm.TU.Chr13.1526,evm.TU.Chr11.334,evm.TU.C…
Biological Process	GO:0005984	disaccharide metabolic process	11	45	0.0456332	0.43824	evm.TU.Chr11.2004,evm.TU.Chr8.2419,evm.TU.Chr6.1412,evm.TU.Chr12.2076,evm.TU.Chr10.3424,evm.TU.Chr6.1748,evm.TU.Chr4.3039,evm.TU.Chr4.2343,evm.TU.Chr8.971,evm.TU.Chr6.1248,evm.TU.Chr6.2327
Biological Process	GO:0019439	aromatic compound catabolic process	33	174	0.0468385	0.448683	evm.TU.Chr9.2131,evm.TU.Chr5.762,evm.TU.Chr5.234,evm.TU.Chr8.1605,novel.32023,evm.TU.Chr5.2177,novel.2678,evm.TU.Chr12.461,evm.TU.Chr2.895,evm.TU.Chr2.893,evm.TU.Chr10.103_evm.TU.Chr10.99,evm.TU.Chr8.2083,evm.TU.Chr5.536,evm.TU.Chr9.2764,evm.TU.Chr2.2055,evm.TU.Chr13.501,evm.TU.Chr11.72,evm.TU.Chr13.439,evm.TU.Chr13.302,evm.TU.Chr1.388,evm.TU.Chr6.1466,evm.TU.Chr10.1314,evm.TU.Chr10.4211,evm.TU.C…
Cellular Component	GO:0015630	microtubule cytoskeleton	60	168	2.02456e-12	2.56647e-09	evm.TU.Chr5.377_evm.TU.Chr5.378,evm.TU.Chr4.2894,evm.TU.Chr3.2179,novel.4348,evm.TU.Chr2.3065,evm.TU.Chr5.1227,evm.TU.Chr4.1350,evm.TU.Chr3.2570,evm.TU.Chr11.395,evm.TU.Chr3.2942,evm.TU.Chr3.2569,evm.TU.Chr10.131,evm.TU.Chr8.2947,evm.TU.Chr11.2374,evm.TU.Chr5.3189,evm.TU.Chr8.2552,evm.TU.Chr4.2413,evm.TU.Chr10.1329,evm.TU.Chr2.1868,evm.TU.Chr5.168,novel.30358,evm.TU.Chr3.2262,evm.TU.Chr13.324,nov…
Cellular Component	GO:0044430	cytoskeletal part	65	201	3.91472e-11	1.48877e-08	evm.TU.Chr3.2610,evm.TU.Chr12.2708,evm.TU.Chr6.1545,evm.TU.Chr5.139_evm.TU.Chr5.140,evm.TU.Chr8.2950,evm.TU.Chr11.1949,evm.TU.Chr5.2162,evm.TU.Chr8.2163,evm.TU.Chr11.2355,evm.TU.Chr4.2357,novel.4349,evm.TU.Chr1.168,evm.TU.Chr4.2473,evm.TU.Chr9.2918,evm.TU.Chr7.445,evm.TU.Chr10.335,novel.8932,evm.TU.Chr10.318,evm.TU.Chr7.2335,evm.TU.Chr3.1599,evm.TU.Chr5.168,novel.30358,evm.TU.Chr8.2552,evm.TU.Chr…
Cellular Component	GO:0005871	kinesin complex	32	69	1.26321e-10	4.2087e-08	novel.30358,evm.TU.Chr5.168,evm.TU.Chr8.2552,evm.TU.Chr2.1868,evm.TU.Chr4.2413,evm.TU.Chr8.2947,evm.TU.Chr6.2300,evm.TU.Chr13.176,evm.TU.Chr10.2963,novel.2170,evm.TU.Chr4.1350,evm.TU.Chr2.3065,evm.TU.Chr3.2942,evm.TU.Chr4.2949,evm.TU.Chr12.2708,evm.TU.Chr6.1545,evm.TU.Chr5.139_evm.TU.Chr5.140,evm.TU.Chr8.2950,evm.TU.Chr3.2324,evm.TU.Chr10.4651,evm.TU.Chr8.2163,evm.TU.Chr11.2355,evm.TU.Chr5.370,ev…
Cellular Component	GO:0005875	microtubule associated complex	38	93	2.49466e-10	6.77655e-08	evm.TU.Chr6.1545,evm.TU.Chr5.2167,evm.TU.Chr12.2708,evm.TU.Chr4.2949,evm.TU.Chr5.2162,evm.TU.Chr10.4651,evm.TU.Chr8.2950,evm.TU.Chr3.2324,evm.TU.Chr5.139_evm.TU.Chr5.140,evm.TU.Chr10.318,novel.8932,evm.TU.Chr7.445,evm.TU.Chr1.328,evm.TU.Chr4.2473,evm.TU.Chr5.370,evm.TU.Chr11.2355,evm.TU.Chr8.2163,evm.TU.Chr1.168,evm.TU.Chr1.2292,evm.TU.Chr3.1599,evm.TU.Chr7.2335,evm.TU.Chr8.2947,evm.TU.Chr11.2374…
Cellular Component	GO:0005856	cytoskeleton	67	222	5.63032e-10	1.25954e-07	evm.TU.Chr1.328,evm.TU.Chr2.1723,evm.TU.Chr5.370,evm.TU.Chr1.2292,evm.TU.Chr2.2141,evm.TU.Chr5.2167,evm.TU.Chr5.662,evm.TU.Chr9.254,evm.TU.Chr4.2949,evm.TU.Chr10.4651,evm.TU.Chr6.72,evm.TU.Chr3.2324,evm.TU.Chr5.2659,evm.TU.Chr5.377_evm.TU.Chr5.378,evm.TU.Chr4.2894,novel.4348,evm.TU.Chr2.3065,evm.TU.Chr5.1227,evm.TU.Chr4.1350,evm.TU.Chr10.3916,evm.TU.Chr11.2374,evm.TU.Chr5.3189,evm.TU.Chr10.1329,e…
Cellular Component	GO:0099513	polymeric cytoskeletal fiber	36	107	2.77743e-07	3.01788e-05	novel.4348,evm.TU.Chr5.377_evm.TU.Chr5.378,evm.TU.Chr4.2894,evm.TU.Chr3.2179,evm.TU.Chr3.2570,evm.TU.Chr5.1227,evm.TU.Chr11.395,evm.TU.Chr3.2942,evm.TU.Chr3.2569,evm.TU.Chr8.2552,evm.TU.Chr11.2374,evm.TU.Chr5.3189,evm.TU.Chr5.168,evm.TU.Chr3.2262,evm.TU.Chr13.176,evm.TU.Chr2.2241,evm.TU.Chr3.1959,evm.TU.Chr13.324,evm.TU.Chr7.4609,evm.TU.Chr10.335,evm.TU.Chr10.318,evm.TU.Chr8.2163,novel.4349,evm.T…
Cellular Component	GO:0099080	supramolecular complex	36	108	3.60238e-07	3.60522e-05	evm.TU.Chr3.1959,evm.TU.Chr13.324,evm.TU.Chr7.4609,evm.TU.Chr2.2241,evm.TU.Chr13.176,evm.TU.Chr5.168,evm.TU.Chr3.2262,evm.TU.Chr5.3189,evm.TU.Chr11.2374,evm.TU.Chr8.2552,evm.TU.Chr3.2569,evm.TU.Chr11.395,evm.TU.Chr3.2942,evm.TU.Chr5.1227,evm.TU.Chr3.2570,evm.TU.Chr5.377_evm.TU.Chr5.378,evm.TU.Chr4.2894,evm.TU.Chr3.2179,novel.4348,evm.TU.Chr5.139_evm.TU.Chr5.140,evm.TU.Chr5.2162,evm.TU.Chr11.1949,…
Cellular Component	GO:0099081	supramolecular polymer	36	108	3.60238e-07	3.60522e-05	evm.TU.Chr9.2918,evm.TU.Chr4.2473,evm.TU.Chr2.1723,novel.4349,evm.TU.Chr8.2163,evm.TU.Chr10.318,evm.TU.Chr10.335,evm.TU.Chr7.2335,evm.TU.Chr2.2141,evm.TU.Chr1.2292,evm.TU.Chr3.2610,evm.TU.Chr5.2167,evm.TU.Chr6.1545,evm.TU.Chr9.254,evm.TU.Chr5.139_evm.TU.Chr5.140,evm.TU.Chr5.2162,evm.TU.Chr11.1949,evm.TU.Chr5.1227,evm.TU.Chr3.2570,evm.TU.Chr4.2894,evm.TU.Chr3.2179,evm.TU.Chr5.377_evm.TU.Chr5.378,n…
Cellular Component	GO:0099512	supramolecular fiber	36	108	3.60238e-07	3.60522e-05	evm.TU.Chr7.2335,evm.TU.Chr1.2292,evm.TU.Chr2.2141,evm.TU.Chr2.1723,evm.TU.Chr4.2473,evm.TU.Chr9.2918,evm.TU.Chr8.2163,novel.4349,evm.TU.Chr10.318,evm.TU.Chr10.335,evm.TU.Chr5.139_evm.TU.Chr5.140,evm.TU.Chr5.2162,evm.TU.Chr11.1949,evm.TU.Chr3.2610,evm.TU.Chr6.1545,evm.TU.Chr5.2167,evm.TU.Chr9.254,evm.TU.Chr3.2569,evm.TU.Chr11.395,evm.TU.Chr3.2942,evm.TU.Chr5.1227,evm.TU.Chr3.2570,evm.TU.Chr5.377_…
Cellular Component	GO:0005874	microtubule	35	104	4.01357e-07	3.91374e-05	evm.TU.Chr7.2335,evm.TU.Chr2.2141,evm.TU.Chr1.2292,evm.TU.Chr9.2918,evm.TU.Chr4.2473,evm.TU.Chr2.1723,novel.4349,evm.TU.Chr8.2163,evm.TU.Chr10.318,evm.TU.Chr10.335,evm.TU.Chr5.139_evm.TU.Chr5.140,evm.TU.Chr5.2162,evm.TU.Chr11.1949,evm.TU.Chr3.2610,evm.TU.Chr5.2167,evm.TU.Chr6.1545,evm.TU.Chr9.254,evm.TU.Chr3.2569,evm.TU.Chr3.2942,evm.TU.Chr11.395,evm.TU.Chr5.1227,evm.TU.Chr3.2570,evm.TU.Chr4.2894…
Cellular Component	GO:0005576	extracellular region	116	525	4.57744e-07	4.352e-05	evm.TU.Chr11.1759,evm.TU.Chr1.28,novel.17132,novel.23757,evm.TU.Chr13.439,evm.TU.Chr10.3276,evm.TU.Chr9.2764,evm.TU.Chr6.1213,evm.TU.Chr3.1408,evm.TU.Chr9.2904,evm.TU.Chr2.2055,evm.TU.Chr12.2117,evm.TU.Chr11.389,evm.TU.Chr12.2241,evm.TU.Chr2.3466,evm.TU.Chr11.2038,evm.TU.Chr11.364,evm.TU.Chr7.2709,novel.2678,evm.TU.Chr9.2529,evm.TU.Chr5.1578,evm.TU.Chr10.4622,evm.TU.Chr8.2960,evm.TU.Chr5.1370,evm…
Cellular Component	GO:0005618	cell wall	86	361	5.47665e-07	4.62838e-05	evm.TU.Chr5.2470,evm.TU.Chr6.1072_evm.TU.Chr6.1073,evm.TU.Chr6.1137,evm.TU.Chr10.1707,evm.TU.Chr13.3031,evm.TU.Chr3.2647,evm.TU.Chr13.3032,evm.TU.Chr11.2523,evm.TU.Chr3.2921,evm.TU.Chr10.3091,evm.TU.Chr8.2247,evm.TU.Chr9.664,evm.TU.Chr8.1964,evm.TU.Chr7.1457,evm.TU.Chr13.3033,evm.TU.Chr2.2425,evm.TU.Chr12.1423,evm.TU.Chr3.2419,evm.TU.Chr1.2208,evm.TU.Chr7.4668,evm.TU.Chr13.2737,evm.TU.Chr1.542,ev…
Cellular Component	GO:0030312	external encapsulating structure	86	362	6.19971e-07	5.01649e-05	evm.TU.Chr1.2817,evm.TU.Chr2.2158,evm.TU.Chr2.2180,evm.TU.Chr8.2960,evm.TU.Chr10.4622,evm.TU.Chr5.1370,evm.TU.Chr11.2038,evm.TU.Chr2.3466,evm.TU.Chr11.389,evm.TU.Chr13.2628,evm.TU.Chr4.1995,evm.TU.Chr12.1312,evm.TU.Chr10.790,evm.TU.Chr7.2709,evm.TU.Chr10.3420,evm.TU.Chr9.2904,evm.TU.Chr3.1408,evm.TU.Chr7.1253,evm.TU.Chr8.2458,evm.TU.Chr11.1759,evm.TU.Chr1.28,evm.TU.Chr3.2339,novel.23757,evm.TU.Ch…
Cellular Component	GO:0042555	MCM complex	6	6	8.00366e-06	0.000524792	evm.TU.Chr1.875,evm.TU.Chr1.2010,evm.TU.Chr6.1348,evm.TU.Chr1.173,evm.TU.Chr7.418,evm.TU.Chr11.2427
Cellular Component	GO:0071944	cell periphery	318	1811	1.50263e-05	0.000952414	evm.TU.Chr10.4622,evm.TU.Chr13.100,evm.TU.Chr7.4115,evm.TU.Chr11.389,evm.TU.Chr4.3048,evm.TU.Chr13.2628,evm.TU.Chr12.1312,evm.TU.Chr5.994,evm.TU.Chr5.2652,evm.TU.Chr3.1408,evm.TU.Chr9.2904,evm.TU.Chr8.360,evm.TU.Chr2.1972,evm.TU.Chr11.624,evm.TU.Chr4.1804,evm.TU.Chr7.1707,evm.TU.Chr7.586,evm.TU.Chr7.1437,evm.TU.Chr10.2367,evm.TU.Chr1.2841,evm.TU.Chr3.988,novel.12568,evm.TU.Chr8.2406,evm.TU.Chr8.3…
Cellular Component	GO:0016602	CCAAT-binding factor complex	6	7	4.92395e-05	0.0026008	evm.TU.Chr9.570,evm.TU.Chr12.411,evm.TU.Chr6.996,evm.TU.Chr7.1088,evm.TU.Chr2.1988,evm.TU.Chr13.2904
Cellular Component	GO:0048046	apoplast	32	118	0.000162739	0.0077362	evm.TU.Chr11.72,novel.23757,evm.TU.Chr13.439,evm.TU.Chr13.302,evm.TU.Chr3.2577,evm.TU.Chr10.103_evm.TU.Chr10.99,evm.TU.Chr9.2764,evm.TU.Chr13.501,evm.TU.Chr2.2055,evm.TU.Chr1.537,evm.TU.Chr3.1408,novel.2678,evm.TU.Chr11.389,evm.TU.Chr11.2038,evm.TU.Chr5.234,evm.TU.Chr10.4603,evm.TU.Chr5.1370,evm.TU.Chr8.2960,evm.TU.Chr12.2133,evm.TU.Chr1.2170,evm.TU.Chr13.773,evm.TU.Chr7.795,novel.32541,evm.TU.Ch…
Cellular Component	GO:0032993	protein-DNA complex	27	98	0.00038741	0.0161903	evm.TU.Chr7.1583,evm.TU.Chr7.438,evm.TU.Chr2.2042,evm.TU.Chr12.2834,evm.TU.Chr8.191,evm.TU.Chr1.1753,evm.TU.Chr6.1194,evm.TU.Chr1.1739,evm.TU.Chr4.1796,evm.TU.Chr7.1913,evm.TU.Chr3.2947,evm.TU.Chr5.1997,evm.TU.Chr10.23,evm.TU.Chr8.1890,evm.TU.Chr11.2480,evm.TU.Chr4.1873,evm.TU.Chr1.2289,evm.TU.Chr2.2012,evm.TU.Chr12.2567,evm.TU.Chr7.1791,evm.TU.Chr9.2899,evm.TU.Chr12.2745,evm.TU.Chr9.2289,evm.TU.…
Cellular Component	GO:0044815	DNA packaging complex	23	81	0.000640842	0.0233862	evm.TU.Chr12.2745,evm.TU.Chr8.820,evm.TU.Chr7.156,evm.TU.Chr7.1791,evm.TU.Chr12.2567,evm.TU.Chr2.2012,evm.TU.Chr12.2417,evm.TU.Chr10.23,evm.TU.Chr2.2224,evm.TU.Chr1.2289,evm.TU.Chr4.1873,evm.TU.Chr8.1890,evm.TU.Chr11.2480,evm.TU.Chr6.1194,evm.TU.Chr1.1739,evm.TU.Chr12.2834,evm.TU.Chr1.1753,evm.TU.Chr2.2042,evm.TU.Chr7.438,evm.TU.Chr7.1583,evm.TU.Chr5.1997,evm.TU.Chr3.2947,evm.TU.Chr7.1913
Cellular Component	GO:0005794	Golgi apparatus	97	504	0.000879076	0.0309549	evm.TU.Chr2.3498,evm.TU.Chr11.2072,evm.TU.Chr3.2685,evm.TU.Chr1.255,evm.TU.Chr7.1405,evm.TU.Chr2.3307,evm.TU.Chr10.335,evm.TU.Chr5.102,evm.TU.Chr10.4417,evm.TU.Chr11.125,evm.TU.Chr7.4610,evm.TU.Chr10.3799,evm.TU.Chr4.2079,evm.TU.Chr8.1016,evm.TU.Chr7.1437,evm.TU.Chr9.2736,evm.TU.Chr7.526,evm.TU.Chr7.3886,evm.TU.Chr8.2020,evm.TU.Chr4.285,evm.TU.Chr3.2394,evm.TU.Chr12.503,evm.TU.Chr6.2059,evm.TU.Ch…
Cellular Component	GO:0031224	intrinsic component of membrane	1252	8289	0.00129343	0.0427731	evm.TU.Chr9.923,evm.TU.Chr7.4351,evm.TU.Chr10.2507,evm.TU.Chr13.109,evm.TU.Chr3.2056,evm.TU.Chr6.2304,evm.TU.Chr7.945,novel.14448,evm.TU.Chr6.1380,evm.TU.Chr11.1741,novel.3573,evm.TU.Chr4.3166,evm.TU.Chr6.1198,evm.TU.Chr9.753,evm.TU.Chr4.734,evm.TU.Chr3.1882,evm.TU.Chr2.2664,evm.TU.Chr1.2125,evm.TU.Chr11.2080,evm.TU.Chr13.3065,evm.TU.Chr2.2886,evm.TU.Chr1.3454,novel.31105,evm.TU.Chr2.2747,evm.TU.…
Cellular Component	GO:0044427	chromosomal part	48	221	0.0014346	0.0470327	evm.TU.Chr12.2567,evm.TU.Chr2.2012,evm.TU.Chr9.881,evm.TU.Chr8.820,evm.TU.Chr9.856,evm.TU.Chr7.156,evm.TU.Chr12.2745,evm.TU.Chr13.1526,evm.TU.Chr2.1114,evm.TU.Chr4.1796,evm.TU.Chr8.33,evm.TU.Chr3.2947,evm.TU.Chr7.1913,evm.TU.Chr11.67,evm.TU.Chr5.2852,evm.TU.Chr7.1583,evm.TU.Chr6.1270,evm.TU.Chr6.1194,evm.TU.Chr12.2834,evm.TU.Chr4.1873,evm.TU.Chr4.2894,evm.TU.Chr8.1890,evm.TU.Chr11.2480,evm.TU.Chr…
Cellular Component	GO:0031225	anchored component of membrane	31	128	0.00161979	0.0504923	evm.TU.Chr10.2884,evm.TU.Chr8.2228,evm.TU.Chr4.59,evm.TU.Chr5.1349,evm.TU.Chr8.3058,evm.TU.Chr5.1752,evm.TU.Chr2.2880,evm.TU.Chr5.1697,evm.TU.Chr4.3168,evm.TU.Chr8.3035,evm.TU.Chr5.1749,evm.TU.Chr6.1582,evm.TU.Chr11.1678,evm.TU.Chr4.2997,evm.TU.Chr1.810,evm.TU.Chr3.1934,evm.TU.Chr8.62,evm.TU.Chr1.679,evm.TU.Chr11.624,evm.TU.Chr13.3190,evm.TU.Chr6.1441,evm.TU.Chr2.98,evm.TU.Chr4.108,evm.TU.Chr9.16…
Cellular Component	GO:0000786	nucleosome	21	77	0.00188516	0.0547272	evm.TU.Chr12.2745,evm.TU.Chr7.156,evm.TU.Chr8.820,evm.TU.Chr2.2012,evm.TU.Chr12.2567,evm.TU.Chr7.1791,evm.TU.Chr10.23,evm.TU.Chr8.1890,evm.TU.Chr11.2480,evm.TU.Chr4.1873,evm.TU.Chr1.2289,evm.TU.Chr7.1583,evm.TU.Chr7.438,evm.TU.Chr2.2042,evm.TU.Chr12.2834,evm.TU.Chr1.1753,evm.TU.Chr6.1194,evm.TU.Chr1.1739,evm.TU.Chr7.1913,evm.TU.Chr3.2947,evm.TU.Chr5.1997
Cellular Component	GO:0043228	non-membrane-bounded organelle	210	1233	0.00204604	0.0572139	evm.TU.Chr5.1858,evm.TU.Chr10.796,novel.30358,evm.TU.Chr1.1369,evm.TU.Chr2.3578,evm.TU.Chr2.1114,evm.TU.Chr8.490,evm.TU.Chr6.1160,evm.TU.Chr2.1868,evm.TU.Chr9.856,evm.TU.Chr1.1195,evm.TU.Chr7.1080,evm.TU.Chr10.4809,evm.TU.Chr3.1959,novel.29595,evm.TU.Chr9.2362,evm.TU.Chr7.2096,evm.TU.Chr11.1461,evm.TU.Chr11.2480,evm.TU.Chr6.1804,novel.10593,evm.TU.Chr9.748,evm.TU.Chr10.131,evm.TU.Chr11.395,evm.TU…
Cellular Component	GO:0043232	intracellular non-membrane-bounded organelle	210	1233	0.00204604	0.0572139	evm.TU.Chr13.176,novel.2170,evm.TU.Chr2.2012,evm.TU.Chr13.324,novel.4941,evm.TU.Chr7.156,evm.TU.Chr4.2413,evm.TU.Chr10.1329,evm.TU.Chr8.820,evm.TU.Chr5.876,evm.TU.Chr10.1910,evm.TU.Chr11.1018,evm.TU.Chr6.1853,evm.TU.Chr12.2745,evm.TU.Chr3.2947,evm.TU.Chr7.1913,evm.TU.Chr5.725,evm.TU.Chr11.67,evm.TU.Chr10.639,evm.TU.Chr4.2187,evm.TU.Chr13.2715,novel.4348,evm.TU.Chr8.1890,evm.TU.Chr4.2894,evm.TU.Ch…
Cellular Component	GO:0031226	intrinsic component of plasma membrane	70	356	0.00244901	0.0670043	evm.TU.Chr8.1983,evm.TU.Chr10.3104,evm.TU.Chr7.4538,evm.TU.Chr11.2530,evm.TU.Chr5.475_evm.TU.Chr5.476,evm.TU.Chr9.882,evm.TU.Chr3.2479,evm.TU.Chr4.2231,evm.TU.Chr4.2625,evm.TU.Chr8.2829,evm.TU.Chr2.98,evm.TU.Chr4.2721,evm.TU.Chr5.1700,evm.TU.Chr1.810,evm.TU.Chr3.207,evm.TU.Chr13.2305,evm.TU.Chr8.703,evm.TU.Chr10.1711,evm.TU.Chr13.1176,evm.TU.Chr5.2447,evm.TU.Chr11.2109,evm.TU.Chr2.3337,evm.TU.Chr…
Cellular Component	GO:0016021	integral component of membrane	1239	8238	0.0025861	0.0697513	evm.TU.Chr13.166,evm.TU.Chr5.1754,evm.TU.Chr1.1044,evm.TU.Chr3.1918,evm.TU.Chr7.2115,evm.TU.Chr3.1867,evm.TU.Chr7.582,evm.TU.Chr12.2248,evm.TU.Chr9.1370,evm.TU.Chr5.343,evm.TU.Chr9.321,evm.TU.Chr13.1511,evm.TU.Chr9.2792,evm.TU.Chr8.2494,evm.TU.Chr3.1893,evm.TU.Chr7.409,evm.TU.Chr10.4207,evm.TU.Chr10.1563,evm.TU.Chr8.757,evm.TU.Chr4.141_evm.TU.Chr4.142,evm.TU.Chr12.1858,evm.TU.Chr1.384,evm.TU.Chr1…
Cellular Component	GO:1990077	primosome complex	3	3	0.00283217	0.0737722	evm.TU.Chr2.1114,evm.TU.Chr8.191,evm.TU.Chr11.2333
Cellular Component	GO:0016020	membrane	1379	9231	0.00339845	0.0847689	evm.TU.Chr9.1386,evm.TU.Chr9.2953,evm.TU.Chr8.721,evm.TU.Chr5.707,evm.TU.Chr1.505,evm.TU.Chr2.2742,evm.TU.Chr8.2829,evm.TU.Chr5.850,evm.TU.Chr3.1761,evm.TU.Chr9.2506,evm.TU.Chr9.2513,evm.TU.Chr12.405,novel.4284,evm.TU.Chr4.2609,evm.TU.Chr5.21,evm.TU.Chr1.54,novel.31042,evm.TU.Chr8.1587,evm.TU.Chr10.2593,evm.TU.Chr7.4227,evm.TU.Chr3.1835,evm.TU.Chr9.2131,evm.TU.Chr12.2235,evm.TU.Chr1.766,evm.TU.Ch…
Cellular Component	GO:0044425	membrane part	1285	8575	0.00341037	0.0847689	novel.2981,evm.TU.Chr5.2177,evm.TU.Chr2.1941,evm.TU.Chr7.2956,evm.TU.Chr10.1752,evm.TU.Chr6.2104,evm.TU.Chr11.2478,evm.TU.Chr9.918,novel.20088,evm.TU.Chr3.3007,evm.TU.Chr5.2422,evm.TU.Chr10.4112,evm.TU.Chr10.3473,evm.TU.Chr11.1678,evm.TU.Chr10.4721,evm.TU.Chr4.2604,evm.TU.Chr5.1564,evm.TU.Chr3.2963,evm.TU.Chr6.1441,evm.TU.Chr12.2409,evm.TU.Chr3.2302,evm.TU.Chr11.2393,evm.TU.Chr9.2736,evm.TU.Chr1.…
Cellular Component	GO:0022625	cytosolic large ribosomal subunit	31	135	0.0038889	0.0942005	evm.TU.Chr12.303,evm.TU.Chr1.3226,evm.TU.Chr11.578,evm.TU.Chr7.3473,evm.TU.Chr7.449,evm.TU.Chr4.2187,evm.TU.Chr4.1640,evm.TU.Chr5.725,evm.TU.Chr12.320,evm.TU.Chr13.2715,evm.TU.Chr4.2000,evm.TU.Chr1.1200,evm.TU.Chr8.2548,evm.TU.Chr9.1743,evm.TU.Chr7.1343,evm.TU.Chr8.89,evm.TU.Chr3.1026,evm.TU.Chr4.2654,evm.TU.Chr5.694,evm.TU.Chr7.1167,evm.TU.Chr7.1653,evm.TU.Chr10.4809,evm.TU.Chr5.755,evm.TU.Chr10…
Cellular Component	GO:0005886	plasma membrane	234	1412	0.00464954	0.10395	evm.TU.Chr3.1861_evm.TU.Chr3.1862,evm.TU.Chr5.994,evm.TU.Chr5.2652,evm.TU.Chr1.2212,evm.TU.Chr2.1941,evm.TU.Chr4.3048,evm.TU.Chr10.2520,evm.TU.Chr13.2628,evm.TU.Chr11.2038,evm.TU.Chr7.4115,evm.TU.Chr11.1711,evm.TU.Chr13.100,evm.TU.Chr12.2216,novel.1104,evm.TU.Chr8.828,evm.TU.Chr4.3200,evm.TU.Chr10.1216,evm.TU.Chr11.1678,evm.TU.Chr10.3566,novel.20088,evm.TU.Chr3.1408,evm.TU.Chr8.360,evm.TU.Chr7.14…
Cellular Component	GO:0044459	plasma membrane part	78	414	0.00465938	0.10395	evm.TU.Chr2.505,evm.TU.Chr7.1707,evm.TU.Chr9.2736,evm.TU.Chr4.108,evm.TU.Chr5.2572,evm.TU.Chr11.624,novel.30695,evm.TU.Chr6.1441,evm.TU.Chr2.3162,evm.TU.Chr8.3035,novel.12570,evm.TU.Chr3.3061,evm.TU.Chr12.1592,evm.TU.Chr8.3058,novel.12568,novel.8477,evm.TU.Chr4.3030,evm.TU.Chr4.3048,evm.TU.Chr11.2038,evm.TU.Chr2.2229,evm.TU.Chr5.2652,evm.TU.Chr10.3420,evm.TU.Chr3.1861_evm.TU.Chr3.1862,evm.TU.Chr3…
Cellular Component	GO:0000775	chromosome, centromeric region	8	21	0.00580702	0.124769	evm.TU.Chr10.4773,evm.TU.Chr13.1526,evm.TU.Chr11.1461,evm.TU.Chr1.2911,evm.TU.Chr12.2572,evm.TU.Chr9.856,evm.TU.Chr4.2894,evm.TU.Chr8.33
Cellular Component	GO:0022626	cytosolic ribosome	43	208	0.00626369	0.131908	evm.TU.Chr11.578,evm.TU.Chr9.1743,evm.TU.Chr8.2548,evm.TU.Chr13.2715,evm.TU.Chr12.320,evm.TU.Chr5.725,evm.TU.Chr4.2187,evm.TU.Chr8.89,evm.TU.Chr4.2654,evm.TU.Chr9.1035,novel.4941,evm.TU.Chr7.1080,evm.TU.Chr10.4809,novel.29595,evm.TU.Chr7.1167,evm.TU.Chr5.1858,evm.TU.Chr10.796,evm.TU.Chr5.1820,evm.TU.Chr5.876,evm.TU.Chr10.1910,evm.TU.Chr7.449,evm.TU.Chr7.3473,evm.TU.Chr12.303,evm.TU.Chr1.3226,evm.…
Cellular Component	GO:0005694	chromosome	56	286	0.00676683	0.141397	evm.TU.Chr1.2289,evm.TU.Chr5.2849,evm.TU.Chr2.2224,evm.TU.Chr12.2417,evm.TU.Chr10.23,evm.TU.Chr5.1650,evm.TU.Chr5.1997,evm.TU.Chr2.2042,evm.TU.Chr7.438,evm.TU.Chr5.1658,evm.TU.Chr1.1739,evm.TU.Chr2.2290,evm.TU.Chr8.191,evm.TU.Chr1.1753,evm.TU.Chr11.2333,novel.24855,evm.TU.Chr1.68,evm.TU.Chr5.1397,evm.TU.Chr12.2928,evm.TU.Chr1.178,evm.TU.Chr9.2289,evm.TU.Chr1.2911,evm.TU.Chr12.1741,evm.TU.Chr5.220…
Cellular Component	GO:0009505	plant-type cell wall	24	107	0.0135978	0.220052	evm.TU.Chr11.169,evm.TU.Chr8.2458,evm.TU.Chr7.1253,evm.TU.Chr9.17,evm.TU.Chr7.424,evm.TU.Chr1.28,evm.TU.Chr4.3395,evm.TU.Chr2.2425,evm.TU.Chr1.432,evm.TU.Chr11.624,evm.TU.Chr10.4622,evm.TU.Chr2.2180,evm.TU.Chr8.2247,evm.TU.Chr12.2400,evm.TU.Chr10.3091,evm.TU.Chr1.2817,evm.TU.Chr5.636,evm.TU.Chr13.2628,evm.TU.Chr10.2367,evm.TU.Chr7.2709,evm.TU.Chr10.3420,evm.TU.Chr10.790,evm.TU.Chr1.2841,evm.TU.Ch…
Cellular Component	GO:0000785	chromatin	25	113	0.0141846	0.22514	evm.TU.Chr7.1791,evm.TU.Chr2.2012,evm.TU.Chr12.2567,evm.TU.Chr7.156,evm.TU.Chr8.820,evm.TU.Chr9.881,evm.TU.Chr13.1526,evm.TU.Chr12.2745,evm.TU.Chr1.178,evm.TU.Chr3.2947,evm.TU.Chr7.1913,evm.TU.Chr5.1997,evm.TU.Chr12.2834,evm.TU.Chr1.1753,evm.TU.Chr6.1194,evm.TU.Chr6.1270,evm.TU.Chr1.1739,evm.TU.Chr7.1583,evm.TU.Chr7.438,evm.TU.Chr2.2042,evm.TU.Chr1.2289,evm.TU.Chr11.2480,evm.TU.Chr8.1890,evm.TU.C…
Cellular Component	GO:0042719	mitochondrial intermembrane space protein transporter complex	2	2	0.0200225	0.261669	evm.TU.Chr10.3550,evm.TU.Chr10.3519
Cellular Component	GO:0042721	mitochondrial inner membrane protein insertion complex	2	2	0.0200225	0.261669	evm.TU.Chr10.3519,evm.TU.Chr10.3550
Cellular Component	GO:0044445	cytosolic part	44	227	0.0176575	0.261669	evm.TU.Chr8.89,evm.TU.Chr4.2654,evm.TU.Chr11.578,evm.TU.Chr5.725,evm.TU.Chr12.320,evm.TU.Chr4.2187,evm.TU.Chr8.2548,evm.TU.Chr9.1743,evm.TU.Chr13.2715,evm.TU.Chr5.1858,evm.TU.Chr10.796,evm.TU.Chr10.1910,evm.TU.Chr5.876,evm.TU.Chr5.1820,evm.TU.Chr7.1080,evm.TU.Chr9.1035,novel.4941,novel.29595,evm.TU.Chr7.1167,evm.TU.Chr10.4809,evm.TU.Chr7.1343,evm.TU.Chr5.102,evm.TU.Chr3.1026,evm.TU.Chr5.694,evm.T…
Cellular Component	GO:0005911	cell-cell junction	56	303	0.0208828	0.267398	evm.TU.Chr5.636,evm.TU.Chr12.2400,evm.TU.Chr2.2180,evm.TU.Chr8.205,evm.TU.Chr1.2212,evm.TU.Chr10.3420,evm.TU.Chr12.1312,evm.TU.Chr4.314,evm.TU.Chr12.950,evm.TU.Chr1.2150_evm.TU.Chr1.2151,evm.TU.Chr12.711,evm.TU.Chr9.818,evm.TU.Chr12.2241,evm.TU.Chr10.2520,evm.TU.Chr12.525,evm.TU.Chr11.220,evm.TU.Chr5.2561,evm.TU.Chr12.2840,evm.TU.Chr8.2458,novel.4328,evm.TU.Chr9.1652,evm.TU.Chr7.199,evm.TU.Chr4.3…
Cellular Component	GO:0009506	plasmodesma	56	303	0.0208828	0.267398	novel.427,evm.TU.Chr11.624,evm.TU.Chr1.508_evm.TU.Chr1.509,evm.TU.Chr10.3091,evm.TU.Chr4.298,evm.TU.Chr4.297,evm.TU.Chr7.4004,evm.TU.Chr10.3104,evm.TU.Chr7.586,evm.TU.Chr10.4399,evm.TU.Chr10.2010,evm.TU.Chr4.2231,evm.TU.Chr7.3998,evm.TU.Chr10.2367,evm.TU.Chr10.3799,evm.TU.Chr13.124,evm.TU.Chr12.2041,evm.TU.Chr10.4546,evm.TU.Chr8.207,evm.TU.Chr7.498,evm.TU.Chr2.2224,novel.4319,evm.TU.Chr11.169,evm…
Cellular Component	GO:0030054	cell junction	56	303	0.0208828	0.267398	evm.TU.Chr10.3799,evm.TU.Chr10.2367,evm.TU.Chr4.2231,evm.TU.Chr7.3998,evm.TU.Chr10.4399,evm.TU.Chr10.2010,evm.TU.Chr7.586,evm.TU.Chr10.3104,evm.TU.Chr4.297,evm.TU.Chr7.4004,evm.TU.Chr4.298,evm.TU.Chr10.3091,evm.TU.Chr11.624,evm.TU.Chr1.508_evm.TU.Chr1.509,novel.427,evm.TU.Chr10.2029,evm.TU.Chr7.1502,evm.TU.Chr1.2170,novel.434,evm.TU.Chr11.2072,evm.TU.Chr8.2842,evm.TU.Chr4.309,evm.TU.Chr7.271,evm.…
Cellular Component	GO:0055044	symplast	56	303	0.0208828	0.267398	evm.TU.Chr7.199,evm.TU.Chr9.1652,evm.TU.Chr4.3395,evm.TU.Chr1.28,novel.4328,evm.TU.Chr8.2458,evm.TU.Chr12.2840,evm.TU.Chr5.2561,evm.TU.Chr1.2150_evm.TU.Chr1.2151,evm.TU.Chr12.950,evm.TU.Chr4.314,evm.TU.Chr12.1312,evm.TU.Chr10.3420,evm.TU.Chr1.2212,evm.TU.Chr11.220,evm.TU.Chr12.525,evm.TU.Chr10.2520,evm.TU.Chr9.818,evm.TU.Chr12.2241,evm.TU.Chr12.711,evm.TU.Chr5.636,evm.TU.Chr8.205,evm.TU.Chr2.2180…
Cellular Component	GO:0005887	integral component of plasma membrane	46	242	0.0215362	0.270919	evm.TU.Chr13.100,evm.TU.Chr7.4227,evm.TU.Chr9.844,evm.TU.Chr13.2304,evm.TU.Chr1.2106,novel.1104,evm.TU.Chr3.1524,evm.TU.Chr8.952,evm.TU.Chr1.3261,evm.TU.Chr3.1861_evm.TU.Chr3.1862,evm.TU.Chr2.3337,evm.TU.Chr11.2109,evm.TU.Chr4.3048,evm.TU.Chr2.2229,evm.TU.Chr11.2038,evm.TU.Chr1.3264,evm.TU.Chr1.3262_evm.TU.Chr1.3263,evm.TU.Chr1.3207,evm.TU.Chr3.1408,evm.TU.Chr11.2483,evm.TU.Chr3.3062,evm.TU.Chr9.…
Cellular Component	GO:0008352	katanin complex	3	5	0.0226538	0.270919	evm.TU.Chr5.2167,evm.TU.Chr11.2374,evm.TU.Chr5.2162
Cellular Component	GO:0044391	ribosomal subunit	53	289	0.0274566	0.311708	evm.TU.Chr7.1653,evm.TU.Chr10.2704,evm.TU.Chr6.1810,evm.TU.Chr1.3305,evm.TU.Chr6.860,evm.TU.Chr10.4682,evm.TU.Chr10.1384,evm.TU.Chr5.755,evm.TU.Chr10.854,evm.TU.Chr2.617,evm.TU.Chr13.627,evm.TU.Chr11.1831,evm.TU.Chr5.941,evm.TU.Chr4.1640,evm.TU.Chr11.2072,evm.TU.Chr4.2000,evm.TU.Chr1.1200,evm.TU.Chr2.3469,evm.TU.Chr1.3226,evm.TU.Chr12.303,evm.TU.Chr5.1469,evm.TU.Chr7.3473,evm.TU.Chr7.449,evm.TU.C…
Cellular Component	GO:0046658	anchored component of plasma membrane	24	114	0.0281817	0.313377	evm.TU.Chr9.1618,evm.TU.Chr5.2652,evm.TU.Chr4.108,evm.TU.Chr4.2231,evm.TU.Chr10.3420,evm.TU.Chr4.2625,evm.TU.Chr10.3104,evm.TU.Chr11.2530,evm.TU.Chr3.1934,evm.TU.Chr1.679,evm.TU.Chr11.624,evm.TU.Chr6.1441,evm.TU.Chr2.98,evm.TU.Chr2.2880,evm.TU.Chr5.1697,evm.TU.Chr4.3168,evm.TU.Chr8.3035,evm.TU.Chr11.1678,evm.TU.Chr1.810,evm.TU.Chr4.2997,evm.TU.Chr10.2884,evm.TU.Chr4.59,evm.TU.Chr5.1349,evm.TU.Chr…
Cellular Component	GO:0044431	Golgi apparatus part	54	297	0.0304102	0.33341	evm.TU.Chr9.593,evm.TU.Chr11.1807,evm.TU.Chr5.3138,evm.TU.Chr3.1918,evm.TU.Chr13.2088,evm.TU.Chr1.171,evm.TU.Chr7.1685,evm.TU.Chr5.2075,evm.TU.Chr2.3022,evm.TU.Chr2.2108,evm.TU.Chr5.1775,evm.TU.Chr13.2523,evm.TU.Chr11.1543,evm.TU.Chr5.2104,evm.TU.Chr12.2100,novel.11707,evm.TU.Chr8.56,evm.TU.Chr11.2295,evm.TU.Chr1.1521,evm.TU.Chr12.1858,evm.TU.Chr9.56,evm.TU.Chr5.1186,evm.TU.Chr3.2461,evm.TU.Chr13…
Cellular Component	GO:0000139	Golgi membrane	24	116	0.034	0.368382	evm.TU.Chr1.255,evm.TU.Chr8.56,evm.TU.Chr12.2100,evm.TU.Chr9.1124,evm.TU.Chr10.706,evm.TU.Chr9.56,evm.TU.Chr12.1858,evm.TU.Chr12.2506,evm.TU.Chr3.2461,evm.TU.Chr8.2864,evm.TU.Chr10.4112,evm.TU.Chr2.3181,evm.TU.Chr10.4417,evm.TU.Chr5.3138,evm.TU.Chr13.2088,evm.TU.Chr10.4193,evm.TU.Chr3.1918,evm.TU.Chr7.4610,evm.TU.Chr1.171,evm.TU.Chr7.1437,evm.TU.Chr8.2863,evm.TU.Chr5.1775,evm.TU.Chr4.285,evm.TU.C…
Cellular Component	GO:0005905	clathrin-coated pit	4	10	0.0413624	0.407516	evm.TU.Chr12.2243,evm.TU.Chr9.2736,evm.TU.Chr2.2108,evm.TU.Chr5.2104
Cellular Component	GO:0030130	clathrin coat of trans-Golgi network vesicle	4	10	0.0413624	0.407516	evm.TU.Chr12.2243,evm.TU.Chr2.2108,evm.TU.Chr9.2736,evm.TU.Chr5.2104
Cellular Component	GO:0030132	clathrin coat of coated pit	4	10	0.0413624	0.407516	evm.TU.Chr5.2104,evm.TU.Chr12.2243,evm.TU.Chr2.2108,evm.TU.Chr9.2736
Cellular Component	GO:1990351	transporter complex	4	10	0.0413624	0.407516	evm.TU.Chr10.3519,evm.TU.Chr10.3550,evm.TU.Chr7.1312,evm.TU.Chr5.899
Cellular Component	GO:0005815	microtubule organizing center	7	24	0.04357	0.423955	evm.TU.Chr5.2162,evm.TU.Chr5.2167,evm.TU.Chr4.2894,evm.TU.Chr11.2374,evm.TU.Chr9.254,evm.TU.Chr10.131,evm.TU.Chr5.2659
Molecular Function	GO:0016491	oxidoreductase activity	397	2040	3.40231e-12	2.96367e-09	evm.TU.Chr3.569,evm.TU.Chr10.3872,evm.TU.Chr5.3657,novel.32252,evm.TU.Chr2.3504,evm.TU.Chr9.2156,evm.TU.Chr5.3656,evm.TU.Chr5.2121,evm.TU.Chr13.1903,evm.TU.Chr7.2244,evm.TU.Chr5.1712,evm.TU.Chr12.1746,evm.TU.Chr13.773,evm.TU.Chr8.2479,evm.TU.Chr11.615,novel.5496,evm.TU.Chr9.871,evm.TU.Chr10.2735,evm.TU.Chr5.963,evm.TU.Chr8.98,evm.TU.Chr12.2054,evm.TU.Chr9.2866,evm.TU.Chr1.560,evm.TU.Chr7.2859,evm…
Molecular Function	GO:0003777	microtubule motor activity	37	82	1.27738e-11	6.92818e-09	evm.TU.Chr10.4651,evm.TU.Chr5.139_evm.TU.Chr5.140,evm.TU.Chr8.2950,evm.TU.Chr3.2324,evm.TU.Chr12.2708,evm.TU.Chr6.1545,evm.TU.Chr4.2949,evm.TU.Chr1.2292,evm.TU.Chr3.1599,evm.TU.Chr7.234,evm.TU.Chr7.2335,evm.TU.Chr1.328,evm.TU.Chr7.445,evm.TU.Chr10.318,novel.8932,evm.TU.Chr11.2355,evm.TU.Chr8.2163,evm.TU.Chr5.370,evm.TU.Chr1.168,evm.TU.Chr4.2473,evm.TU.Chr9.2918,evm.TU.Chr13.176,evm.TU.Chr10.2963,…
Molecular Function	GO:0004497	monooxygenase activity	110	427	1.32801e-10	4.2087e-08	novel.5654,evm.TU.Chr8.101,novel.4970,evm.TU.Chr7.4691,evm.TU.Chr4.1070,evm.TU.Chr2.2489,evm.TU.Chr11.1633,evm.TU.Chr2.2498,evm.TU.Chr9.2409,evm.TU.Chr12.2776,evm.TU.Chr5.853,evm.TU.Chr5.2360,evm.TU.Chr9.1271,evm.TU.Chr8.402,novel.4969,evm.TU.Chr6.310,novel.3259,evm.TU.Chr10.2587,evm.TU.Chr3.2539,evm.TU.Chr2.2250,evm.TU.Chr7.2185,novel.24270,evm.TU.Chr9.2211,evm.TU.Chr10.3972,evm.TU.Chr10.2804,no…
Molecular Function	GO:0003774	motor activity	40	100	1.84363e-10	5.39333e-08	evm.TU.Chr4.1350,novel.10597,evm.TU.Chr3.1649,evm.TU.Chr2.3065,evm.TU.Chr5.1138,evm.TU.Chr10.3916,evm.TU.Chr3.2942,novel.30358,evm.TU.Chr5.168,evm.TU.Chr2.1868,evm.TU.Chr4.2413,evm.TU.Chr8.2552,evm.TU.Chr8.2947,evm.TU.Chr6.2300,evm.TU.Chr13.176,evm.TU.Chr10.2963,novel.2170,evm.TU.Chr1.168,evm.TU.Chr5.370,evm.TU.Chr11.2355,evm.TU.Chr8.2163,evm.TU.Chr4.2357,evm.TU.Chr4.2473,evm.TU.Chr9.2918,evm.TU.…
Molecular Function	GO:0016709	oxidoreductase activity, acting on paired donors, with incorporation or reduction of molecular oxygen, NAD(P)H as one donor, and incorporation of one atom of oxygen	65	214	7.55324e-10	1.59583e-07	evm.TU.Chr6.312,evm.TU.Chr1.359,evm.TU.Chr10.2593,evm.TU.Chr10.3969,evm.TU.Chr1.731,evm.TU.Chr6.308,evm.TU.Chr5.1252,evm.TU.Chr4.2488,evm.TU.Chr11.666,evm.TU.Chr11.369,evm.TU.Chr4.2829,novel.14452,evm.TU.Chr13.1452,evm.TU.Chr6.311,evm.TU.Chr10.3967,evm.TU.Chr8.388,novel.14449,evm.TU.Chr10.2596,evm.TU.Chr8.98,evm.TU.Chr7.1622,novel.5496,evm.TU.Chr4.2432,evm.TU.Chr10.814,novel.26074,novel.13212,evm…
Molecular Function	GO:0008017	microtubule binding	44	125	2.85954e-09	5.43742e-07	novel.8932,evm.TU.Chr10.318,evm.TU.Chr7.445,evm.TU.Chr1.328,evm.TU.Chr4.2473,evm.TU.Chr9.2918,evm.TU.Chr8.2163,evm.TU.Chr5.370,evm.TU.Chr11.2355,evm.TU.Chr1.168,evm.TU.Chr8.2842,evm.TU.Chr1.2292,evm.TU.Chr3.1599,evm.TU.Chr7.234,evm.TU.Chr7.2335,evm.TU.Chr6.1545,evm.TU.Chr5.2167,evm.TU.Chr12.2708,evm.TU.Chr3.2679,evm.TU.Chr6.1676,evm.TU.Chr5.2162,evm.TU.Chr10.866,evm.TU.Chr10.4651,evm.TU.Chr8.2950…
Molecular Function	GO:0016705	oxidoreductase activity, acting on paired donors, with incorporation or reduction of molecular oxygen	119	498	3.30853e-09	5.99159e-07	evm.TU.Chr7.2185,evm.TU.Chr2.2250,evm.TU.Chr11.2478,evm.TU.Chr3.2539,evm.TU.Chr10.2587,novel.3259,novel.4969,evm.TU.Chr6.310,evm.TU.Chr8.402,evm.TU.Chr8.1605,evm.TU.Chr9.2211,novel.24270,evm.TU.Chr2.2498,evm.TU.Chr11.1633,evm.TU.Chr4.1070,evm.TU.Chr2.2489,novel.4970,evm.TU.Chr7.4691,evm.TU.Chr8.101,novel.5654,evm.TU.Chr3.3007,evm.TU.Chr5.2091,evm.TU.Chr9.1271,evm.TU.Chr5.853,evm.TU.Chr7.1137,evm.…
Molecular Function	GO:0046906	tetrapyrrole binding	131	566	4.57644e-09	7.911e-07	evm.TU.Chr8.402,novel.4969,evm.TU.Chr5.1578,evm.TU.Chr9.2529,evm.TU.Chr9.2211,novel.5654,novel.4970,evm.TU.Chr4.1070,evm.TU.Chr9.2409,evm.TU.Chr4.219,evm.TU.Chr12.2117,evm.TU.Chr12.2776,evm.TU.Chr5.1571,evm.TU.Chr5.853,evm.TU.Chr9.1271,evm.TU.Chr10.3661,novel.5513,novel.5649,evm.TU.Chr7.2241,evm.TU.Chr3.260,evm.TU.Chr2.2404,evm.TU.Chr12.2727,evm.TU.Chr11.2339,evm.TU.Chr2.3474,evm.TU.Chr11.1634,ev…
Molecular Function	GO:0005506	iron ion binding	130	561	4.84201e-09	8.00615e-07	evm.TU.Chr1.731,evm.TU.Chr9.2716,evm.TU.Chr1.359,evm.TU.Chr10.2820,evm.TU.Chr6.312,evm.TU.Chr10.3969,evm.TU.Chr10.4100,evm.TU.Chr6.311,evm.TU.Chr8.388,novel.14449,evm.TU.Chr10.3967,evm.TU.Chr10.2596,evm.TU.Chr10.2252,evm.TU.Chr4.982,evm.TU.Chr11.666,novel.5646,evm.TU.Chr10.105,novel.28463,evm.TU.Chr4.3222,evm.TU.Chr1.560,evm.TU.Chr5.963,evm.TU.Chr8.98,novel.4158,novel.5496,evm.TU.Chr9.871,evm.TU.…
Molecular Function	GO:0015631	tubulin binding	45	132	6.00441e-09	9.51448e-07	evm.TU.Chr8.2842,evm.TU.Chr1.2292,evm.TU.Chr3.1599,evm.TU.Chr7.234,evm.TU.Chr7.2335,novel.8932,evm.TU.Chr10.318,evm.TU.Chr1.328,evm.TU.Chr7.445,evm.TU.Chr4.2473,evm.TU.Chr9.2918,evm.TU.Chr11.2355,evm.TU.Chr8.2163,evm.TU.Chr5.370,evm.TU.Chr1.168,evm.TU.Chr6.1676,evm.TU.Chr5.2162,evm.TU.Chr10.4651,evm.TU.Chr10.866,evm.TU.Chr8.2950,evm.TU.Chr3.2324,evm.TU.Chr8.738,evm.TU.Chr5.139_evm.TU.Chr5.140,evm…
Molecular Function	GO:0020037	heme binding	121	521	1.43128e-08	2.09352e-06	evm.TU.Chr13.1452,evm.TU.Chr6.311,novel.26588,evm.TU.Chr13.2789,evm.TU.Chr10.3967,novel.14449,evm.TU.Chr8.388,evm.TU.Chr5.739,evm.TU.Chr10.2252,evm.TU.Chr10.2596,evm.TU.Chr5.1467,evm.TU.Chr9.2454,evm.TU.Chr11.666,evm.TU.Chr10.105,novel.5646,evm.TU.Chr11.173,novel.14452,evm.TU.Chr10.3215,evm.TU.Chr1.731,evm.TU.Chr6.308,evm.TU.Chr3.2634,evm.TU.Chr7.4143,evm.TU.Chr10.2594,evm.TU.Chr5.1754,evm.TU.Chr…
Molecular Function	GO:0016722	oxidoreductase activity, oxidizing metal ions	25	55	2.19365e-08	2.97945e-06	evm.TU.Chr4.2105,evm.TU.Chr9.2764,evm.TU.Chr13.496,evm.TU.Chr8.360,evm.TU.Chr2.2055,novel.32541,evm.TU.Chr11.169,evm.TU.Chr10.103_evm.TU.Chr10.99,evm.TU.Chr11.72,evm.TU.Chr13.302,evm.TU.Chr4.3395,evm.TU.Chr13.773,evm.TU.Chr13.439,evm.TU.Chr11.624,evm.TU.Chr2.2180,evm.TU.Chr12.2400,evm.TU.Chr2.3493,evm.TU.Chr10.3091,evm.TU.Chr2.1090,evm.TU.Chr5.234,evm.TU.Chr10.2367,evm.TU.Chr10.3420,evm.TU.Chr11.…
Molecular Function	GO:0016682	oxidoreductase activity, acting on diphenols and related substances as donors, oxygen as acceptor	20	38	2.51135e-08	3.29333e-06	novel.28452,evm.TU.Chr4.2105,evm.TU.Chr9.2764,evm.TU.Chr13.496,evm.TU.Chr5.2422,evm.TU.Chr2.2055,evm.TU.Chr13.501,novel.32541,evm.TU.Chr10.103_evm.TU.Chr10.99,evm.TU.Chr5.2121,evm.TU.Chr11.72,evm.TU.Chr13.302,evm.TU.Chr13.439,evm.TU.Chr13.773,evm.TU.Chr12.2400,evm.TU.Chr2.3493,evm.TU.Chr5.234,novel.2678,evm.TU.Chr3.1867,evm.TU.Chr10.94
Molecular Function	GO:0016679	oxidoreductase activity, acting on diphenols and related substances as donors	22	49	1.99961e-07	2.3044e-05	evm.TU.Chr5.234,evm.TU.Chr2.3493,evm.TU.Chr12.2400,evm.TU.Chr10.94,novel.2678,evm.TU.Chr3.1867,evm.TU.Chr5.2509,evm.TU.Chr10.103_evm.TU.Chr10.99,novel.32541,evm.TU.Chr5.2422,evm.TU.Chr13.501,evm.TU.Chr2.2055,novel.28452,evm.TU.Chr4.2105,evm.TU.Chr9.2764,evm.TU.Chr10.4582,evm.TU.Chr13.496,evm.TU.Chr13.302,evm.TU.Chr13.439,evm.TU.Chr13.773,evm.TU.Chr11.72,evm.TU.Chr5.2121
Molecular Function	GO:0052716	hydroquinone:oxygen oxidoreductase activity	16	30	5.01964e-07	4.41911e-05	evm.TU.Chr2.3493,evm.TU.Chr5.234,evm.TU.Chr10.94,novel.2678,evm.TU.Chr13.501,evm.TU.Chr2.2055,evm.TU.Chr9.2764,novel.28452,evm.TU.Chr4.2105,evm.TU.Chr13.496,evm.TU.Chr10.103_evm.TU.Chr10.99,novel.32541,evm.TU.Chr13.302,evm.TU.Chr13.439,evm.TU.Chr13.773,evm.TU.Chr11.72
Molecular Function	GO:0008194	UDP-glycosyltransferase activity	93	403	8.71563e-07	6.62911e-05	evm.TU.Chr12.2595,evm.TU.Chr8.784,evm.TU.Chr10.289,novel.19277,evm.TU.Chr1.365,evm.TU.Chr6.2327,evm.TU.Chr12.405,novel.13951,evm.TU.Chr3.1629,evm.TU.Chr12.1088,evm.TU.Chr11.245,evm.TU.Chr2.2380,evm.TU.Chr9.173,evm.TU.Chr1.1564,evm.TU.Chr12.275,evm.TU.Chr1.1367,novel.171,evm.TU.Chr6.2268,evm.TU.Chr5.2400,evm.TU.Chr7.1997,evm.TU.Chr5.630,evm.TU.Chr13.3099,evm.TU.Chr13.912,evm.TU.Chr2.2827,evm.TU.Ch…
Molecular Function	GO:0016758	transferase activity, transferring hexosyl groups	131	623	1.47709e-06	0.000108026	evm.TU.Chr2.2378,evm.TU.Chr5.733,evm.TU.Chr7.755,evm.TU.Chr13.897,novel.8477,evm.TU.Chr2.2826,evm.TU.Chr7.4610,evm.TU.Chr4.285,evm.TU.Chr9.1537,evm.TU.Chr13.1735,evm.TU.Chr11.2249,evm.TU.Chr5.2367_evm.TU.Chr5.2369_evm.TU.Chr5.2370,evm.TU.Chr13.600,evm.TU.Chr9.1536,novel.23757,evm.TU.Chr12.2100,evm.TU.Chr6.2059,evm.TU.Chr8.2419,evm.TU.Chr1.3274,evm.TU.Chr6.2079,evm.TU.Chr11.1967,evm.TU.Chr7.1423,e…
Molecular Function	GO:0046527	glucosyltransferase activity	83	354	1.69429e-06	0.000121573	evm.TU.Chr5.2379,evm.TU.Chr2.2826,evm.TU.Chr13.893,novel.8202,evm.TU.Chr9.1536,evm.TU.Chr13.600,evm.TU.Chr8.260,evm.TU.Chr5.2367_evm.TU.Chr5.2369_evm.TU.Chr5.2370,evm.TU.Chr13.1735,evm.TU.Chr11.2249,evm.TU.Chr9.1537,evm.TU.Chr12.2409,evm.TU.Chr7.795,evm.TU.Chr2.2378,evm.TU.Chr6.1569,evm.TU.Chr5.2393,evm.TU.Chr13.897,novel.8477,novel.19276,evm.TU.Chr6.543,evm.TU.Chr5.2366,evm.TU.Chr6.1748,novel.14…
Molecular Function	GO:0035251	UDP-glucosyltransferase activity	71	305	1.19122e-05	0.00076783	evm.TU.Chr12.405,novel.13951,evm.TU.Chr3.1629,evm.TU.Chr12.2595,evm.TU.Chr10.289,novel.19277,evm.TU.Chr1.365,evm.TU.Chr6.2327,evm.TU.Chr5.630,evm.TU.Chr5.2400,evm.TU.Chr13.912,evm.TU.Chr13.3099,evm.TU.Chr3.1636,evm.TU.Chr2.2827,evm.TU.Chr2.2380,evm.TU.Chr9.173,evm.TU.Chr12.1088,evm.TU.Chr11.245,evm.TU.Chr12.275,evm.TU.Chr1.1564,evm.TU.Chr1.1367,evm.TU.Chr7.2115,evm.TU.Chr12.1522,evm.TU.Chr12.219,…
Molecular Function	GO:0016759	cellulose synthase activity	17	41	1.77983e-05	0.00109173	evm.TU.Chr2.1930,evm.TU.Chr1.1367,evm.TU.Chr6.2079,evm.TU.Chr1.3274,evm.TU.Chr6.542,novel.19295,evm.TU.Chr6.543,evm.TU.Chr5.1918,evm.TU.Chr2.2827,evm.TU.Chr5.630,evm.TU.Chr5.631,evm.TU.Chr8.2494,evm.TU.Chr12.2409,evm.TU.Chr12.1522,evm.TU.Chr12.405,novel.13951,evm.TU.Chr2.2826
Molecular Function	GO:0016760	cellulose synthase (UDP-forming) activity	17	41	1.77983e-05	0.00109173	evm.TU.Chr2.2827,evm.TU.Chr5.630,evm.TU.Chr2.1930,evm.TU.Chr6.2079,evm.TU.Chr1.1367,evm.TU.Chr1.3274,evm.TU.Chr6.542,novel.19295,evm.TU.Chr6.543,evm.TU.Chr5.1918,evm.TU.Chr12.1522,evm.TU.Chr12.405,novel.13951,evm.TU.Chr2.2826,evm.TU.Chr5.631,evm.TU.Chr8.2494,evm.TU.Chr12.2409
Molecular Function	GO:0008092	cytoskeletal protein binding	54	217	1.80966e-05	0.0010924	evm.TU.Chr6.2300,evm.TU.Chr6.2142,evm.TU.Chr10.2963,novel.2170,evm.TU.Chr13.176,evm.TU.Chr7.2096,evm.TU.Chr5.168,novel.30358,evm.TU.Chr11.2374,evm.TU.Chr8.2947,evm.TU.Chr2.1868,evm.TU.Chr4.2413,evm.TU.Chr8.2552,evm.TU.Chr9.748,evm.TU.Chr10.3916,evm.TU.Chr3.2942,evm.TU.Chr3.1649,novel.10597,evm.TU.Chr5.1228,evm.TU.Chr4.1350,evm.TU.Chr7.2747,evm.TU.Chr2.3065,evm.TU.Chr5.1138,evm.TU.Chr3.2324,evm.TU…
Molecular Function	GO:0005507	copper ion binding	32	108	2.49763e-05	0.0014613	evm.TU.Chr13.302,evm.TU.Chr4.3395,evm.TU.Chr13.439,evm.TU.Chr8.2774,evm.TU.Chr4.141_evm.TU.Chr4.142,evm.TU.Chr11.72,evm.TU.Chr2.2055,evm.TU.Chr13.501,evm.TU.Chr9.2764,evm.TU.Chr10.103_evm.TU.Chr10.99,evm.TU.Chr6.29,evm.TU.Chr10.3420,evm.TU.Chr11.1110,novel.2678,evm.TU.Chr2.2180,evm.TU.Chr12.2400,evm.TU.Chr5.234,evm.TU.Chr13.773,evm.TU.Chr1.2170,evm.TU.Chr4.2105,novel.28452,evm.TU.Chr6.1809,evm.TU…
Molecular Function	GO:0016757	transferase activity, transferring glycosyl groups	152	797	5.94726e-05	0.00309828	evm.TU.Chr1.3004,evm.TU.Chr10.641,novel.20908,evm.TU.Chr5.1370,evm.TU.Chr6.1748,novel.14339,evm.TU.Chr6.1579,evm.TU.Chr7.1684,evm.TU.Chr6.1412,evm.TU.Chr11.2038,evm.TU.Chr11.389,evm.TU.Chr7.2116,evm.TU.Chr2.2886,novel.19295,evm.TU.Chr3.1408,evm.TU.Chr10.4112,evm.TU.Chr5.2365,evm.TU.Chr7.1052,evm.TU.Chr8.260,novel.8202,evm.TU.Chr12.2409,evm.TU.Chr5.2379,evm.TU.Chr13.1450,evm.TU.Chr8.344,evm.TU.Chr…
Molecular Function	GO:0016413	O-acetyltransferase activity	20	58	8.01429e-05	0.00406378	evm.TU.Chr2.3498,evm.TU.Chr9.2699,evm.TU.Chr11.1984,evm.TU.Chr2.2104,evm.TU.Chr2.1665,evm.TU.Chr2.3307,evm.TU.Chr7.3964,evm.TU.Chr4.956,evm.TU.Chr10.1166,evm.TU.Chr13.166,evm.TU.Chr10.2281,evm.TU.Chr12.1867,evm.TU.Chr13.80,evm.TU.Chr4.2079,novel.13917,evm.TU.Chr7.526,evm.TU.Chr10.4143,evm.TU.Chr12.503,evm.TU.Chr10.4144,evm.TU.Chr7.4498
Molecular Function	GO:0009055	electron carrier activity	50	209	0.000106197	0.00524503	evm.TU.Chr2.3504,evm.TU.Chr9.2570,evm.TU.Chr7.3777,evm.TU.Chr8.2745,evm.TU.Chr7.1944,evm.TU.Chr8.655,novel.9486,evm.TU.Chr12.2072,evm.TU.Chr11.787,evm.TU.Chr12.2490,novel.29622,novel.4604,evm.TU.Chr7.1950,evm.TU.Chr7.1002,evm.TU.Chr8.2112,evm.TU.Chr7.1948,evm.TU.Chr2.3170,evm.TU.Chr6.1441,novel.14760,evm.TU.Chr4.2625,evm.TU.Chr4.3203,evm.TU.Chr6.2249,evm.TU.Chr2.895,evm.TU.Chr3.29,evm.TU.Chr2.893…
Molecular Function	GO:0009044	xylan 1,4-beta-xylosidase activity	6	8	0.000173169	0.00784004	evm.TU.Chr5.2470,evm.TU.Chr1.432,evm.TU.Chr1.2841,evm.TU.Chr10.790,evm.TU.Chr7.424,evm.TU.Chr8.2247
Molecular Function	GO:0051213	dioxygenase activity	55	242	0.000209114	0.00924721	evm.TU.Chr7.2020,evm.TU.Chr5.829,evm.TU.Chr4.37,evm.TU.Chr5.1305,evm.TU.Chr6.1014,evm.TU.Chr2.3204,evm.TU.Chr10.940,evm.TU.Chr9.961,evm.TU.Chr10.3871,evm.TU.Chr5.2360,evm.TU.Chr7.1410,novel.4478,evm.TU.Chr9.2714,evm.TU.Chr10.2822_evm.TU.Chr10.2821,evm.TU.Chr7.2799,evm.TU.Chr9.2716,novel.12275,evm.TU.Chr12.2855,evm.TU.Chr5.1868,evm.TU.Chr13.2983,evm.TU.Chr12.306,evm.TU.Chr4.2075,evm.TU.Chr1.324,ev…
Molecular Function	GO:0004478	methionine adenosyltransferase activity	5	6	0.000299729	0.0126652	evm.TU.Chr5.298,evm.TU.Chr6.2302,evm.TU.Chr8.2357,evm.TU.Chr5.791,evm.TU.Chr7.369
Molecular Function	GO:0005200	structural constituent of cytoskeleton	13	34	0.000447436	0.0174923	evm.TU.Chr5.1227,evm.TU.Chr1.2911,evm.TU.Chr3.2570,novel.4349,evm.TU.Chr5.377_evm.TU.Chr5.378,evm.TU.Chr5.3189,evm.TU.Chr3.2179,evm.TU.Chr10.335,novel.4348,evm.TU.Chr3.2569,evm.TU.Chr13.324,evm.TU.Chr11.395,evm.TU.Chr2.2141
Molecular Function	GO:0008574	ATP-dependent microtubule motor activity, plus-end-directed	7	12	0.000464561	0.0174923	evm.TU.Chr12.2708,evm.TU.Chr2.1868,evm.TU.Chr4.2413,evm.TU.Chr8.2947,evm.TU.Chr4.1350,novel.30358,evm.TU.Chr8.2950
Molecular Function	GO:0015020	glucuronosyltransferase activity	6	9	0.000456945	0.0174923	evm.TU.Chr3.2685,evm.TU.Chr7.1514,evm.TU.Chr6.2059,evm.TU.Chr4.2377,evm.TU.Chr8.784,evm.TU.Chr5.733
Molecular Function	GO:0097599	xylanase activity	6	9	0.000456945	0.0174923	evm.TU.Chr1.2841,evm.TU.Chr10.790,evm.TU.Chr1.432,evm.TU.Chr5.2470,evm.TU.Chr8.2247,evm.TU.Chr7.424
Molecular Function	GO:1990939	ATP-dependent microtubule motor activity	7	12	0.000464561	0.0174923	evm.TU.Chr4.1350,novel.30358,evm.TU.Chr8.2950,evm.TU.Chr4.2413,evm.TU.Chr2.1868,evm.TU.Chr12.2708,evm.TU.Chr8.2947
Molecular Function	GO:0016798	hydrolase activity, acting on glycosyl bonds	105	562	0.00156648	0.0496443	evm.TU.Chr4.851,evm.TU.Chr12.2227,evm.TU.Chr2.2127,evm.TU.Chr5.1370,evm.TU.Chr8.2960,novel.29595,evm.TU.Chr11.2038,evm.TU.Chr11.389,evm.TU.Chr12.1312,evm.TU.Chr2.258,evm.TU.Chr10.466,evm.TU.Chr10.790,novel.18835,evm.TU.Chr3.1408,evm.TU.Chr12.2349,evm.TU.Chr8.1759,evm.TU.Chr4.2381,evm.TU.Chr9.2149,evm.TU.Chr11.1678,evm.TU.Chr7.847,evm.TU.Chr8.694,novel.23757,evm.TU.Chr7.486,evm.TU.Chr2.2880,evm.TU…
Molecular Function	GO:0038199	ethylene receptor activity	4	5	0.00177606	0.0523593	evm.TU.Chr6.540,evm.TU.Chr8.2490,evm.TU.Chr6.541,evm.TU.Chr5.48
Molecular Function	GO:0080043	quercetin 3-O-glucosyltransferase activity	42	190	0.0019327	0.0552496	evm.TU.Chr3.1636,evm.TU.Chr2.2378,evm.TU.Chr13.912,evm.TU.Chr5.2400,evm.TU.Chr6.1569,evm.TU.Chr13.897,evm.TU.Chr5.2393,evm.TU.Chr1.1564,novel.19276,evm.TU.Chr2.2380,evm.TU.Chr9.173,evm.TU.Chr12.1088,evm.TU.Chr5.2366,evm.TU.Chr11.245,evm.TU.Chr5.2379,evm.TU.Chr3.1629,evm.TU.Chr13.893,evm.TU.Chr1.365,novel.19277,evm.TU.Chr10.289,evm.TU.Chr8.260,novel.8202,evm.TU.Chr9.1536,evm.TU.Chr13.600,evm.TU.Ch…
Molecular Function	GO:0080044	quercetin 7-O-glucosyltransferase activity	42	190	0.0019327	0.0552496	evm.TU.Chr13.912,evm.TU.Chr5.2400,evm.TU.Chr3.1636,evm.TU.Chr2.2378,evm.TU.Chr1.1564,novel.19276,evm.TU.Chr2.2380,evm.TU.Chr9.173,evm.TU.Chr12.1088,evm.TU.Chr11.245,evm.TU.Chr5.2366,evm.TU.Chr6.1569,evm.TU.Chr5.2393,evm.TU.Chr13.897,evm.TU.Chr13.893,evm.TU.Chr5.2379,evm.TU.Chr3.1629,evm.TU.Chr8.260,novel.8202,evm.TU.Chr9.1536,evm.TU.Chr13.600,evm.TU.Chr13.1735,evm.TU.Chr5.2367_evm.TU.Chr5.2369_ev…
Molecular Function	GO:0004857	enzyme inhibitor activity	47	220	0.00226809	0.0625039	evm.TU.Chr12.1152,evm.TU.Chr13.81,evm.TU.Chr13.1382,evm.TU.Chr8.2306,evm.TU.Chr3.221,novel.3036,evm.TU.Chr2.2989,evm.TU.Chr10.3547,evm.TU.Chr6.2321,evm.TU.Chr10.3410,evm.TU.Chr8.2220,evm.TU.Chr10.603,evm.TU.Chr1.542,evm.TU.Chr2.3497,evm.TU.Chr12.1170,evm.TU.Chr13.1375,novel.3009,novel.3029,novel.29681,evm.TU.Chr13.3033,evm.TU.Chr12.1760,evm.TU.Chr8.2307,novel.30320,evm.TU.Chr8.2406,evm.TU.Chr11.6…
Molecular Function	GO:0003688	DNA replication origin binding	3	3	0.00283217	0.0737722	evm.TU.Chr9.2289,evm.TU.Chr6.1348,evm.TU.Chr1.68
Molecular Function	GO:0016207	4-coumarate-CoA ligase activity	3	3	0.00283217	0.0737722	evm.TU.Chr10.3159,evm.TU.Chr8.1879,evm.TU.Chr10.3158
Molecular Function	GO:0004866	endopeptidase inhibitor activity	19	70	0.00321354	0.081474	evm.TU.Chr7.2583,evm.TU.Chr10.605,evm.TU.Chr13.1378,evm.TU.Chr13.1375,evm.TU.Chr12.1759,novel.3008,evm.TU.Chr12.1758,evm.TU.Chr10.3171,novel.3029,novel.3009,novel.10333,evm.TU.Chr12.1760,novel.3036,evm.TU.Chr13.1382,evm.TU.Chr12.1152,evm.TU.Chr10.603,evm.TU.Chr12.2949,evm.TU.Chr1.1544,novel.30320
Molecular Function	GO:0030414	peptidase inhibitor activity	19	70	0.00321354	0.081474	novel.3008,evm.TU.Chr12.1759,evm.TU.Chr13.1375,evm.TU.Chr13.1378,evm.TU.Chr10.605,evm.TU.Chr7.2583,novel.10333,novel.3009,novel.3029,evm.TU.Chr10.3171,evm.TU.Chr12.1758,evm.TU.Chr12.1152,evm.TU.Chr13.1382,novel.3036,evm.TU.Chr12.1760,novel.30320,evm.TU.Chr1.1544,evm.TU.Chr12.2949,evm.TU.Chr10.603
Molecular Function	GO:0061134	peptidase regulator activity	19	70	0.00321354	0.081474	evm.TU.Chr1.1544,novel.30320,evm.TU.Chr10.603,evm.TU.Chr12.2949,evm.TU.Chr13.1382,evm.TU.Chr12.1152,evm.TU.Chr12.1760,novel.3036,novel.3009,novel.10333,evm.TU.Chr12.1758,evm.TU.Chr10.3171,novel.3029,evm.TU.Chr12.1759,novel.3008,evm.TU.Chr7.2583,evm.TU.Chr10.605,evm.TU.Chr13.1378,evm.TU.Chr13.1375
Molecular Function	GO:0061135	endopeptidase regulator activity	19	70	0.00321354	0.081474	evm.TU.Chr12.2949,evm.TU.Chr10.603,novel.30320,evm.TU.Chr1.1544,novel.3036,evm.TU.Chr12.1760,evm.TU.Chr12.1152,evm.TU.Chr13.1382,evm.TU.Chr10.3171,evm.TU.Chr12.1758,novel.3029,novel.10333,novel.3009,evm.TU.Chr13.1378,evm.TU.Chr13.1375,evm.TU.Chr7.2583,evm.TU.Chr10.605,evm.TU.Chr12.1759,novel.3008
Molecular Function	GO:0015171	amino acid transmembrane transporter activity	24	97	0.00383664	0.0937349	evm.TU.Chr4.3101,evm.TU.Chr5.1013,evm.TU.Chr10.2300,novel.25284,evm.TU.Chr3.2479,evm.TU.Chr4.2119,evm.TU.Chr4.1618,evm.TU.Chr7.4538,evm.TU.Chr2.3216,evm.TU.Chr5.1655,evm.TU.Chr10.2291_evm.TU.Chr10.2296_evm.TU.Chr10.2301,novel.22464,evm.TU.Chr1.3261,evm.TU.Chr8.703,evm.TU.Chr10.1711,evm.TU.Chr7.4351,evm.TU.Chr4.3103,evm.TU.Chr11.2445,evm.TU.Chr1.3262_evm.TU.Chr1.3263,evm.TU.Chr1.3264,evm.TU.Chr12.…
Molecular Function	GO:0004553	hydrolase activity, hydrolyzing O-glycosyl compounds	94	510	0.00398322	0.0958745	novel.19446,evm.TU.Chr3.2921,evm.TU.Chr5.3655,evm.TU.Chr7.1457,evm.TU.Chr9.664,evm.TU.Chr8.2247,evm.TU.Chr8.1964,evm.TU.Chr5.2470,evm.TU.Chr6.1072_evm.TU.Chr6.1073,evm.TU.Chr8.2216,evm.TU.Chr11.2530,evm.TU.Chr11.1723,novel.18,evm.TU.Chr8.2439,evm.TU.Chr10.770,evm.TU.Chr11.1692,evm.TU.Chr7.4277,evm.TU.Chr1.810,evm.TU.Chr7.387,evm.TU.Chr4.236,evm.TU.Chr10.3427,evm.TU.Chr2.2776,evm.TU.Chr5.3438,evm.…
Molecular Function	GO:0004066	asparagine synthase (glutamine-hydrolyzing) activity	5	9	0.00433515	0.0993166	novel.31892,evm.TU.Chr5.2084,novel.12828,evm.TU.Chr4.961,evm.TU.Chr2.2105
Molecular Function	GO:0004617	phosphoglycerate dehydrogenase activity	4	6	0.00472872	0.10395	evm.TU.Chr9.1213,evm.TU.Chr9.1119,evm.TU.Chr1.393,evm.TU.Chr10.2677
Molecular Function	GO:0008374	O-acyltransferase activity	28	121	0.00524386	0.114612	evm.TU.Chr9.2699,evm.TU.Chr4.3060,evm.TU.Chr2.3498,evm.TU.Chr7.3964,evm.TU.Chr1.685,evm.TU.Chr4.956,evm.TU.Chr7.2023_evm.TU.Chr7.2022,evm.TU.Chr11.1984,evm.TU.Chr2.3307,evm.TU.Chr2.1665,evm.TU.Chr2.2104,novel.32414,evm.TU.Chr4.2079,novel.7858,novel.13917,evm.TU.Chr1.683,evm.TU.Chr8.2028,evm.TU.Chr10.2281,evm.TU.Chr12.1867,evm.TU.Chr13.166,evm.TU.Chr10.1166,evm.TU.Chr13.80,evm.TU.Chr12.2216,evm.TU…
Molecular Function	GO:0016762	xyloglucan:xyloglucosyl transferase activity	12	40	0.00755	0.153423	evm.TU.Chr5.1370,evm.TU.Chr7.1457,evm.TU.Chr8.2960,evm.TU.Chr11.2249,evm.TU.Chr3.1408,evm.TU.Chr1.537,evm.TU.Chr10.4603,evm.TU.Chr11.389,evm.TU.Chr3.2577,evm.TU.Chr11.2038,novel.23757,evm.TU.Chr7.795
Molecular Function	GO:0016846	carbon-sulfur lyase activity	12	40	0.00755	0.153423	evm.TU.Chr2.2226,evm.TU.Chr8.348,evm.TU.Chr11.380,evm.TU.Chr8.1651,evm.TU.Chr8.1641,evm.TU.Chr8.1643,novel.29260,evm.TU.Chr3.1496,evm.TU.Chr3.1501,evm.TU.Chr8.1631,evm.TU.Chr3.2584,evm.TU.Chr10.3367
Molecular Function	GO:0055106	ubiquitin-protein transferase regulator activity	5	10	0.00766509	0.153423	evm.TU.Chr7.4202,evm.TU.Chr4.498,evm.TU.Chr4.499,evm.TU.Chr2.3576,evm.TU.Chr5.1010
Molecular Function	GO:0097027	ubiquitin-protein transferase activator activity	5	10	0.00766509	0.153423	evm.TU.Chr7.4202,evm.TU.Chr4.499,evm.TU.Chr4.498,evm.TU.Chr2.3576,evm.TU.Chr5.1010
Molecular Function	GO:0015291	secondary active transmembrane transporter activity	60	312	0.0077196	0.153705	evm.TU.Chr11.1196,evm.TU.Chr10.3566,evm.TU.Chr1.3262_evm.TU.Chr1.3263,evm.TU.Chr1.3264,novel.9485,evm.TU.Chr5.1581,evm.TU.Chr1.3207,evm.TU.Chr8.2864,evm.TU.Chr2.2066,evm.TU.Chr3.3062,evm.TU.Chr12.385,evm.TU.Chr11.2483,evm.TU.Chr3.1861_evm.TU.Chr3.1862,evm.TU.Chr4.3048,evm.TU.Chr11.2109,evm.TU.Chr1.2374,evm.TU.Chr9.844,evm.TU.Chr11.1288,evm.TU.Chr3.422,evm.TU.Chr1.2106,evm.TU.Chr10.4207,evm.TU.Chr…
Molecular Function	GO:0019205	nucleobase-containing compound kinase activity	15	55	0.00794332	0.15652	novel.9583,evm.TU.Chr4.107,evm.TU.Chr9.1773,evm.TU.Chr6.1869,evm.TU.Chr12.1649,evm.TU.Chr5.723,evm.TU.Chr12.1361,evm.TU.Chr7.1087,evm.TU.Chr5.1109,evm.TU.Chr2.1952,evm.TU.Chr8.489,evm.TU.Chr12.1956,evm.TU.Chr5.763,evm.TU.Chr3.1800,evm.TU.Chr7.685
Molecular Function	GO:1901682	sulfur compound transmembrane transporter activity	10	31	0.00823921	0.160686	evm.TU.Chr4.3048,evm.TU.Chr13.2088,evm.TU.Chr10.2300,evm.TU.Chr9.844,evm.TU.Chr2.3162,evm.TU.Chr10.2291_evm.TU.Chr10.2296_evm.TU.Chr10.2301,evm.TU.Chr7.662,evm.TU.Chr8.952,evm.TU.Chr5.2447,evm.TU.Chr11.2483
Molecular Function	GO:0008271	secondary active sulfate transmembrane transporter activity	6	14	0.00865484	0.163753	evm.TU.Chr2.3162,evm.TU.Chr9.844,evm.TU.Chr5.2447,evm.TU.Chr11.2483,evm.TU.Chr8.952,evm.TU.Chr4.3048
Molecular Function	GO:0015116	sulfate transmembrane transporter activity	6	14	0.00865484	0.163753	evm.TU.Chr11.2483,evm.TU.Chr5.2447,evm.TU.Chr8.952,evm.TU.Chr4.3048,evm.TU.Chr2.3162,evm.TU.Chr9.844
Molecular Function	GO:0003796	lysozyme activity	3	4	0.0101271	0.173485	evm.TU.Chr11.1723,evm.TU.Chr11.1692,evm.TU.Chr10.246
Molecular Function	GO:0003896	DNA primase activity	3	4	0.0101271	0.173485	evm.TU.Chr8.191,evm.TU.Chr2.1114,evm.TU.Chr11.2333
Molecular Function	GO:0003979	UDP-glucose 6-dehydrogenase activity	3	4	0.0101271	0.173485	evm.TU.Chr11.1695,evm.TU.Chr5.1712,evm.TU.Chr3.870
Molecular Function	GO:0004096	catalase activity	3	4	0.0101271	0.173485	evm.TU.Chr1.487,evm.TU.Chr9.2454,evm.TU.Chr2.2194
Molecular Function	GO:0005345	purine nucleobase transmembrane transporter activity	3	4	0.0101271	0.173485	evm.TU.Chr9.2506,evm.TU.Chr4.2141,evm.TU.Chr10.4726
Molecular Function	GO:0008509	anion transmembrane transporter activity	41	201	0.00938582	0.173485	evm.TU.Chr2.3377,evm.TU.Chr4.2721,evm.TU.Chr2.3162,evm.TU.Chr2.3216,evm.TU.Chr7.4538,evm.TU.Chr4.1618,evm.TU.Chr9.882,evm.TU.Chr3.2479,evm.TU.Chr5.1013,evm.TU.Chr13.1176,evm.TU.Chr5.2447,evm.TU.Chr10.3041,evm.TU.Chr12.1592,evm.TU.Chr9.874,evm.TU.Chr3.2546_evm.TU.Chr3.2547,evm.TU.Chr7.4351,evm.TU.Chr4.3103,evm.TU.Chr3.2079,evm.TU.Chr10.1711,evm.TU.Chr8.703,evm.TU.Chr8.952,evm.TU.Chr1.3261,evm.TU.C…
Molecular Function	GO:0015179	L-amino acid transmembrane transporter activity	12	41	0.00932754	0.173485	evm.TU.Chr8.703,evm.TU.Chr10.1711,evm.TU.Chr7.4538,evm.TU.Chr10.2300,evm.TU.Chr3.2479,evm.TU.Chr1.3264,evm.TU.Chr1.3262_evm.TU.Chr1.3263,evm.TU.Chr10.2291_evm.TU.Chr10.2296_evm.TU.Chr10.2301,evm.TU.Chr1.3261,evm.TU.Chr7.662,evm.TU.Chr12.1592,evm.TU.Chr13.1176
Molecular Function	GO:0016647	oxidoreductase activity, acting on the CH-NH group of donors, oxygen as acceptor	3	4	0.0101271	0.173485	evm.TU.Chr4.2797,evm.TU.Chr2.2261,novel.18274
Molecular Function	GO:0051740	ethylene binding	4	7	0.00979907	0.173485	evm.TU.Chr5.48,evm.TU.Chr6.540,evm.TU.Chr8.2490,evm.TU.Chr6.541
Molecular Function	GO:0061783	peptidoglycan muralytic activity	3	4	0.0101271	0.173485	evm.TU.Chr11.1723,evm.TU.Chr11.1692,evm.TU.Chr10.246
Molecular Function	GO:0072328	alkene binding	4	7	0.00979907	0.173485	evm.TU.Chr6.541,evm.TU.Chr8.2490,evm.TU.Chr6.540,evm.TU.Chr5.48
Molecular Function	GO:0004805	trehalose-phosphatase activity	5	11	0.0124304	0.204644	evm.TU.Chr4.2343,evm.TU.Chr4.3039,evm.TU.Chr10.3424,evm.TU.Chr6.1748,evm.TU.Chr8.971
Molecular Function	GO:0010997	anaphase-promoting complex binding	5	11	0.0124304	0.204644	evm.TU.Chr7.4202,evm.TU.Chr2.3576,evm.TU.Chr5.1010,evm.TU.Chr4.499,evm.TU.Chr4.498
Molecular Function	GO:0017057	6-phosphogluconolactonase activity	5	11	0.0124304	0.204644	evm.TU.Chr4.2269,evm.TU.Chr4.2272,evm.TU.Chr2.3385,evm.TU.Chr4.2270,evm.TU.Chr4.2273
Molecular Function	GO:0004565	beta-galactosidase activity	9	29	0.0156056	0.245241	evm.TU.Chr13.2737,evm.TU.Chr8.694,evm.TU.Chr4.3304,evm.TU.Chr6.1072_evm.TU.Chr6.1073,evm.TU.Chr9.664,evm.TU.Chr8.1964,evm.TU.Chr3.2921,novel.12225,evm.TU.Chr8.689
Molecular Function	GO:0008061	chitin binding	14	54	0.0159534	0.249673	evm.TU.Chr11.1816,evm.TU.Chr7.99,evm.TU.Chr11.1692,evm.TU.Chr3.3023,evm.TU.Chr11.1723,evm.TU.Chr2.2776,evm.TU.Chr10.3104,novel.18,evm.TU.Chr10.247,evm.TU.Chr10.246,evm.TU.Chr4.232,evm.TU.Chr2.829,evm.TU.Chr7.98,novel.18835
Molecular Function	GO:0019201	nucleotide kinase activity	7	20	0.0161957	0.250375	evm.TU.Chr5.723,evm.TU.Chr8.489,evm.TU.Chr12.1956,evm.TU.Chr6.1869,evm.TU.Chr5.1109,evm.TU.Chr9.1773,evm.TU.Chr7.1087
Molecular Function	GO:0047262	polygalacturonate 4-alpha-galacturonosyltransferase activity	7	20	0.0161957	0.250375	evm.TU.Chr5.1775,evm.TU.Chr9.56,evm.TU.Chr10.4417,evm.TU.Chr4.285,evm.TU.Chr8.56,evm.TU.Chr12.2100,evm.TU.Chr7.4610
Molecular Function	GO:0003824	catalytic activity	1781	12177	0.0188148	0.261669	evm.TU.Chr6.1605,evm.TU.Chr11.395,novel.29260,evm.TU.Chr3.1443,evm.TU.Chr6.1062,evm.TU.Chr2.2664,evm.TU.Chr7.914,evm.TU.Chr7.214,evm.TU.Chr9.683,novel.18835,evm.TU.Chr2.2104,evm.TU.Chr8.2703,evm.TU.Chr1.3454,evm.TU.Chr6.1218,evm.TU.Chr2.2886,evm.TU.Chr11.2038,evm.TU.Chr7.1684,evm.TU.Chr5.158,evm.TU.Chr9.1188,evm.TU.Chr6.563,evm.TU.Chr7.1685,evm.TU.Chr2.3267,evm.TU.Chr6.1748,novel.912,evm.TU.Chr8.…
Molecular Function	GO:0003868	4-hydroxyphenylpyruvate dioxygenase activity	2	2	0.0200225	0.261669	evm.TU.Chr4.370,evm.TU.Chr12.2855
Molecular Function	GO:0003978	UDP-glucose 4-epimerase activity	5	12	0.01886	0.261669	evm.TU.Chr3.1983,evm.TU.Chr11.815,evm.TU.Chr11.967,evm.TU.Chr1.3152,evm.TU.Chr3.2002
Molecular Function	GO:0004648	O-phospho-L-serine:2-oxoglutarate aminotransferase activity	2	2	0.0200225	0.261669	evm.TU.Chr3.3035,evm.TU.Chr11.2424
Molecular Function	GO:0004657	proline dehydrogenase activity	2	2	0.0200225	0.261669	evm.TU.Chr7.3973,evm.TU.Chr7.3972
Molecular Function	GO:0005338	nucleotide-sugar transmembrane transporter activity	4	8	0.0174176	0.261669	evm.TU.Chr8.865,evm.TU.Chr4.2800,evm.TU.Chr2.2218,evm.TU.Chr10.141
Molecular Function	GO:0005342	organic acid transmembrane transporter activity	26	122	0.019959	0.261669	evm.TU.Chr2.3216,evm.TU.Chr5.1655,evm.TU.Chr10.2291_evm.TU.Chr10.2296_evm.TU.Chr10.2301,novel.22464,evm.TU.Chr1.3261,evm.TU.Chr4.3101,evm.TU.Chr5.1013,evm.TU.Chr10.2300,novel.25284,evm.TU.Chr4.2119,evm.TU.Chr3.2479,evm.TU.Chr4.1618,evm.TU.Chr7.4538,evm.TU.Chr1.3262_evm.TU.Chr1.3263,evm.TU.Chr1.3264,evm.TU.Chr12.1592,evm.TU.Chr13.1176,evm.TU.Chr10.3041,evm.TU.Chr7.662,evm.TU.Chr8.703,evm.TU.Chr10.…
Molecular Function	GO:0043138	3'-5' DNA helicase activity	5	12	0.01886	0.261669	evm.TU.Chr9.2289,evm.TU.Chr5.220,evm.TU.Chr2.2290,novel.24855,evm.TU.Chr1.2970
Molecular Function	GO:0046943	carboxylic acid transmembrane transporter activity	26	121	0.0180689	0.261669	evm.TU.Chr4.3101,evm.TU.Chr5.1013,evm.TU.Chr10.2300,novel.25284,evm.TU.Chr3.2479,evm.TU.Chr4.2119,evm.TU.Chr4.1618,evm.TU.Chr7.4538,evm.TU.Chr5.1655,evm.TU.Chr2.3216,evm.TU.Chr10.2291_evm.TU.Chr10.2296_evm.TU.Chr10.2301,novel.22464,evm.TU.Chr1.3261,evm.TU.Chr8.703,evm.TU.Chr10.1711,evm.TU.Chr3.2079,evm.TU.Chr4.3103,evm.TU.Chr7.4351,evm.TU.Chr11.2445,evm.TU.Chr3.2546_evm.TU.Chr3.2547,evm.TU.Chr1.3…
Molecular Function	GO:0047085	hydroxyphenylacetonitrile 2-monooxygenase activity	4	8	0.0174176	0.261669	evm.TU.Chr10.3972,novel.4969,evm.TU.Chr10.3968,evm.TU.Chr10.3969
Molecular Function	GO:0047746	chlorophyllase activity	2	2	0.0200225	0.261669	evm.TU.Chr8.2083,evm.TU.Chr5.536
Molecular Function	GO:0050592	4-hydroxyphenylacetaldehyde oxime monooxygenase activity	4	8	0.0174176	0.261669	evm.TU.Chr10.3968,evm.TU.Chr10.3969,novel.4969,evm.TU.Chr10.3972
Molecular Function	GO:0080132	fatty acid alpha-hydroxylase activity	2	2	0.0200225	0.261669	evm.TU.Chr5.3182,evm.TU.Chr1.3448
Molecular Function	GO:0008514	organic anion transmembrane transporter activity	28	134	0.0208016	0.267398	evm.TU.Chr4.3103,evm.TU.Chr7.4351,evm.TU.Chr11.2445,evm.TU.Chr10.1711,evm.TU.Chr3.2079,evm.TU.Chr8.703,evm.TU.Chr3.2546_evm.TU.Chr3.2547,evm.TU.Chr1.3262_evm.TU.Chr1.3263,evm.TU.Chr1.3264,evm.TU.Chr7.662,evm.TU.Chr4.2800,evm.TU.Chr10.3041,evm.TU.Chr13.1176,evm.TU.Chr12.1592,evm.TU.Chr5.1013,evm.TU.Chr4.3101,evm.TU.Chr7.4538,evm.TU.Chr4.1618,evm.TU.Chr3.2479,novel.25284,evm.TU.Chr4.2119,evm.TU.Chr…
Molecular Function	GO:0003886	DNA (cytosine-5-)-methyltransferase activity	3	5	0.0226538	0.270919	evm.TU.Chr10.570,evm.TU.Chr11.2272,evm.TU.Chr7.2114
Molecular Function	GO:0004506	squalene monooxygenase activity	3	5	0.0226538	0.270919	evm.TU.Chr4.2488,evm.TU.Chr11.369,evm.TU.Chr1.2348
Molecular Function	GO:0004766	spermidine synthase activity	3	5	0.0226538	0.270919	evm.TU.Chr8.291,evm.TU.Chr3.1407,evm.TU.Chr6.873
Molecular Function	GO:0009008	DNA-methyltransferase activity	3	5	0.0226538	0.270919	evm.TU.Chr10.570,evm.TU.Chr7.2114,evm.TU.Chr11.2272
Molecular Function	GO:0010277	chlorophyllide a oxygenase [overall] activity	3	5	0.0226538	0.270919	evm.TU.Chr4.3114,evm.TU.Chr8.3063,evm.TU.Chr4.2609
Molecular Function	GO:0015018	galactosylgalactosylxylosylprotein 3-beta-glucuronosyltransferase activity	3	5	0.0226538	0.270919	evm.TU.Chr3.2685,evm.TU.Chr7.1514,evm.TU.Chr5.733
Molecular Function	GO:0015205	nucleobase transmembrane transporter activity	3	5	0.0226538	0.270919	evm.TU.Chr10.4726,evm.TU.Chr4.2141,evm.TU.Chr9.2506
Molecular Function	GO:0016929	SUMO-specific protease activity	3	5	0.0226538	0.270919	evm.TU.Chr12.227,novel.8454,evm.TU.Chr12.226
Molecular Function	GO:0042132	fructose 1,6-bisphosphate 1-phosphatase activity	3	5	0.0226538	0.270919	evm.TU.Chr13.328,evm.TU.Chr10.188,evm.TU.Chr5.2312
Molecular Function	GO:0042285	xylosyltransferase activity	3	5	0.0226538	0.270919	evm.TU.Chr3.2685,evm.TU.Chr7.1514,evm.TU.Chr5.733
Molecular Function	GO:0016725	oxidoreductase activity, acting on CH or CH2 groups	8	26	0.0233096	0.27702	evm.TU.Chr9.2362,evm.TU.Chr8.853,evm.TU.Chr10.4814,evm.TU.Chr2.893,evm.TU.Chr2.895,evm.TU.Chr7.707,evm.TU.Chr10.2735,evm.TU.Chr3.569
Molecular Function	GO:0019203	carbohydrate phosphatase activity	8	26	0.0233096	0.27702	evm.TU.Chr13.328,evm.TU.Chr6.1748,evm.TU.Chr10.3424,evm.TU.Chr10.188,evm.TU.Chr5.2312,evm.TU.Chr8.971,evm.TU.Chr4.3039,evm.TU.Chr4.2343
Molecular Function	GO:0001071	nucleic acid binding transcription factor activity	146	886	0.0258881	0.301048	evm.TU.Chr8.1507,evm.TU.Chr2.1988,novel.10631,evm.TU.Chr12.310,evm.TU.Chr9.2387,evm.TU.Chr6.1635,evm.TU.Chr12.2218,evm.TU.Chr13.32,evm.TU.Chr3.2217,evm.TU.Chr7.2284,evm.TU.Chr7.1471,evm.TU.Chr8.211,evm.TU.Chr10.784,evm.TU.Chr4.2556,evm.TU.Chr3.562,evm.TU.Chr11.1494,evm.TU.Chr6.1075,evm.TU.Chr7.1800,evm.TU.Chr4.2348,evm.TU.Chr11.752,evm.TU.Chr13.3182,evm.TU.Chr10.4851,evm.TU.Chr9.282,novel.26142,n…
Molecular Function	GO:0003700	transcription factor activity, sequence-specific DNA binding	146	886	0.0258881	0.301048	evm.TU.Chr6.2086,evm.TU.Chr13.3123,evm.TU.Chr5.1759,evm.TU.Chr9.570,evm.TU.Chr3.2132,evm.TU.Chr6.1320,evm.TU.Chr3.683,evm.TU.Chr8.2302,evm.TU.Chr5.3127,evm.TU.Chr7.451,evm.TU.Chr12.2056,evm.TU.Chr3.2827,evm.TU.Chr6.2283,evm.TU.Chr5.2218,evm.TU.Chr10.953,evm.TU.Chr4.2387,evm.TU.Chr7.1216,evm.TU.Chr5.330,evm.TU.Chr2.2624,evm.TU.Chr2.3456_evm.TU.Chr2.3457,evm.TU.Chr7.401,novel.11545,evm.TU.Chr10.490…
Molecular Function	GO:0016765	transferase activity, transferring alkyl or aryl (other than methyl) groups	28	137	0.0272601	0.311322	evm.TU.Chr4.1885,evm.TU.Chr5.791,evm.TU.Chr3.1928,evm.TU.Chr10.4147,novel.10598,evm.TU.Chr7.1876,evm.TU.Chr8.2788,evm.TU.Chr7.369,evm.TU.Chr6.873,evm.TU.Chr5.230,evm.TU.Chr8.291,evm.TU.Chr5.298,evm.TU.Chr5.2358,evm.TU.Chr13.346,evm.TU.Chr11.1919,evm.TU.Chr8.2357,evm.TU.Chr9.2823,evm.TU.Chr5.2952,evm.TU.Chr6.2302,evm.TU.Chr4.1795,evm.TU.Chr12.33,evm.TU.Chr3.258,evm.TU.Chr2.1558,evm.TU.Chr2.3119,ev…
Molecular Function	GO:0004615	phosphomannomutase activity	4	9	0.0278835	0.311708	evm.TU.Chr8.2139,evm.TU.Chr3.195,evm.TU.Chr13.2178,evm.TU.Chr3.196
Molecular Function	GO:0009378	four-way junction helicase activity	4	9	0.0278835	0.311708	evm.TU.Chr1.2970,novel.24855,evm.TU.Chr2.2290,evm.TU.Chr5.220
Molecular Function	GO:0071949	FAD binding	6	18	0.0324538	0.352633	novel.1502,evm.TU.Chr11.503,evm.TU.Chr1.1918,novel.2951,evm.TU.Chr1.1919,evm.TU.Chr2.2844
Molecular Function	GO:0031406	carboxylic acid binding	25	122	0.0344177	0.370794	evm.TU.Chr11.2478,evm.TU.Chr10.2376,evm.TU.Chr9.1213,evm.TU.Chr2.3497,evm.TU.Chr1.416,evm.TU.Chr7.767,evm.TU.Chr4.2100,evm.TU.Chr10.2677,evm.TU.Chr9.1119,novel.29681,novel.13155,evm.TU.Chr2.3105,evm.TU.Chr5.376,evm.TU.Chr7.1979,evm.TU.Chr11.1611,evm.TU.Chr13.81,evm.TU.Chr10.4727,evm.TU.Chr2.2989,evm.TU.Chr1.393,evm.TU.Chr7.721,evm.TU.Chr8.2880,evm.TU.Chr3.3007,evm.TU.Chr10.774,evm.TU.Chr5.1908,ev…
Molecular Function	GO:0043177	organic acid binding	25	122	0.0344177	0.370794	evm.TU.Chr11.1611,evm.TU.Chr13.81,evm.TU.Chr10.4727,evm.TU.Chr2.2989,evm.TU.Chr8.2880,evm.TU.Chr7.721,evm.TU.Chr1.393,evm.TU.Chr10.774,evm.TU.Chr3.3007,evm.TU.Chr8.2220,evm.TU.Chr5.1908,evm.TU.Chr11.2478,evm.TU.Chr10.2376,evm.TU.Chr2.3497,evm.TU.Chr9.1213,evm.TU.Chr7.767,evm.TU.Chr4.2100,evm.TU.Chr1.416,evm.TU.Chr10.2677,evm.TU.Chr9.1119,novel.13155,novel.29681,evm.TU.Chr5.376,evm.TU.Chr7.1979,ev…
Molecular Function	GO:0016684	oxidoreductase activity, acting on peroxide as acceptor	27	134	0.0349898	0.372909	evm.TU.Chr6.2258,evm.TU.Chr3.2985,evm.TU.Chr5.739,evm.TU.Chr9.2454,evm.TU.Chr5.1458,evm.TU.Chr4.1146,evm.TU.Chr11.173,evm.TU.Chr12.2117,evm.TU.Chr5.1571,evm.TU.Chr2.2341,novel.32252,evm.TU.Chr3.2634,evm.TU.Chr5.1578,evm.TU.Chr4.2100,evm.TU.Chr9.2529,evm.TU.Chr7.2709,evm.TU.Chr7.516,evm.TU.Chr1.2817,evm.TU.Chr2.3474,evm.TU.Chr8.2353,novel.9646,evm.TU.Chr1.487,evm.TU.Chr10.4622,evm.TU.Chr2.2344,evm…
Molecular Function	GO:0019206	nucleoside kinase activity	7	23	0.0350062	0.372909	novel.9583,evm.TU.Chr4.107,evm.TU.Chr12.1361,evm.TU.Chr12.1649,evm.TU.Chr2.1952,evm.TU.Chr3.1800,evm.TU.Chr5.763
Molecular Function	GO:0016209	antioxidant activity	30	152	0.0353193	0.374148	evm.TU.Chr6.2258,evm.TU.Chr3.2985,evm.TU.Chr7.146,evm.TU.Chr5.739,evm.TU.Chr9.2454,evm.TU.Chr5.1458,evm.TU.Chr7.3818,evm.TU.Chr4.1146,evm.TU.Chr11.173,evm.TU.Chr11.2360,evm.TU.Chr12.2117,evm.TU.Chr5.1571,novel.32252,evm.TU.Chr2.2341,evm.TU.Chr3.2634,evm.TU.Chr5.1578,evm.TU.Chr9.2529,evm.TU.Chr4.2100,evm.TU.Chr7.2709,evm.TU.Chr7.516,evm.TU.Chr1.2817,evm.TU.Chr2.3474,evm.TU.Chr8.2353,novel.9646,evm…
Molecular Function	GO:0016405	CoA-ligase activity	5	14	0.0374108	0.390861	evm.TU.Chr10.3159,evm.TU.Chr2.2773,evm.TU.Chr10.791,evm.TU.Chr8.1879,evm.TU.Chr10.3158
Molecular Function	GO:0015035	protein disulfide oxidoreductase activity	20	94	0.038325	0.397138	evm.TU.Chr3.1959,evm.TU.Chr6.2249,evm.TU.Chr1.373,evm.TU.Chr2.3170,evm.TU.Chr7.812,evm.TU.Chr4.1005,evm.TU.Chr8.2112,evm.TU.Chr7.1948,evm.TU.Chr10.4266,evm.TU.Chr7.1211,evm.TU.Chr7.1949,evm.TU.Chr7.1950,evm.TU.Chr7.1002,evm.TU.Chr8.2113,evm.TU.Chr5.448,evm.TU.Chr5.1352,evm.TU.Chr3.29,evm.TU.Chr7.3777,evm.TU.Chr2.3504,evm.TU.Chr7.1944
Molecular Function	GO:0008172	S-methyltransferase activity	3	6	0.0405789	0.407516	evm.TU.Chr5.1308,evm.TU.Chr7.854,evm.TU.Chr3.516
Molecular Function	GO:0015925	galactosidase activity	10	39	0.0411459	0.407516	evm.TU.Chr3.2921,novel.12225,evm.TU.Chr9.664,evm.TU.Chr8.1964,evm.TU.Chr8.689,evm.TU.Chr10.616,evm.TU.Chr13.2737,evm.TU.Chr8.694,evm.TU.Chr4.3304,evm.TU.Chr6.1072_evm.TU.Chr6.1073
Molecular Function	GO:0016703	oxidoreductase activity, acting on single donors with incorporation of molecular oxygen, incorporation of one atom of oxygen (internal monooxygenases or internal mixed function oxidases)	4	10	0.0413624	0.407516	evm.TU.Chr8.3063,evm.TU.Chr4.3114,evm.TU.Chr4.2609,evm.TU.Chr5.2360
Molecular Function	GO:0043140	ATP-dependent 3'-5' DNA helicase activity	4	10	0.0413624	0.407516	evm.TU.Chr5.220,evm.TU.Chr2.2290,novel.24855,evm.TU.Chr1.2970
Molecular Function	GO:0001046	core promoter sequence-specific DNA binding	8	29	0.0435883	0.423955	evm.TU.Chr5.2218,evm.TU.Chr7.715,novel.11545,evm.TU.Chr12.2056,evm.TU.Chr10.4953,evm.TU.Chr12.310,evm.TU.Chr1.405,evm.TU.Chr1.2236
Molecular Function	GO:0016645	oxidoreductase activity, acting on the CH-NH group of donors	8	29	0.0435883	0.423955	evm.TU.Chr7.3973,novel.18274,evm.TU.Chr10.3149,evm.TU.Chr4.2797,evm.TU.Chr8.2066,evm.TU.Chr5.1154,evm.TU.Chr2.2261,evm.TU.Chr7.3972
