# Supplementary material for: Physiological and molecular mechanisms of Acacia melanoxylon stem in response to boron deficiency
Source: Front Plant Sci. 2023 Oct 27;14:1268835. doi: 10.3389/fpls.2023.1268835 (PMC10641760; doi:10.3389/fpls.2023.1268835)
Supplement: Supplementary file 9 [file Table_5.xlsx]

## Sheet: File S5
Supplementary File 5. Kyoto Encyclopedia of Genes and Genomes enrichment analysis for DEGs
Pathway Hierarchy1	Pathway Hierarchy2	KEGG Pathway	Pathway ID	Gene Number	Background number	P-Value	Q-Value	Gene IDs
Genetic Information Processing	Replication and repair	DNA replication	ko03030	23	66	1.16102e-05	0.00141644	evm.TU.Chr11.2333,evm.TU.Chr5.2023,evm.TU.Chr10.4694,evm.TU.Chr7.418,evm.TU.Chr7.1307,evm.TU.Chr1.875,evm.TU.Chr1.173,evm.TU.Chr2.2032,evm.TU.Chr11.67,evm.TU.Chr3.2707,evm.TU.Chr7.4517,evm.TU.Chr2.1114,evm.TU.Chr8.191,novel.16653,evm.TU.Chr11.2427,evm.TU.Chr10.717,evm.TU.Chr1.2010,evm.TU.Chr6.1598,evm.TU.Chr6.1348,evm.TU.Chr8.1197,evm.TU.Chr4.2783,evm.TU.Chr3.825,evm.TU.Chr3.1836
Metabolism	Carbohydrate metabolism	Amino sugar and nucleotide sugar metabolism	ko00520	52	222	5.87349e-05	0.00358283	evm.TU.Chr8.2139,evm.TU.Chr5.693,evm.TU.Chr10.4417,evm.TU.Chr6.1579,evm.TU.Chr5.1775,evm.TU.Chr2.2776,evm.TU.Chr10.247,evm.TU.Chr5.1588,evm.TU.Chr11.1723,evm.TU.Chr1.147,evm.TU.Chr3.870,evm.TU.Chr11.1692,evm.TU.Chr9.1779,evm.TU.Chr1.432,evm.TU.Chr5.2470,evm.TU.Chr11.967,evm.TU.Chr7.4610,evm.TU.Chr10.246,evm.TU.Chr1.3152,evm.TU.Chr13.2661_evm.TU.Chr13.2662,evm.TU.Chr8.56,evm.TU.Chr10.4739,evm.TU.C…
Metabolism	Amino acid metabolism	Cysteine and methionine metabolism	ko00270	40	176	0.000758092	0.0308291	evm.TU.Chr11.2272,evm.TU.Chr10.4201,evm.TU.Chr7.767,evm.TU.Chr8.1631,evm.TU.Chr2.2635,evm.TU.Chr5.298,evm.TU.Chr6.2302,evm.TU.Chr3.2317,evm.TU.Chr11.380,evm.TU.Chr6.821,evm.TU.Chr3.1928,evm.TU.Chr8.2993,evm.TU.Chr4.1483,evm.TU.Chr8.1643,novel.29260,evm.TU.Chr9.2539,evm.TU.Chr5.1308,evm.TU.Chr3.1407,evm.TU.Chr4.37,evm.TU.Chr3.2584,evm.TU.Chr3.132,evm.TU.Chr9.203,evm.TU.Chr7.369,evm.TU.Chr8.1651,ev…
Environmental Information Processing	Signal transduction	Plant hormone signal transduction	ko04075	81	426	0.00122861	0.0367252	evm.TU.Chr11.1337,evm.TU.Chr10.4597,evm.TU.Chr4.2423,evm.TU.Chr5.1190,novel.1069,evm.TU.Chr8.908,evm.TU.Chr2.3497,evm.TU.Chr9.862,evm.TU.Chr8.1573,evm.TU.Chr11.488,evm.TU.Chr5.561,evm.TU.Chr4.2370,evm.TU.Chr5.596,evm.TU.Chr6.596,evm.TU.Chr9.863,novel.109,evm.TU.Chr11.2200,evm.TU.Chr4.2337,evm.TU.Chr3.1956,evm.TU.Chr9.793,evm.TU.Chr8.2490,evm.TU.Chr6.541,evm.TU.Chr5.2253,evm.TU.Chr6.540,evm.TU.Chr…
Metabolism	Amino acid metabolism	Phenylalanine metabolism	ko00360	21	78	0.00150513	0.0367252	evm.TU.Chr5.762,evm.TU.Chr12.2855,evm.TU.Chr1.379,evm.TU.Chr10.4242,evm.TU.Chr4.370,evm.TU.Chr10.3158,novel.30353,evm.TU.Chr6.29,evm.TU.Chr13.2237,evm.TU.Chr8.1879,evm.TU.Chr10.3159,evm.TU.Chr4.1092,novel.30352,evm.TU.Chr4.141_evm.TU.Chr4.142,evm.TU.Chr6.1809,evm.TU.Chr4.1070,evm.TU.Chr9.2518,novel.30366,evm.TU.Chr7.4691,evm.TU.Chr7.2068,novel.30365
Metabolism	Carbohydrate metabolism	Galactose metabolism	ko00052	27	115	0.00316231	0.0643003	novel.22634,evm.TU.Chr2.3008,evm.TU.Chr6.1803,evm.TU.Chr2.3265,evm.TU.Chr11.815,evm.TU.Chr5.2981,evm.TU.Chr7.2021,evm.TU.Chr3.2002,evm.TU.Chr5.1115,novel.12225,evm.TU.Chr5.248,evm.TU.Chr4.1609,evm.TU.Chr11.2057,evm.TU.Chr10.616,evm.TU.Chr3.1983,evm.TU.Chr7.391,evm.TU.Chr1.3152,evm.TU.Chr13.2661_evm.TU.Chr13.2662,evm.TU.Chr8.344,evm.TU.Chr4.1806,novel.25636,evm.TU.Chr7.605,evm.TU.Chr3.2303,evm.TU.…
Metabolism	Biosynthesis of other secondary metabolites	Phenylpropanoid biosynthesis	ko00940	53	269	0.00378957	0.0660468	evm.TU.Chr5.762,novel.7801,evm.TU.Chr4.1146,evm.TU.Chr1.379,evm.TU.Chr7.847,evm.TU.Chr10.3158,evm.TU.Chr10.60,evm.TU.Chr2.3474,evm.TU.Chr5.2741,evm.TU.Chr10.59,evm.TU.Chr5.1458,evm.TU.Chr13.2237,evm.TU.Chr3.2634,evm.TU.Chr5.1316,evm.TU.Chr9.2529,evm.TU.Chr9.1188,evm.TU.Chr7.4241,evm.TU.Chr6.2078,novel.9646,evm.TU.Chr7.516,evm.TU.Chr7.2201,evm.TU.Chr7.4691,evm.TU.Chr7.2068,evm.TU.Chr11.27,evm.TU.C…
Environmental Information Processing	Signal transduction	MAPK signaling pathway - plant	ko04016	44	219	0.00547444	0.0716695	evm.TU.Chr2.2194,evm.TU.Chr10.4913,evm.TU.Chr5.2677,evm.TU.Chr9.2454,evm.TU.Chr8.2490,evm.TU.Chr6.541,evm.TU.Chr5.2253,evm.TU.Chr7.927,novel.25498,evm.TU.Chr9.1117,evm.TU.Chr7.2120,evm.TU.Chr10.746,evm.TU.Chr8.659,evm.TU.Chr6.540,evm.TU.Chr4.1667,evm.TU.Chr8.2297,evm.TU.Chr8.1049,evm.TU.Chr11.2198,evm.TU.Chr13.81,evm.TU.Chr5.2252,evm.TU.Chr6.1453,evm.TU.Chr7.1716,evm.TU.Chr6.1008,evm.TU.Chr2.3497…
Metabolism	Amino acid metabolism	Tryptophan metabolism	ko00380	20	80	0.00489526	0.0716695	evm.TU.Chr3.1501,evm.TU.Chr7.2185,evm.TU.Chr8.686,novel.26074,evm.TU.Chr3.1496,evm.TU.Chr8.260,evm.TU.Chr12.2817_evm.TU.Chr12.2818,novel.30353,evm.TU.Chr8.348,novel.28463,evm.TU.Chr4.2829,evm.TU.Chr2.2194,evm.TU.Chr5.853,evm.TU.Chr1.487,evm.TU.Chr9.2454,novel.30352,novel.30365,novel.30366,evm.TU.Chr11.1967,evm.TU.Chr7.1622
Metabolism	Metabolism of terpenoids and polyketides	Zeatin biosynthesis	ko00908	9	26	0.00587455	0.0716695	evm.TU.Chr5.1154,evm.TU.Chr8.2066,evm.TU.Chr7.1876,evm.TU.Chr7.1052,evm.TU.Chr8.2788,evm.TU.Chr5.1143,evm.TU.Chr7.1877,evm.TU.Chr7.4143,evm.TU.Chr10.1115
Metabolism	Biosynthesis of other secondary metabolites	Flavonoid biosynthesis	ko00941	20	83	0.00756371	0.0838884	evm.TU.Chr7.2068,novel.25375,evm.TU.Chr4.3285,evm.TU.Chr7.4691,evm.TU.Chr3.2964,evm.TU.Chr4.1070,evm.TU.Chr9.2960,evm.TU.Chr9.1188,evm.TU.Chr4.1092,evm.TU.Chr8.2679_evm.TU.Chr8.2680,evm.TU.Chr3.2236,evm.TU.Chr8.98,evm.TU.Chr5.2540,evm.TU.Chr8.1923,evm.TU.Chr5.2741,evm.TU.Chr8.101,evm.TU.Chr1.379,evm.TU.Chr3.569,evm.TU.Chr11.2,evm.TU.Chr2.3204
Metabolism	Metabolism of other amino acids	Selenocompound metabolism	ko00450	12	45	0.0157908	0.16054	evm.TU.Chr8.1641,evm.TU.Chr8.1643,evm.TU.Chr7.854,evm.TU.Chr8.1651,evm.TU.Chr5.1308,evm.TU.Chr11.2360,novel.29260,evm.TU.Chr1.3139,evm.TU.Chr3.1925,evm.TU.Chr2.1697,evm.TU.Chr3.1928,evm.TU.Chr8.1631
Metabolism	Overview	Biosynthesis of amino acids	ko01230	64	368	0.0256725	0.240926	evm.TU.Chr9.2518,novel.13155,evm.TU.Chr11.383,evm.TU.Chr7.854,evm.TU.Chr7.2470,evm.TU.Chr9.1213,evm.TU.Chr7.369,evm.TU.Chr4.1196,evm.TU.Chr10.4727,evm.TU.Chr2.2756,evm.TU.Chr4.3058,novel.11745,evm.TU.Chr5.2358,evm.TU.Chr5.791,evm.TU.Chr1.2170,evm.TU.Chr8.1651,evm.TU.Chr8.1641,evm.TU.Chr8.2802,evm.TU.Chr2.3177,evm.TU.Chr11.2424,evm.TU.Chr8.526,evm.TU.Chr3.337,evm.TU.Chr1.132,evm.TU.Chr11.2095,evm.…
Genetic Information Processing	Replication and repair	Mismatch repair	ko03430	13	55	0.0324549	0.247469	evm.TU.Chr7.4517,evm.TU.Chr3.1836,evm.TU.Chr3.825,evm.TU.Chr4.2783,evm.TU.Chr2.2032,evm.TU.Chr1.1226,evm.TU.Chr11.67,novel.16653,evm.TU.Chr6.1598,evm.TU.Chr7.1307,evm.TU.Chr1.1227,evm.TU.Chr5.2023,evm.TU.Chr6.2254
Metabolism	Amino acid metabolism	Glycine, serine and threonine metabolism	ko00260	21	101	0.0320887	0.247469	evm.TU.Chr4.2797,evm.TU.Chr4.2926,evm.TU.Chr8.2994,evm.TU.Chr9.2539,evm.TU.Chr4.141_evm.TU.Chr4.142,evm.TU.Chr6.1605,evm.TU.Chr1.393,evm.TU.Chr6.1809,evm.TU.Chr11.2095,evm.TU.Chr11.2424,novel.13155,evm.TU.Chr2.3177,evm.TU.Chr3.3035,evm.TU.Chr2.1374,evm.TU.Chr3.132,evm.TU.Chr10.2677,evm.TU.Chr9.1119,evm.TU.Chr6.29,evm.TU.Chr12.2531,evm.TU.Chr9.1213,evm.TU.Chr7.767
Metabolism	Carbohydrate metabolism	Pentose phosphate pathway	ko00030	20	95	0.0317982	0.247469	evm.TU.Chr6.1323,evm.TU.Chr4.2272,evm.TU.Chr4.2270,evm.TU.Chr9.1338,evm.TU.Chr1.646,evm.TU.Chr13.328,evm.TU.Chr10.188,novel.7656,evm.TU.Chr2.3008,evm.TU.Chr7.3990,evm.TU.Chr2.3385,evm.TU.Chr4.2273,evm.TU.Chr5.862,evm.TU.Chr2.2211,evm.TU.Chr13.2788,evm.TU.Chr4.2269,evm.TU.Chr1.132,evm.TU.Chr3.337,evm.TU.Chr2.1954,evm.TU.Chr5.2312
Metabolism	Amino acid metabolism	Arginine and proline metabolism	ko00330	19	90	0.0348273	0.249937	novel.18274,evm.TU.Chr9.2518,evm.TU.Chr2.2261,novel.30366,novel.30365,evm.TU.Chr11.2478,novel.30352,evm.TU.Chr4.410,evm.TU.Chr8.291,evm.TU.Chr3.1407,evm.TU.Chr7.1979,novel.30353,evm.TU.Chr12.2817_evm.TU.Chr12.2818,evm.TU.Chr8.686,evm.TU.Chr8.34,evm.TU.Chr7.3973,evm.TU.Chr7.3972,evm.TU.Chr1.416,evm.TU.Chr3.3007
Metabolism	Lipid metabolism	Steroid biosynthesis	ko00100	11	46	0.0434524	0.294511	evm.TU.Chr10.2659,evm.TU.Chr3.16,evm.TU.Chr11.369,evm.TU.Chr1.2348,evm.TU.Chr10.3799,evm.TU.Chr13.1339,evm.TU.Chr7.4574,evm.TU.Chr10.1216,evm.TU.Chr13.1686,evm.TU.Chr4.2488,evm.TU.Chr13.1452
