# Supplementary material for: Physiological and molecular mechanisms of Acacia melanoxylon stem in response to boron deficiency
Source: Front Plant Sci. 2023 Oct 27;14:1268835. doi: 10.3389/fpls.2023.1268835 (PMC10641760; doi:10.3389/fpls.2023.1268835)
Supplement: Supplementary file 10 [file Table_6.xlsx]

## Sheet: File S6
Supplementary File 6. Cell wall related DEGs of A.melanoxylon stem
GeneID	Length	CK_1	CK_2	CK_3	B0_1	B0_2	B0_3	logFC	Pvalue	FDR	Gene_name	NR_def	GO_ID	GO_term	KO_ID	KO_gene	Hyperlink	KEGG Pathway	Pathway ID	Kog_Annotation	Swiss-Prot_Id	Swiss-Prot_Annotation
evm.TU.Chr10.790	2776	18.4	25.67	17.12	3.33	3.79	5.41	-2.28469	6.3e-15	9.13e-13	EVM_prediction_Chr10.790	beta-D-xylosidase [Acacia mangium]	GO:0004553;GO:0046556;GO:0045493;GO:0009044;GO:0005975;GO:0031222;GO:0016787;GO:0009505	hydrolase activity, hydrolyzing O-glycosyl compounds;alpha-L-arabinofuranosidase activity;xylan catabolic process;xylan 1,4-beta-xylosidase activity;carbohydrate metabolic process;arabinan catabolic process;hydrolase activity;plant-type cell wall	-	-	-	-	-	-	Q9FGY1|BXL1_ARATH	Beta-D-xylosidase 1 OS=Arabidopsis thaliana GN=BXL1 PE=1 SV=1
evm.TU.Chr8.2247	3995	40.33	33.75	39.71	18.72	9.4	12.61	-1.49244	7.49e-08	1.73e-06	EVM_prediction_Chr8.2247	PREDICTED: beta-D-xylosidase 1-like [Vigna angularis] &gt;KOM29166.1 hypothetical protein LR48_Vigan635s009100 [Vigna angularis] &gt;BAT80327.1 hypothetical protein VIGAN_02332800 [Vigna angularis var. angularis]	GO:0031222;GO:0009505;GO:0009044;GO:0005975;GO:0016787;GO:0004553;GO:0046556;GO:0045493	arabinan catabolic process;plant-type cell wall;xylan 1,4-beta-xylosidase activity;carbohydrate metabolic process;hydrolase activity;hydrolase activity, hydrolyzing O-glycosyl compounds;alpha-L-arabinofuranosidase activity;xylan catabolic process	-	-	-	-	-	-	Q9FGY1|BXL1_ARATH	Beta-D-xylosidase 1 OS=Arabidopsis thaliana GN=BXL1 PE=1 SV=1
evm.TU.Chr7.424	2820	79.22	64.43	71.83	16.06	9.94	2.84	-2.93407	1e-08	3.05e-07	EVM_prediction_Chr7.424	PREDICTED: probable beta-D-xylosidase 2 [Arachis duranensis]	GO:0031222;GO:0009505;GO:0009044;GO:0005975;GO:0004553;GO:0016787;GO:0046556;GO:0045493	arabinan catabolic process;plant-type cell wall;xylan 1,4-beta-xylosidase activity;carbohydrate metabolic process;hydrolase activity, hydrolyzing O-glycosyl compounds;hydrolase activity;alpha-L-arabinofuranosidase activity;xylan catabolic process	-	-	-	-	-	-	Q94KD8|BXL2_ARATH	Probable beta-D-xylosidase 2 OS=Arabidopsis thaliana GN=BXL2 PE=2 SV=1
evm.TU.Chr1.432	2598	0.9	1.7	1.02	1.83	3.15	2.71	1.08065	0.00514496	0.0215605	EVM_prediction_Chr1.432	putative beta-D-xylosidase 5 [Cajanus cajan]	GO:0004553;GO:0005975;GO:0005618;GO:0046556;GO:0031222;GO:0009505;GO:0045493;GO:0009044;GO:0016787	hydrolase activity, hydrolyzing O-glycosyl compounds;carbohydrate metabolic process;cell wall;alpha-L-arabinofuranosidase activity;arabinan catabolic process;plant-type cell wall;xylan catabolic process;xylan 1,4-beta-xylosidase activity;hydrolase activity	K15920	XYL4	http://www.genome.jp/dbget-bin/www_bget?ko:K15920	Amino sugar and nucleotide sugar metabolism	ko00520	-	Q9LJN4|BXL5_ARATH	Probable beta-D-xylosidase 5 OS=Arabidopsis thaliana GN=BXL5 PE=2 SV=2
evm.TU.Chr2.2827	2547	105.09	101.49	114.17	64.21	47.3	41.12	-1.08896	3.86e-08	9.76e-07	EVM_prediction_Chr2.2827	CesA1 [Acacia mangium]	GO:0030244;GO:0016757;GO:0016760;GO:0016740;GO:0008270;GO:0016021;GO:0071555;GO:0046872;GO:0016020;GO:0005886	cellulose biosynthetic process;transferase activity, transferring glycosyl groups;cellulose synthase (UDP-forming) activity;transferase activity;zinc ion binding;integral component of membrane;cell wall organization;metal ion binding;membrane;plasma membrane	K10999	CESA	http://www.genome.jp/dbget-bin/www_bget?ko:K10999	-	-	-	O48946|CESA1_ARATH	Cellulose synthase A catalytic subunit 1 [UDP-forming] OS=Arabidopsis thaliana GN=CESA1 PE=1 SV=1
evm.TU.Chr2.2826	570	266.66	204.66	286.4	156.72	133.88	104.39	-1.0424	5.02e-05	0.00045269	EVM_prediction_Chr2.2826	CesA1 [Acacia mangium]	GO:0005886;GO:0016020;GO:0046872;GO:0016740;GO:0008270;GO:0016021;GO:0071555;GO:0016760;GO:0016757;GO:0030244	plasma membrane;membrane;metal ion binding;transferase activity;zinc ion binding;integral component of membrane;cell wall organization;cellulose synthase (UDP-forming) activity;transferase activity, transferring glycosyl groups;cellulose biosynthetic process	K10999	CESA	http://www.genome.jp/dbget-bin/www_bget?ko:K10999	-	-	-	A2Y0X2|CESA1_ORYSI	Probable cellulose synthase A catalytic subunit 1 [UDP-forming] OS=Oryza sativa subsp. indica GN=CESA1 PE=3 SV=1
evm.TU.Chr12.405	4138	54.32	69.71	74.3	21.29	12.86	7.15	-2.28816	1.32e-09	5.21e-08	EVM_prediction_Chr12.405	PREDICTED: cellulose synthase A catalytic subunit 3 [UDP-forming] [Vigna radiata var. radiata] &gt;XP_014501004.1 PREDICTED: cellulose synthase A catalytic subunit 3 [UDP-forming] [Vigna radiata var. radiata];XP_014501003.1 PREDICTED: cellulose synthase A catalytic subunit 3 [UDP-forming] [Vigna radiata var. radiata] &gt	GO:0016757;GO:0030244;GO:0016760;GO:0046872;GO:0071555;GO:0016021;GO:0008270;GO:0016740;GO:0005886;GO:0016020	transferase activity, transferring glycosyl groups;cellulose biosynthetic process;cellulose synthase (UDP-forming) activity;metal ion binding;cell wall organization;integral component of membrane;zinc ion binding;transferase activity;plasma membrane;membrane	K10999	CESA	http://www.genome.jp/dbget-bin/www_bget?ko:K10999	-	-	-	Q941L0|CESA3_ARATH	Cellulose synthase A catalytic subunit 3 [UDP-forming] OS=Arabidopsis thaliana GN=CESA3 PE=1 SV=2
evm.TU.Chr5.630	543	3.72	2.6	1.19	0.29	0.66	0	-3.20762	0.00361196	0.0160841	EVM_prediction_Chr5.630	PREDICTED: LOW QUALITY PROTEIN: cellulose synthase A catalytic subunit 4 [UDP-forming]-like, partial [Arachis duranensis]	GO:0016760;GO:0042742;GO:0030244;GO:0016757;GO:0050832;GO:0016020;GO:0009834;GO:0005886;GO:0071555;GO:0016021;GO:0016740;GO:0046872	cellulose synthase (UDP-forming) activity;defense response to bacterium;cellulose biosynthetic process;transferase activity, transferring glycosyl groups;defense response to fungus;membrane;plant-type secondary cell wall biogenesis;plasma membrane;cell wall organization;integral component of membrane;transferase activity;metal ion binding	K10999	CESA	http://www.genome.jp/dbget-bin/www_bget?ko:K10999	-	-	-	Q84JA6|CESA4_ARATH	Cellulose synthase A catalytic subunit 4 [UDP-forming] OS=Arabidopsis thaliana GN=CESA4 PE=1 SV=1
evm.TU.Chr5.631	2645	11.2	10	3.35	1.57	2.2	0.86	-2.42599	2.42e-06	3.36e-05	EVM_prediction_Chr5.631	ESW10843.1 hypothetical protein PHAVU_009G242700g [Phaseolus vulgaris];PREDICTED: cellulose synthase A catalytic subunit 4 [UDP-forming] [Nelumbo nucifera];hypothetical protein PHAVU_009G242700g [Phaseolus vulgaris] &gt	GO:0016740;GO:0071555;GO:0016021;GO:0046872;GO:0016020;GO:0005886;GO:0030244;GO:0016757;GO:0016760	transferase activity;cell wall organization;integral component of membrane;metal ion binding;membrane;plasma membrane;cellulose biosynthetic process;transferase activity, transferring glycosyl groups;cellulose synthase (UDP-forming) activity	K10999	CESA	http://www.genome.jp/dbget-bin/www_bget?ko:K10999	-	-	-	Q84JA6|CESA4_ARATH	Cellulose synthase A catalytic subunit 4 [UDP-forming] OS=Arabidopsis thaliana GN=CESA4 PE=1 SV=1
evm.TU.Chr1.3274	4481	189.7	138.87	141.92	74.01	35.07	26.02	-1.82017	1.97e-06	2.81e-05	EVM_prediction_Chr1.3274	OIV92046.1 hypothetical protein TanjilG_15037 [Lupinus angustifolius];PREDICTED: cellulose synthase A catalytic subunit 4 [UDP-forming] [Lupinus angustifolius] &gt	GO:0016021;GO:0071555;GO:0016740;GO:0030244;GO:0016757;GO:0046872;GO:0016020;GO:0016760;GO:0005886	integral component of membrane;cell wall organization;transferase activity;cellulose biosynthetic process;transferase activity, transferring glycosyl groups;metal ion binding;membrane;cellulose synthase (UDP-forming) activity;plasma membrane	K10999	CESA	http://www.genome.jp/dbget-bin/www_bget?ko:K10999	-	-	-	Q84JA6|CESA4_ARATH	Cellulose synthase A catalytic subunit 4 [UDP-forming] OS=Arabidopsis thaliana GN=CESA4 PE=1 SV=1
evm.TU.Chr6.2079	4668	210.11	105.76	183.52	67.87	53.92	37.62	-1.66166	3.22e-07	6.09e-06	EVM_prediction_Chr6.2079	Cellulose synthase A catalytic subunit 6 [UDP-forming] [Cajanus cajan]	GO:0016020;GO:0016757;GO:0071555;GO:0005886;GO:0016021;GO:0016760;GO:0046872;GO:0030244;GO:0016740;GO:0008270	membrane;transferase activity, transferring glycosyl groups;cell wall organization;plasma membrane;integral component of membrane;cellulose synthase (UDP-forming) activity;metal ion binding;cellulose biosynthetic process;transferase activity;zinc ion binding	K10999	CESA	http://www.genome.jp/dbget-bin/www_bget?ko:K10999	-	-	-	Q94JQ6|CESA6_ARATH	Cellulose synthase A catalytic subunit 6 [UDP-forming] OS=Arabidopsis thaliana GN=CESA6 PE=1 SV=2
evm.TU.Chr1.1367	3571	199.93	167.8	153.57	58.15	33.32	18.82	-2.2633	2.23e-09	8.35e-08	EVM_prediction_Chr1.1367	PREDICTED: cellulose synthase A catalytic subunit 8 [UDP-forming]-like [Gossypium hirsutum]	GO:0030244;GO:0016740;GO:0005886;GO:0016021;GO:0016020;GO:0046872;GO:0016760;GO:0071555;GO:0016757	cellulose biosynthetic process;transferase activity;plasma membrane;integral component of membrane;membrane;metal ion binding;cellulose synthase (UDP-forming) activity;cell wall organization;transferase activity, transferring glycosyl groups	K10999	CESA	http://www.genome.jp/dbget-bin/www_bget?ko:K10999	-	-	-	Q8LPK5|CESA8_ARATH	Cellulose synthase A catalytic subunit 8 [UDP-forming] OS=Arabidopsis thaliana GN=CESA8 PE=1 SV=1
evm.TU.Chr5.1918	3258	49.9	51.57	53.12	30.63	16.35	14.94	-1.33872	4.64e-06	5.91e-05	EVM_prediction_Chr5.1918	PREDICTED: cellulose synthase A catalytic subunit 8 [UDP-forming] isoform X2 [Vigna angularis] &gt;KOM42028.1 hypothetical protein LR48_Vigan04g222600 [Vigna angularis] &gt;BAT78124.1 hypothetical protein VIGAN_02076500 [Vigna angularis var. angularis]	GO:0016740;GO:0046872;GO:0030244;GO:0016760;GO:0005886;GO:0016021;GO:0071555;GO:0016020;GO:0016757	transferase activity;metal ion binding;cellulose biosynthetic process;cellulose synthase (UDP-forming) activity;plasma membrane;integral component of membrane;cell wall organization;membrane;transferase activity, transferring glycosyl groups	K10999	CESA	http://www.genome.jp/dbget-bin/www_bget?ko:K10999	-	-	-	Q8LPK5|CESA8_ARATH	Cellulose synthase A catalytic subunit 8 [UDP-forming] OS=Arabidopsis thaliana GN=CESA8 PE=1 SV=1
novel.18	1363	12.54	24.67	18.47	25.47	39.69	105.81	1.62468	0.00319793	0.0145831	CHI2	class Ia chitinase [Acacia koa]	GO:0016998;GO:0016020;GO:0004568;GO:0006032;GO:0008061;GO:0016021	cell wall macromolecule catabolic process;membrane;chitinase activity;chitin catabolic process;chitin binding;integral component of membrane	K20547	CHIB	http://www.genome.jp/dbget-bin/www_bget?ko:K20547	MAPK signaling pathway - plant;Amino sugar and nucleotide sugar metabolism	ko04016,ko00520	KOG4742(R)(Predicted chitinase)	P21226|CHI2_PEA	Endochitinase A2 OS=Pisum sativum GN=CHI2 PE=1 SV=2
novel.18835	745	469.73	205.97	217.78	498.08	1545.41	1490.85	1.93566	0.000110171	0.000876307	CHI2	PREDICTED: endochitinase-like [Arachis duranensis];chitinase [Leucaena leucocephala];class Ia chitinase [Acacia koa]	GO:0016998;GO:0008152;GO:0004568;GO:0016798;GO:0008061;GO:0005975;GO:0016787;GO:0006032	cell wall macromolecule catabolic process;metabolic process;chitinase activity;hydrolase activity, acting on glycosyl bonds;chitin binding;carbohydrate metabolic process;hydrolase activity;chitin catabolic process	K20547	CHIB	http://www.genome.jp/dbget-bin/www_bget?ko:K20547	MAPK signaling pathway - plant;Amino sugar and nucleotide sugar metabolism	ko04016,ko00520	KOG4742(R)(Predicted chitinase)	P21226|CHI2_PEA	Endochitinase A2 OS=Pisum sativum GN=CHI2 PE=1 SV=2
evm.TU.Chr3.3023	1099	133.11	115.23	68.09	300.59	324.18	1672.3	2.88345	1.17e-05	0.000130523	EVM_prediction_Chr3.3023	class II chitinase [Acacia koa]	GO:0006032;GO:0016998;GO:0008061;GO:0004568;GO:0005975	chitin catabolic process;cell wall macromolecule catabolic process;chitin binding;chitinase activity;carbohydrate metabolic process	K20547	CHIB	http://www.genome.jp/dbget-bin/www_bget?ko:K20547	MAPK signaling pathway - plant;Amino sugar and nucleotide sugar metabolism	ko04016,ko00520	-	P06215|CHIT_PHAVU	Endochitinase OS=Phaseolus vulgaris PE=1 SV=1
evm.TU.Chr5.1749	1438	8.64	12.04	5.39	4.04	1.18	3.34	-1.61417	0.00135446	0.00720498	EVM_prediction_Chr5.1749	PREDICTED: protein COBRA [Cicer arietinum]	GO:0031225;GO:0016020;GO:0010215;GO:0016049;GO:0016021	anchored component of membrane;membrane;cellulose microfibril organization;cell growth;integral component of membrane	-	-	-	-	-	-	Q6Z4G8|COBL1_ORYSJ	COBRA-like protein 1 OS=Oryza sativa subsp. japonica GN=BC1L6 PE=2 SV=1
evm.TU.Chr6.1582	1520	126.27	119.73	67.53	15.75	12.89	5.31	-3.23254	3.42e-15	5.28e-13	EVM_prediction_Chr6.1582	KRH54737.1 hypothetical protein GLYMA_06G205500 [Glycine max];PREDICTED: COBRA-like protein 4 [Glycine max] &gt	GO:0016049;GO:0031225;GO:0016020;GO:0010215;GO:0016021	cell growth;anchored component of membrane;membrane;cellulose microfibril organization;integral component of membrane	-	-	-	-	-	-	Q9LFW3|COBL4_ARATH	COBRA-like protein 4 OS=Arabidopsis thaliana GN=COBL4 PE=2 SV=2
evm.TU.Chr7.3135	1805	172.41	132.46	144.07	76.32	34.17	28.35	-1.7227	4.25e-06	5.48e-05	EVM_prediction_Chr7.3135	COBRA-like protein 4 [Glycine soja]	GO:0016049;GO:0031225;GO:0010215	cell growth;anchored component of membrane;cellulose microfibril organization	-	-	-	-	-	-	Q9LFW3|COBL4_ARATH	COBRA-like protein 4 OS=Arabidopsis thaliana GN=COBL4 PE=2 SV=2
evm.TU.Chr5.1752	2188	43.31	40.24	41.05	24.15	11.43	6.68	-1.54862	0.000295687	0.00202803	EVM_prediction_Chr5.1752	COBRA-like protein 4 [Glycine soja]	GO:0031225;GO:0016021;GO:0016049;GO:0010215;GO:0016020	anchored component of membrane;integral component of membrane;cell growth;cellulose microfibril organization;membrane	-	-	-	-	-	-	Q9LFW3|COBL4_ARATH	COBRA-like protein 4 OS=Arabidopsis thaliana GN=COBL4 PE=2 SV=2
evm.TU.Chr8.2228	2542	50.02	27.5	36.5	23.82	7.1	4.83	-1.70622	0.00216811	0.010614	EVM_prediction_Chr8.2228	PREDICTED: COBRA-like protein 7 [Glycine max] &gt;KRH50776.1 hypothetical protein GLYMA_07G243200 [Glycine max]	GO:0010215;GO:0031225;GO:0016049	cellulose microfibril organization;anchored component of membrane;cell growth	-	-	-	-	-	-	Q8GZ17|COBL7_ARATH	COBRA-like protein 7 OS=Arabidopsis thaliana GN=COBL7 PE=1 SV=2
evm.TU.Chr8.62	1753	46.57	81.18	64.18	16.97	14.51	10.16	-2.23558	8.13e-15	1.17e-12	EVM_prediction_Chr8.62	hypothetical protein TSUD_274610 [Trifolium subterraneum]	GO:0010215;GO:0016021;GO:0031225;GO:0016049;GO:0016020	cellulose microfibril organization;integral component of membrane;anchored component of membrane;cell growth;membrane	-	-	-	-	-	-	Q94KT8|COBRA_ARATH	Protein COBRA OS=Arabidopsis thaliana GN=COB PE=2 SV=1
evm.TU.Chr12.1522	4338	55.5	35.03	42.05	27.52	13.72	11.39	-1.35033	0.000183887	0.00135391	EVM_prediction_Chr12.1522	KRH77761.1 hypothetical protein GLYMA_01G232500 [Glycine max];PREDICTED: cellulose synthase-like protein D2 [Glycine max] &gt;KRH77760.1 hypothetical protein GLYMA_01G232500 [Glycine max] &gt	GO:0016757;GO:0030244;GO:0016760;GO:0016740;GO:0016021;GO:0071555;GO:0016020	transferase activity, transferring glycosyl groups;cellulose biosynthetic process;cellulose synthase (UDP-forming) activity;transferase activity;integral component of membrane;cell wall organization;membrane	-	-	-	-	-	-	Q9LFL0|CSLD2_ARATH	Cellulose synthase-like protein D2 OS=Arabidopsis thaliana GN=CSLD2 PE=3 SV=1
evm.TU.Chr6.542	939	0.54	0.28	0.56	2.29	3.68	3.48	2.79877	9.73e-07	1.54e-05	EVM_prediction_Chr6.542	Cellulose synthase-like protein G2 [Cajanus cajan]	GO:0016760;GO:0016021;GO:0016740;GO:0030244;GO:0071555;GO:0016757;GO:0016020	cellulose synthase (UDP-forming) activity;integral component of membrane;transferase activity;cellulose biosynthetic process;cell wall organization;transferase activity, transferring glycosyl groups;membrane	-	-	-	-	-	-	Q8VZK9|CSLE1_ARATH	Cellulose synthase-like protein E1 OS=Arabidopsis thaliana GN=CSLE1 PE=2 SV=1
novel.13951	588	2.53	1.69	2.6	0.68	0.56	0.37	-2.18096	0.0048151	0.0203908	CSLE1	hypothetical protein GLYMA_14G012800 [Glycine max]	GO:0016760;GO:0016021;GO:0016740;GO:0030244;GO:0071555;GO:0016020;GO:0016757	cellulose synthase (UDP-forming) activity;integral component of membrane;transferase activity;cellulose biosynthetic process;cell wall organization;membrane;transferase activity, transferring glycosyl groups	-	-	-	-	-	-	Q8VZK9|CSLE1_ARATH	Cellulose synthase-like protein E1 OS=Arabidopsis thaliana GN=CSLE1 PE=2 SV=1
novel.19295	803	1.9	1.44	1.36	4.68	3.93	2.37	1.21438	0.00666048	0.0265155	CSLE2	PREDICTED: cellulose synthase-like protein E1 [Cicer arietinum]	GO:0016760;GO:0016021;GO:0016740;GO:0030244;GO:0071555;GO:0016020;GO:0016757	cellulose synthase (UDP-forming) activity;integral component of membrane;transferase activity;cellulose biosynthetic process;cell wall organization;membrane;transferase activity, transferring glycosyl groups	-	-	-	-	-	-	Q0DXZ1|CSLE2_ORYSJ	Cellulose synthase-like protein E2 OS=Oryza sativa subsp. japonica GN=CSLE2 PE=2 SV=1
evm.TU.Chr2.1930	2147	0.5	0.45	0.54	1.59	6.15	9.84	3.58028	2.35e-08	6.33e-07	EVM_prediction_Chr2.1930	PREDICTED: cellulose synthase-like protein E6 isoform X1 [Arachis duranensis];hypothetical protein GLYMA_14G012800 [Glycine max]	GO:0016020;GO:0016740;GO:0016021;GO:0071555;GO:0016760;GO:0016757;GO:0030244	membrane;transferase activity;integral component of membrane;cell wall organization;cellulose synthase (UDP-forming) activity;transferase activity, transferring glycosyl groups;cellulose biosynthetic process	-	-	-	-	-	-	Q651X6|CSLE6_ORYSJ;Q651X7|CSLE1_ORYSJ	Cellulose synthase-like protein E6 OS=Oryza sativa subsp. japonica GN=CSLE6 PE=2 SV=1;Cellulose synthase-like protein E1 OS=Oryza sativa subsp. japonica GN=CSLE1 PE=2 SV=2
evm.TU.Chr8.2494	2500	1.2	0.79	0.8	1.77	2.16	4.02	1.52198	0.000561885	0.00346406	EVM_prediction_Chr8.2494	OIV93238.1 hypothetical protein TanjilG_27417 [Lupinus angustifolius];PREDICTED: cellulose synthase-like protein G2 isoform X1 [Lupinus angustifolius] &gt	GO:0016021;GO:0016760;GO:0030244;GO:0016740;GO:0016757;GO:0016020;GO:0071555	integral component of membrane;cellulose synthase (UDP-forming) activity;cellulose biosynthetic process;transferase activity;transferase activity, transferring glycosyl groups;membrane;cell wall organization	-	-	-	-	-	-	Q8VYR4|CSLG2_ARATH	Cellulose synthase-like protein G2 OS=Arabidopsis thaliana GN=CSLG2 PE=2 SV=1
evm.TU.Chr6.543	1617	2.41	1.01	1.9	8.35	7.98	9.08	2.25338	6.56e-11	3.61e-09	EVM_prediction_Chr6.543	cellulose synthase-like protein D3 [Medicago truncatula] &gt;KRH20378.1 hypothetical protein GLYMA_13G174300 [Glycine max];KEH30968.1 cellulose synthase-like protein D3 [Medicago truncatula];PREDICTED: cellulose synthase-like protein G2 isoform X1 [Lupinus angustifolius] &gt;KEH42689.1 cellulose synthase-like protein D3 [Medicago truncatula];PREDICTED: cellulose synthase-like protein G2 [Glycine …	GO:0016021;GO:0016760;GO:0030244;GO:0016740;GO:0016757;GO:0016020;GO:0071555	integral component of membrane;cellulose synthase (UDP-forming) activity;cellulose biosynthetic process;transferase activity;transferase activity, transferring glycosyl groups;membrane;cell wall organization	-	-	-	-	-	-	Q0WVN5|CSLG3_ARATH;Q8VYR4|CSLG2_ARATH	Cellulose synthase-like protein G3 OS=Arabidopsis thaliana GN=CSLG3 PE=2 SV=2;Cellulose synthase-like protein G2 OS=Arabidopsis thaliana GN=CSLG2 PE=2 SV=1
evm.TU.Chr12.2409	2492	2.49	3.62	3.54	7.82	14.06	17.54	2.0151	5.41e-08	1.31e-06	EVM_prediction_Chr12.2409	PREDICTED: cellulose synthase-like protein H1 isoform X3 [Lupinus angustifolius];PREDICTED: cellulose synthase-like protein H1 isoform X4 [Lupinus angustifolius]	GO:0016760;GO:0016757;GO:0030244;GO:0016020;GO:0016740;GO:0016021;GO:0071555	cellulose synthase (UDP-forming) activity;transferase activity, transferring glycosyl groups;cellulose biosynthetic process;membrane;transferase activity;integral component of membrane;cell wall organization	-	-	-	-	-	-	Q339N5|CSLH1_ORYSJ	Cellulose synthase-like protein H1 OS=Oryza sativa subsp. japonica GN=CSLH1 PE=2 SV=2
evm.TU.Chr10.792	1646	696.4	563.63	587.54	274.93	152.69	102.74	-1.83202	1.19e-07	2.57e-06	EVM_prediction_Chr10.792	KRH11983.1 hypothetical protein GLYMA_15G143600 [Glycine max];Chitinase-like protein 2 [Glycine soja] &gt	GO:0005975;GO:0004568;GO:0006032;GO:0016998	carbohydrate metabolic process;chitinase activity;chitin catabolic process;cell wall macromolecule catabolic process	-	-	-	-	-	-	Q9LSP9|CTL2_ARATH	Chitinase-like protein 2 OS=Arabidopsis thaliana GN=CTL2 PE=2 SV=1
evm.TU.Chr2.2163	1167	0.88	1.92	0.83	0.05	0	0.06	-4.9551	5.39e-05	0.000482228	EVM_prediction_Chr2.2163	PREDICTED: expansin-A11 [Cicer arietinum]	GO:0016020;GO:0005576;GO:0009664;GO:0005618	membrane;extracellular region;plant-type cell wall organization;cell wall	-	-	-	-	-	-	Q9LNU3|EXP11_ARATH	Expansin-A11 OS=Arabidopsis thaliana GN=EXPA11 PE=2 SV=1
evm.TU.Chr4.1804	1295	27.78	32.47	29.94	13.49	12.54	6.27	-1.51655	4.33e-07	7.73e-06	EVM_prediction_Chr4.1804	PREDICTED: expansin-A13 [Arachis duranensis]	GO:0005618;GO:0009664;GO:0005576;GO:0016020	cell wall;plant-type cell wall organization;extracellular region;membrane	-	-	-	-	-	-	Q9M9P0|EXP13_ARATH	Expansin-A13 OS=Arabidopsis thaliana GN=EXPA13 PE=2 SV=2
evm.TU.Chr7.4668	1152	42.24	114.19	91.39	7.49	14.48	1.91	-3.42915	9.67e-08	2.14e-06	EVM_prediction_Chr7.4668	PREDICTED: expansin-A15 [Prunus mume]	GO:0009664;GO:0005576;GO:0080022;GO:0016020;GO:0009826;GO:0005618	plant-type cell wall organization;extracellular region;primary root development;membrane;unidimensional cell growth;cell wall	-	-	-	-	-	-	O80622|EXP15_ARATH	Expansin-A15 OS=Arabidopsis thaliana GN=EXPA15 PE=2 SV=2
evm.TU.Chr11.1759	1305	206.87	208.88	201.29	58.34	18.21	5.4	-2.98696	6.74e-06	8.13e-05	EVM_prediction_Chr11.1759	hypothetical protein GLYMA_20G033900 [Glycine max]	GO:0016020;GO:0005576;GO:0005618;GO:0009664	membrane;extracellular region;cell wall;plant-type cell wall organization	-	-	-	-	-	-	O80622|EXP15_ARATH	Expansin-A15 OS=Arabidopsis thaliana GN=EXPA15 PE=2 SV=2
evm.TU.Chr3.988	1532	94.7	169.32	103.99	65.62	61.09	16.96	-1.39342	0.00395009	0.0173321	EVM_prediction_Chr3.988	hypothetical protein PHAVU_002G170300g [Phaseolus vulgaris] &gt;ESW30639.1 hypothetical protein PHAVU_002G170300g [Phaseolus vulgaris];hypothetical protein VIGAN_01217700 [Vigna angularis var. angularis]	GO:0016020;GO:0005576;GO:0009664;GO:0005618	membrane;extracellular region;plant-type cell wall organization;cell wall	-	-	-	-	-	-	O80622|EXP15_ARATH	Expansin-A15 OS=Arabidopsis thaliana GN=EXPA15 PE=2 SV=2
evm.TU.Chr11.724	2465	3.21	2.94	3.85	8.69	7.82	5.07	1.08562	7.98e-05	0.000669414	EVM_prediction_Chr11.724	KHN34448.1 PGR5-like protein 1A, chloroplastic [Glycine soja] &gt;PREDICTED: PGR5-like protein 1A, chloroplastic [Glycine max] &gt;KRH77459.1 hypothetical protein GLYMA_01G214400 [Glycine max];KRH57278.1 hypothetical protein GLYMA_05G051300 [Glycine max];PREDICTED: expansin-A7-like [Glycine max] &gt	GO:0005576;GO:0016020;GO:0016021;GO:0009664;GO:0005618	extracellular region;membrane;integral component of membrane;plant-type cell wall organization;cell wall	-	-	-	-	-	-	Q8W2X8|EXP30_ORYSJ;Q8H112|PGL1A_ARATH	Putative expansin-A30 OS=Oryza sativa subsp. japonica GN=EXPA30 PE=3 SV=1;PGR5-like protein 1A, chloroplastic OS=Arabidopsis thaliana GN=PGRL1A PE=1 SV=1
evm.TU.Chr9.2904	1194	17.84	23.42	18.36	8.59	5.62	1.21	-1.99937	0.000479313	0.00303407	EVM_prediction_Chr9.2904	KRG99954.1 hypothetical protein GLYMA_18G181700 [Glycine max];PREDICTED: expansin-A4 [Glycine max] &gt	GO:0005618;GO:0016020;GO:0005576;GO:0009664	cell wall;membrane;extracellular region;plant-type cell wall organization	-	-	-	-	-	-	O48818|EXPA4_ARATH	Expansin-A4 OS=Arabidopsis thaliana GN=EXPA4 PE=1 SV=1
evm.TU.Chr12.2769	1380	243.82	355.5	290.51	157.52	54.83	21.48	-1.97972	0.00087293	0.00501547	EVM_prediction_Chr12.2769	ESW04057.1 hypothetical protein PHAVU_011G063800g [Phaseolus vulgaris];hypothetical protein PHAVU_011G063800g [Phaseolus vulgaris] &gt	GO:0009664;GO:0005618;GO:0016020;GO:0005576	plant-type cell wall organization;cell wall;membrane;extracellular region	-	-	-	-	-	-	Q38865|EXPA6_ARATH	Expansin-A6 OS=Arabidopsis thaliana GN=EXPA6 PE=2 SV=2
evm.TU.Chr2.3466	1166	55.69	131.59	71.48	11.39	8.27	10.76	-3.11214	8.08e-18	2.11e-15	EVM_prediction_Chr2.3466	hypothetical protein MANES_10G000900 [Manihot esculenta]	GO:0005576;GO:0016020;GO:0009664;GO:0005618	extracellular region;membrane;plant-type cell wall organization;cell wall	-	-	-	-	-	-	O22874|EXPA8_ARATH	Expansin-A8 OS=Arabidopsis thaliana GN=EXPA8 PE=2 SV=1
evm.TU.Chr2.2323	1208	5.72	15.03	8.52	1.84	1.77	1.25	-2.61923	2.97e-09	1.07e-07	EVM_prediction_Chr2.2323	expansin-A8-like precursor [Cicer arietinum] &gt;CAC19184.1 alpha-expansin [Cicer arietinum]	GO:0009664;GO:0005618;GO:0016020;GO:0005576	plant-type cell wall organization;cell wall;membrane;extracellular region	-	-	-	-	-	-	O22874|EXPA8_ARATH	Expansin-A8 OS=Arabidopsis thaliana GN=EXPA8 PE=2 SV=1
evm.TU.Chr4.2158	1316	13.61	74.83	36.43	14.02	8.8	8.87	-2.00945	0.000309786	0.00211122	EVM_prediction_Chr4.2158	PREDICTED: expansin-A8-like [Lupinus angustifolius] &gt;OIV98066.1 hypothetical protein TanjilG_09559 [Lupinus angustifolius]	GO:0005618;GO:0009664;GO:0016020;GO:0005576	cell wall;plant-type cell wall organization;membrane;extracellular region	-	-	-	-	-	-	O22874|EXPA8_ARATH	Expansin-A8 OS=Arabidopsis thaliana GN=EXPA8 PE=2 SV=1
evm.TU.Chr9.56	2630	18.86	24.82	19.53	10.26	9.14	4.43	-1.44042	8.97e-06	0.000104041	EVM_prediction_Chr9.56	Glycosyltransferase QUASIMODO1, partial [Cajanus cajan];hypothetical protein TSUD_160090 [Trifolium subterraneum];PREDICTED: polygalacturonate 4-alpha-galacturonosyltransferase-like [Lupinus angustifolius]	GO:0071555;GO:0016757;GO:0016020;GO:0005794;GO:0045489;GO:0047262;GO:0000139;GO:0016021;GO:0016740	cell wall organization;transferase activity, transferring glycosyl groups;membrane;Golgi apparatus;pectin biosynthetic process;polygalacturonate 4-alpha-galacturonosyltransferase activity;Golgi membrane;integral component of membrane;transferase activity	K13648	GAUT	http://www.genome.jp/dbget-bin/www_bget?ko:K13648	Amino sugar and nucleotide sugar metabolism	ko00520	-	Q9LE59|GAUT1_ARATH	Polygalacturonate 4-alpha-galacturonosyltransferase OS=Arabidopsis thaliana GN=GAUT1 PE=1 SV=1
evm.TU.Chr5.1775	2629	26.38	26.94	27.69	14.04	12.67	8.24	-1.23088	1.83e-08	5.12e-07	EVM_prediction_Chr5.1775	PREDICTED: probable galacturonosyltransferase 9 [Juglans regia]	GO:0016020;GO:0005802;GO:0005794;GO:0000139;GO:0016740;GO:0016021;GO:0071555;GO:0047262;GO:0005768;GO:0016757;GO:0045489	membrane;trans-Golgi network;Golgi apparatus;Golgi membrane;transferase activity;integral component of membrane;cell wall organization;polygalacturonate 4-alpha-galacturonosyltransferase activity;endosome;transferase activity, transferring glycosyl groups;pectin biosynthetic process	K13648	GAUT	http://www.genome.jp/dbget-bin/www_bget?ko:K13648	Amino sugar and nucleotide sugar metabolism	ko00520	-	Q9FWA4|GAUT9_ARATH	Probable galacturonosyltransferase 9 OS=Arabidopsis thaliana GN=GAUT9 PE=2 SV=1
evm.TU.Chr8.56	2108	2.49	2.85	2.84	1.44	0.89	0.57	-1.51178	4.99e-05	0.000450588	EVM_prediction_Chr8.56	CAZy family GT8 glycosyltransferase [Medicago truncatula] &gt;KEH32050.1 CAZy family GT8 glycosyltransferase [Medicago truncatula]	GO:0047262;GO:0000139;GO:0045489;GO:0016757;GO:0005794;GO:0016020;GO:0071555;GO:0016740;GO:0016021	polygalacturonate 4-alpha-galacturonosyltransferase activity;Golgi membrane;pectin biosynthetic process;transferase activity, transferring glycosyl groups;Golgi apparatus;membrane;cell wall organization;transferase activity;integral component of membrane	K13648	GAUT	http://www.genome.jp/dbget-bin/www_bget?ko:K13648	Amino sugar and nucleotide sugar metabolism	ko00520	-	Q949Q1|GAUTB_ARATH	Probable galacturonosyltransferase 11 OS=Arabidopsis thaliana GN=GAUT11 PE=2 SV=1
evm.TU.Chr10.4417	2688	77.81	51.12	61.04	30.68	10.1	11.83	-1.87511	1.32e-05	0.000144334	EVM_prediction_Chr10.4417	PREDICTED: probable galacturonosyltransferase 12 [Arachis duranensis]	GO:0016020;GO:0016021;GO:0071555;GO:0016740;GO:0005794;GO:0000139;GO:0047262;GO:0045489;GO:0016757	membrane;integral component of membrane;cell wall organization;transferase activity;Golgi apparatus;Golgi membrane;polygalacturonate 4-alpha-galacturonosyltransferase activity;pectin biosynthetic process;transferase activity, transferring glycosyl groups	K13648	GAUT	http://www.genome.jp/dbget-bin/www_bget?ko:K13648	Amino sugar and nucleotide sugar metabolism	ko00520	-	Q9FH36|GAUTC_ARATH	Probable galacturonosyltransferase 12 OS=Arabidopsis thaliana GN=GAUT12 PE=2 SV=1
evm.TU.Chr12.2100	3607	33.23	27.48	28.84	16.71	10.08	7.3	-1.41307	3.83e-06	5.02e-05	EVM_prediction_Chr12.2100	PREDICTED: probable galacturonosyltransferase 12 [Glycine max] &gt;KRH22231.1 hypothetical protein GLYMA_13G286900 [Glycine max];KHN36732.1 Putative galacturonosyltransferase 12 [Glycine soja] &gt	GO:0016757;GO:0045489;GO:0047262;GO:0005794;GO:0000139;GO:0016021;GO:0071555;GO:0016740;GO:0016020	transferase activity, transferring glycosyl groups;pectin biosynthetic process;polygalacturonate 4-alpha-galacturonosyltransferase activity;Golgi apparatus;Golgi membrane;integral component of membrane;cell wall organization;transferase activity;membrane	K13648	GAUT	http://www.genome.jp/dbget-bin/www_bget?ko:K13648	Amino sugar and nucleotide sugar metabolism	ko00520	-	Q9FH36|GAUTC_ARATH	Probable galacturonosyltransferase 12 OS=Arabidopsis thaliana GN=GAUT12 PE=2 SV=1
evm.TU.Chr7.4610	2618	19.73	18.79	18.55	11.12	8.72	6.62	-1.03854	1.55e-08	4.46e-07	EVM_prediction_Chr7.4610	PREDICTED: probable galacturonosyltransferase 14 [Cicer arietinum]	GO:0016021;GO:0016740;GO:0071555;GO:0005794;GO:0016020;GO:0016757;GO:0045489;GO:0000139;GO:0047262	integral component of membrane;transferase activity;cell wall organization;Golgi apparatus;membrane;transferase activity, transferring glycosyl groups;pectin biosynthetic process;Golgi membrane;polygalacturonate 4-alpha-galacturonosyltransferase activity	K13648	GAUT	http://www.genome.jp/dbget-bin/www_bget?ko:K13648	Amino sugar and nucleotide sugar metabolism	ko00520	-	Q8GWT1|GAUTE_ARATH	Probable galacturonosyltransferase 14 OS=Arabidopsis thaliana GN=GAUT14 PE=2 SV=1
evm.TU.Chr4.285	2930	22.34	13.98	17.53	7.82	5.15	4.86	-1.6041	4.6e-09	1.55e-07	EVM_prediction_Chr4.285	KRH46063.1 hypothetical protein GLYMA_08G309900 [Glycine max];PREDICTED: probable galacturonosyltransferase 15 [Glycine max] &gt	GO:0045489;GO:0016757;GO:0047262;GO:0016740;GO:0016021;GO:0071555;GO:0005794;GO:0000139;GO:0016020	pectin biosynthetic process;transferase activity, transferring glycosyl groups;polygalacturonate 4-alpha-galacturonosyltransferase activity;transferase activity;integral component of membrane;cell wall organization;Golgi apparatus;Golgi membrane;membrane	K13648	GAUT	http://www.genome.jp/dbget-bin/www_bget?ko:K13648	Amino sugar and nucleotide sugar metabolism	ko00520	-	Q8L4B0|GAUTF_ARATH	Probable galacturonosyltransferase 15 OS=Arabidopsis thaliana GN=GAUT15 PE=2 SV=1
evm.TU.Chr6.2059	2345	5.75	4.19	4.15	0.3	0.52	0.13	-3.83757	6.56e-19	2.17e-16	EVM_prediction_Chr6.2059	KRH53878.1 hypothetical protein GLYMA_06G151900 [Glycine max];PREDICTED: UDP-glucuronate:xylan alpha-glucuronosyltransferase 1-like [Glycine max] &gt	GO:0045492;GO:0016740;GO:0015020;GO:0016021;GO:0009834;GO:0016020;GO:0005794;GO:0016757	xylan biosynthetic process;transferase activity;glucuronosyltransferase activity;integral component of membrane;plant-type secondary cell wall biogenesis;membrane;Golgi apparatus;transferase activity, transferring glycosyl groups	-	-	-	-	-	KOG1950(G)(Glycosyl transferase, family 8 - glycogenin)	Q9LSB1|GUX1_ARATH	UDP-glucuronate:xylan alpha-glucuronosyltransferase 1 OS=Arabidopsis thaliana GN=GUX1 PE=2 SV=1
evm.TU.Chr8.784	2340	88.57	82.17	78.2	23.82	10.17	9.24	-2.54524	3.85e-12	2.91e-10	EVM_prediction_Chr8.784	PREDICTED: UDP-glucuronate:xylan alpha-glucuronosyltransferase 1-like [Vigna radiata var. radiata]	GO:0016021;GO:0015020;GO:0016740;GO:0045492;GO:0005794;GO:0016020;GO:0016757;GO:0009834	integral component of membrane;glucuronosyltransferase activity;transferase activity;xylan biosynthetic process;Golgi apparatus;membrane;transferase activity, transferring glycosyl groups;plant-type secondary cell wall biogenesis	-	-	-	-	-	KOG1950(G)(Glycosyl transferase, family 8 - glycogenin)	Q9LSB1|GUX1_ARATH	UDP-glucuronate:xylan alpha-glucuronosyltransferase 1 OS=Arabidopsis thaliana GN=GUX1 PE=2 SV=1
evm.TU.Chr4.2377	2164	42.98	43.04	37.66	17.92	13.64	9.34	-1.61559	4.99e-11	2.85e-09	EVM_prediction_Chr4.2377	PREDICTED: UDP-glucuronate:xylan alpha-glucuronosyltransferase 2-like isoform X1 [Lupinus angustifolius] &gt;PREDICTED: UDP-glucuronate:xylan alpha-glucuronosyltransferase 2-like isoform X2 [Lupinus angustifolius];Glycogenin-1 [Cajanus cajan];OIW14877.1 hypothetical protein TanjilG_30596 [Lupinus angustifolius]	GO:0016757;GO:0009834;GO:0016020;GO:0045492;GO:0015020;GO:0016740;GO:0016021;GO:0005794	transferase activity, transferring glycosyl groups;plant-type secondary cell wall biogenesis;membrane;xylan biosynthetic process;glucuronosyltransferase activity;transferase activity;integral component of membrane;Golgi apparatus	-	-	-	-	-	KOG1950(G)(Glycosyl transferase, family 8 - glycogenin)	Q8GWW4|GUX2_ARATH	UDP-glucuronate:xylan alpha-glucuronosyltransferase 2 OS=Arabidopsis thaliana GN=GUX2 PE=2 SV=1
evm.TU.Chr1.3054	1216	102.02	108.25	115.19	38.86	21.01	10.54	-2.25647	8.7e-08	1.96e-06	EVM_prediction_Chr1.3054	PREDICTED: glucuronoxylan 4-O-methyltransferase 1 [Juglans regia]	GO:0016020;GO:0045492;GO:0016021	membrane;xylan biosynthetic process;integral component of membrane	K18801	GXM	http://www.genome.jp/dbget-bin/www_bget?ko:K18801	-	-	-	Q6NMK1|GXM1_ARATH	Glucuronoxylan 4-O-methyltransferase 1 OS=Arabidopsis thaliana GN=GXM1 PE=1 SV=1
evm.TU.Chr5.2786	681	58.9	57.65	68.06	24.08	11.4	11.46	-2.05254	3.33e-09	1.17e-07	EVM_prediction_Chr5.2786	XP_017619620.1 PREDICTED: glucuronoxylan 4-O-methyltransferase 1-like [Gossypium arboreum];PREDICTED: glucuronoxylan 4-O-methyltransferase 1-like [Gossypium hirsutum] &gt	GO:0045492	xylan biosynthetic process	K18801	GXM	http://www.genome.jp/dbget-bin/www_bget?ko:K18801	-	-	-	Q6NMK1|GXM1_ARATH	Glucuronoxylan 4-O-methyltransferase 1 OS=Arabidopsis thaliana GN=GXM1 PE=1 SV=1
evm.TU.Chr11.734	1635	54.66	47.09	42.03	22.88	30.52	18.1	-1.04714	5.02e-06	6.3e-05	EVM_prediction_Chr11.734	ESW30443.1 hypothetical protein PHAVU_002G153300g [Phaseolus vulgaris];hypothetical protein PHAVU_002G153300g [Phaseolus vulgaris] &gt	GO:0003677;GO:0006355;GO:0010089;GO:0005634;GO:2000652;GO:0045892	DNA binding;regulation of transcription, DNA-templated;xylem development;nucleus;regulation of secondary cell wall biogenesis;negative regulation of transcription, DNA-templated	-	-	-	-	-	KOG0773(K)(Transcription factor MEIS1 and related HOX domain proteins)	P46606|HD1_BRANA	Homeobox protein HD1 OS=Brassica napus GN=HD1 PE=2 SV=1
evm.TU.Chr3.2685	2327	103.04	92.86	97.72	47.84	33.09	27.24	-1.4605	1.05e-10	5.44e-09	EVM_prediction_Chr3.2685	PREDICTED: probable beta-1,4-xylosyltransferase IRX14H [Cicer arietinum]	GO:0042285;GO:0010154;GO:0005768;GO:0010417;GO:0010051;GO:0009834;GO:0048367;GO:0016020;GO:0005802;GO:0005794;GO:0016740;GO:0015018;GO:0016021	xylosyltransferase activity;fruit development;endosome;glucuronoxylan biosynthetic process;xylem and phloem pattern formation;plant-type secondary cell wall biogenesis;shoot system development;membrane;trans-Golgi network;Golgi apparatus;transferase activity;galactosylgalactosylxylosylprotein 3-beta-glucuronosyltransferase activity;integral component of membrane	-	-	-	-	-	-	Q8L707|IRX14_ARATH	Probable beta-1,4-xylosyltransferase IRX14 OS=Arabidopsis thaliana GN=IRX14 PE=2 SV=1
evm.TU.Chr3.2689	1323	125.18	82.93	96.71	37.89	12.72	10.56	-2.35673	6.62e-07	1.11e-05	EVM_prediction_Chr3.2689	PREDICTED: protein IRX15-LIKE-like [Glycine max] &gt;KRH04549.1 hypothetical protein GLYMA_17G169200 [Glycine max]	GO:0016021;GO:0016020;GO:0045492	integral component of membrane;membrane;xylan biosynthetic process	-	-	-	-	-	-	Q9SNE5|IRX15_ARATH	Protein IRREGULAR XYLEM 15 OS=Arabidopsis thaliana GN=IRX15 PE=2 SV=1
evm.TU.Chr11.249	1479	140.89	140.22	152.05	56.39	27.49	19.56	-2.10521	1.7e-08	4.83e-07	EVM_prediction_Chr11.249	hypothetical protein KK1_038451 [Cajanus cajan]	GO:0016021;GO:0045492;GO:0016020	integral component of membrane;xylan biosynthetic process;membrane	-	-	-	-	-	-	Q9SNE5|IRX15_ARATH	Protein IRREGULAR XYLEM 15 OS=Arabidopsis thaliana GN=IRX15 PE=2 SV=1
evm.TU.Chr7.1514	1352	63.1	59.31	67.84	27.91	14.51	9.55	-1.91244	3.19e-07	6.05e-06	EVM_prediction_Chr7.1514	ESW34720.1 hypothetical protein PHAVU_001G175200g [Phaseolus vulgaris];hypothetical protein PHAVU_001G175200g [Phaseolus vulgaris] &gt	GO:0009834;GO:0016020;GO:0010417;GO:0042285;GO:0015018	plant-type secondary cell wall biogenesis;membrane;glucuronoxylan biosynthetic process;xylosyltransferase activity;galactosylgalactosylxylosylprotein 3-beta-glucuronosyltransferase activity	-	-	-	-	-	-	Q9ZQC6|IRX9_ARATH	Probable beta-1,4-xylosyltransferase IRX9 OS=Arabidopsis thaliana GN=IRX9 PE=2 SV=1
evm.TU.Chr5.733	1557	37.15	36.65	37.74	16.59	8.97	6.15	-1.84798	1.31e-07	2.77e-06	EVM_prediction_Chr5.733	Galactosylgalactosylxylosylprotein 3-beta-glucuronosyltransferase 2 [Cajanus cajan]	GO:0015018;GO:0016020;GO:0009834;GO:0010417;GO:0042285	galactosylgalactosylxylosylprotein 3-beta-glucuronosyltransferase activity;membrane;plant-type secondary cell wall biogenesis;glucuronoxylan biosynthetic process;xylosyltransferase activity	-	-	-	-	-	-	Q9ZQC6|IRX9_ARATH	Probable beta-1,4-xylosyltransferase IRX9 OS=Arabidopsis thaliana GN=IRX9 PE=2 SV=1
evm.TU.Chr1.384	1257	15.14	16.02	19.22	12.02	5.87	4.31	-1.22541	0.00186147	0.00938109	EVM_prediction_Chr1.384	ESW29711.1 hypothetical protein PHAVU_002G092400g [Phaseolus vulgaris];hypothetical protein PHAVU_002G092400g [Phaseolus vulgaris] &gt	GO:0016020;GO:0016021;GO:0045492	membrane;integral component of membrane;xylan biosynthetic process	-	-	-	-	-	-	Q9FH92|IX15L_ARATH	Protein IRX15-LIKE OS=Arabidopsis thaliana GN=IRX15-L PE=2 SV=1
evm.TU.Chr12.2227	2152	42.29	44.27	39.08	25.95	16.17	9.1	-1.32776	0.000181547	0.00133993	EVM_prediction_Chr12.2227	PREDICTED: mannan endo-1,4-beta-mannosidase 2-like [Arachis ipaensis]	GO:0016787;GO:0016020;GO:0005975;GO:0016021;GO:0046355;GO:0016985;GO:0008152;GO:0016798;GO:0004553	hydrolase activity;membrane;carbohydrate metabolic process;integral component of membrane;mannan catabolic process;mannan endo-1,4-beta-mannosidase activity;metabolic process;hydrolase activity, acting on glycosyl bonds;hydrolase activity, hydrolyzing O-glycosyl compounds	K19355	MAN	http://www.genome.jp/dbget-bin/www_bget?ko:K19355	Fructose and mannose metabolism	ko00051	-	Q7Y223|MAN2_ARATH	Mannan endo-1,4-beta-mannosidase 2 OS=Arabidopsis thaliana GN=MAN2 PE=2 SV=1
evm.TU.Chr12.383	1464	15.46	19.6	17.82	10.74	5.16	2.71	-1.54687	0.000719157	0.00427406	EVM_prediction_Chr12.383	PREDICTED: transcription factor MYB46-like [Lupinus angustifolius] &gt;OIW07980.1 hypothetical protein TanjilG_20081 [Lupinus angustifolius]	GO:0003677;GO:2000652;GO:0045893	DNA binding;regulation of secondary cell wall biogenesis;positive regulation of transcription, DNA-templated	K09422	MYBP	http://www.genome.jp/dbget-bin/www_bget?ko:K09422	-	-	-	Q9LXV2|MYB46_ARATH	Transcription factor MYB46 OS=Arabidopsis thaliana GN=MYB46 PE=2 SV=1
evm.TU.Chr12.81	1479	8.82	8.99	8.71	3.13	1	1.38	-2.29053	4.77e-08	1.18e-06	EVM_prediction_Chr12.81	putative myb-related transcription factor [Arabidopsis thaliana]	GO:0000981;GO:0044212;GO:0009809;GO:0003677;GO:0006357;GO:0006355;GO:0003700;GO:0016021;GO:0005634;GO:0043565;GO:0001135;GO:0016020;GO:0009416;GO:2000652;GO:0030154;GO:0045893	RNA polymerase II transcription factor activity, sequence-specific DNA binding;transcription regulatory region DNA binding;lignin biosynthetic process;DNA binding;regulation of transcription from RNA polymerase II promoter;regulation of transcription, DNA-templated;transcription factor activity, sequence-specific DNA binding;integral component of membrane;nucleus;sequence-specific DNA binding;tra…	K09422	MYBP	http://www.genome.jp/dbget-bin/www_bget?ko:K09422	-	-	-	Q9SA47|MYB58_ARATH	Transcription factor MYB58 OS=Arabidopsis thaliana GN=MYB58 PE=2 SV=1
evm.TU.Chr1.2817	978	18.14	41.04	36.71	13.77	8.4	7.88	-1.73138	1.41e-05	0.000153342	EVM_prediction_Chr1.2817	Cationic peroxidase 2 [Cajanus cajan]	GO:0005576;GO:0016491;GO:0004601;GO:0009664;GO:0009505;GO:0006979;GO:0042744;GO:0020037;GO:0046872;GO:0055114	extracellular region;oxidoreductase activity;peroxidase activity;plant-type cell wall organization;plant-type cell wall;response to oxidative stress;hydrogen peroxide catabolic process;heme binding;metal ion binding;oxidation-reduction process	K00430	E1.11.1.7	http://www.genome.jp/dbget-bin/www_bget?ko:K00430	Phenylpropanoid biosynthesis	ko00940	-	P22196|PER2_ARAHY	Cationic peroxidase 2 OS=Arachis hypogaea GN=PNC2 PE=2 SV=1
evm.TU.Chr10.4622	1571	58.46	56.08	52.03	27.88	17.11	8.05	-1.68633	2.48e-05	0.000248088	EVM_prediction_Chr10.4622	peroxidase precursor, partial [Glycine max]	GO:0020037;GO:0042744;GO:0006979;GO:0055114;GO:0009664;GO:0046872;GO:0016491;GO:0004601;GO:0005576;GO:0009505	heme binding;hydrogen peroxide catabolic process;response to oxidative stress;oxidation-reduction process;plant-type cell wall organization;metal ion binding;oxidoreductase activity;peroxidase activity;extracellular region;plant-type cell wall	K00430	E1.11.1.7	http://www.genome.jp/dbget-bin/www_bget?ko:K00430	Phenylpropanoid biosynthesis	ko00940	-	O23044|PER3_ARATH	Peroxidase 3 OS=Arabidopsis thaliana GN=PER3 PE=2 SV=1
evm.TU.Chr7.2709	1169	19.45	12.23	13.45	6.53	3.26	8.11	-1.34765	0.000629651	0.00381346	EVM_prediction_Chr7.2709	PREDICTED: peroxidase 47-like [Arachis ipaensis]	GO:0016020;GO:0009505;GO:0005576;GO:0042744;GO:0006979;GO:0009664;GO:0020037;GO:0055114;GO:0016021;GO:0046872;GO:0004601;GO:0016491	membrane;plant-type cell wall;extracellular region;hydrogen peroxide catabolic process;response to oxidative stress;plant-type cell wall organization;heme binding;oxidation-reduction process;integral component of membrane;metal ion binding;peroxidase activity;oxidoreductase activity	K00430	E1.11.1.7	http://www.genome.jp/dbget-bin/www_bget?ko:K00430	Phenylpropanoid biosynthesis	ko00940	-	Q9SZB9|PER47_ARATH	Peroxidase 47 OS=Arabidopsis thaliana GN=PER47 PE=2 SV=2
evm.TU.Chr10.3814_evm.TU.Chr10.3815	1633	1.08	0.76	0.28	2.05	1.25	6.49	2.24699	0.00279609	0.013054	MERGED%3A%20EVM_prediction_Chr10.3814%3B%20EVM_prediction_Chr10.3815	PREDICTED: polygalacturonase-like [Lupinus angustifolius];PREDICTED: polygalacturonase QRT2-like [Arachis duranensis]	GO:0016798;GO:0071555;GO:0008152;GO:0005975;GO:0016787;GO:0005576;GO:0004650	hydrolase activity, acting on glycosyl bonds;cell wall organization;metabolic process;carbohydrate metabolic process;hydrolase activity;extracellular region;polygalacturonase activity	-	-	-	-	-	-	P35336|PGLR_ACTDE	Polygalacturonase OS=Actinidia deliciosa PE=2 SV=1
evm.TU.Chr8.2216	2173	6.39	5.72	6.76	2.75	3.6	1.52	-1.28523	0.00010154	0.000819222	EVM_prediction_Chr8.2216	putative polygalacturonase [Cajanus cajan]	GO:0016798;GO:0016787;GO:0005975;GO:0005576;GO:0071555;GO:0008152;GO:0004650	hydrolase activity, acting on glycosyl bonds;hydrolase activity;carbohydrate metabolic process;extracellular region;cell wall organization;metabolic process;polygalacturonase activity	-	-	-	-	-	-	A7PZL3|PGLR_VITVI	Probable polygalacturonase OS=Vitis vinifera GN=GSVIVT00026920001 PE=1 SV=1
evm.TU.Chr8.2439	2262	59.08	47.11	48.2	34.46	18.33	17.64	-1.1519	8.81e-05	0.000727793	EVM_prediction_Chr8.2439	hypothetical protein PRUPE_ppa004793mg [Prunus persica] &gt;EMJ05073.1 hypothetical protein PRUPE_ppa004793mg [Prunus persica]	GO:0008152;GO:0004650;GO:0016020;GO:0071555;GO:0005576;GO:0005975;GO:0016021;GO:0016787;GO:0016798	metabolic process;polygalacturonase activity;membrane;cell wall organization;extracellular region;carbohydrate metabolic process;integral component of membrane;hydrolase activity;hydrolase activity, acting on glycosyl bonds	-	-	-	-	-	-	A7PZL3|PGLR_VITVI	Probable polygalacturonase OS=Vitis vinifera GN=GSVIVT00026920001 PE=1 SV=1
evm.TU.Chr7.387	2189	29.13	33.58	30.4	19.68	9.59	1.82	-1.62532	0.0119035	0.0425592	EVM_prediction_Chr7.387	PREDICTED: polygalacturonase At1g48100 [Glycine max] &gt;KRH69173.1 hypothetical protein GLYMA_02G009300 [Glycine max];KHN00228.1 Polygalacturonase [Glycine soja] &gt	GO:0005975;GO:0016787;GO:0016798;GO:0008152;GO:0004650;GO:0071555;GO:0005576	carbohydrate metabolic process;hydrolase activity;hydrolase activity, acting on glycosyl bonds;metabolic process;polygalacturonase activity;cell wall organization;extracellular region	-	-	-	-	-	-	Q949Z1|PGLR4_ARATH	Polygalacturonase At1g48100 OS=Arabidopsis thaliana GN=At1g48100 PE=2 SV=1
evm.TU.Chr7.278	1907	0.24	0.15	0.05	0.36	1.21	1.29	2.7233	0.00071292	0.00424608	EVM_prediction_Chr7.278	PREDICTED: polygalacturonase At1g48100-like [Lupinus angustifolius]	GO:0005576;GO:0008152;GO:0004650;GO:0071555;GO:0016798;GO:0005975;GO:0016787	extracellular region;metabolic process;polygalacturonase activity;cell wall organization;hydrolase activity, acting on glycosyl bonds;carbohydrate metabolic process;hydrolase activity	-	-	-	-	-	-	Q949Z1|PGLR4_ARATH	Polygalacturonase At1g48100 OS=Arabidopsis thaliana GN=At1g48100 PE=2 SV=1
evm.TU.Chr8.2406	2008	1.23	0.73	0.51	0.23	0.13	0.1	-2.46468	0.000218581	0.00156849	EVM_prediction_Chr8.2406	pectinesterase/pectinesterase inhibitor PPE8B-like protein, partial [Caragana korshinskii]	GO:0016787;GO:0005618;GO:0042545;GO:0045330;GO:0045490;GO:0030599;GO:0071555;GO:0005576;GO:0004857	hydrolase activity;cell wall;cell wall modification;aspartyl esterase activity;pectin catabolic process;pectinesterase activity;cell wall organization;extracellular region;enzyme inhibitor activity	K01051	E3.1.1.11	http://www.genome.jp/dbget-bin/www_bget?ko:K01051	Pentose and glucuronate interconversions	ko00040	-	Q43062|PME_PRUPE	Pectinesterase/pectinesterase inhibitor PPE8B OS=Prunus persica PE=2 SV=1
evm.TU.Chr6.2321	1753	44.23	33.26	47.2	19.11	21.1	19.83	-1.06082	4.78e-07	8.36e-06	EVM_prediction_Chr6.2321	pectinesterase/pectinesterase inhibitor PPE8B-like protein, partial [Caragana korshinskii];Pectinesterase/pectinesterase inhibitor PPE8B [Cajanus cajan]	GO:0071944;GO:0042545;GO:0046910;GO:0045490;GO:0045330;GO:0016787;GO:0016021;GO:0005618;GO:0005576;GO:0004857;GO:0071555;GO:0030599;GO:0016020	cell periphery;cell wall modification;pectinesterase inhibitor activity;pectin catabolic process;aspartyl esterase activity;hydrolase activity;integral component of membrane;cell wall;extracellular region;enzyme inhibitor activity;cell wall organization;pectinesterase activity;membrane	K01051	E3.1.1.11	http://www.genome.jp/dbget-bin/www_bget?ko:K01051	Pentose and glucuronate interconversions	ko00040	-	Q43062|PME_PRUPE	Pectinesterase/pectinesterase inhibitor PPE8B OS=Prunus persica PE=2 SV=1
evm.TU.Chr1.542	705	5.18	4.37	5.48	5.93	15.68	17.8	1.34942	0.00552232	0.0227868	EVM_prediction_Chr1.542	unknown [Lotus japonicus]	GO:0005576;GO:0016787;GO:0042545;GO:0030599;GO:0045330;GO:0045490;GO:0071555;GO:0004857;GO:0016020;GO:0016021;GO:0005618	extracellular region;hydrolase activity;cell wall modification;pectinesterase activity;aspartyl esterase activity;pectin catabolic process;cell wall organization;enzyme inhibitor activity;membrane;integral component of membrane;cell wall	K01051	E3.1.1.11	http://www.genome.jp/dbget-bin/www_bget?ko:K01051	Pentose and glucuronate interconversions	ko00040	-	P83947|PME1_FICPW	Pectinesterase/pectinesterase inhibitor OS=Ficus pumila var. awkeotsang PE=1 SV=1
evm.TU.Chr13.3034	2449	50.19	48.42	45.75	8.86	3.8	0.7	-3.48191	9.29e-08	2.08e-06	EVM_prediction_Chr13.3034	pectinesterase 3-like [Cicer arietinum] &gt;PREDICTED: pectinesterase [Vitis vinifera];CAE76633.2 pectin methylesterase [Cicer arietinum];hypothetical protein GLYMA_16G014100 [Glycine max]	GO:0016021;GO:0016020;GO:0016787;GO:0030599;GO:0004857;GO:0005618;GO:0045490;GO:0042545;GO:0045330	integral component of membrane;membrane;hydrolase activity;pectinesterase activity;enzyme inhibitor activity;cell wall;pectin catabolic process;cell wall modification;aspartyl esterase activity	K01051	E3.1.1.11	http://www.genome.jp/dbget-bin/www_bget?ko:K01051	Pentose and glucuronate interconversions	ko00040	-	Q42534|PME2_ARATH;Q43143|PMEU1_SOLLC	Pectinesterase 2 OS=Arabidopsis thaliana GN=PME2 PE=2 SV=2;Pectinesterase/pectinesterase inhibitor U1 OS=Solanum lycopersicum GN=PMEU1 PE=2 SV=1
evm.TU.Chr11.2523	2128	1.49	0.47	0.62	4.92	2.77	1.97	1.88791	0.000501831	0.00315387	EVM_prediction_Chr11.2523	PREDICTED: pectinesterase-like [Vigna radiata var. radiata]	GO:0005576;GO:0030599;GO:0016787;GO:0071944;GO:0071555;GO:0045330;GO:0042545;GO:0045490;GO:0005618;GO:0046910;GO:0004857	extracellular region;pectinesterase activity;hydrolase activity;cell periphery;cell wall organization;aspartyl esterase activity;cell wall modification;pectin catabolic process;cell wall;pectinesterase inhibitor activity;enzyme inhibitor activity	K01051	E3.1.1.11	http://www.genome.jp/dbget-bin/www_bget?ko:K01051	Pentose and glucuronate interconversions	ko00040	-	O04887|PME2_CITSI	Pectinesterase 2 OS=Citrus sinensis GN=PECS-2.1 PE=2 SV=1
evm.TU.Chr6.186	1506	0	0	0.07	0.2	0.27	0.72	4.01202	0.00729794	0.028534	EVM_prediction_Chr6.186	EXC16938.1 putative pectinesterase 29 [Morus notabilis];putative pectinesterase 29 [Morus notabilis] &gt	GO:0030599;GO:0071555;GO:0005576;GO:0005618;GO:0016787;GO:0045330;GO:0045490;GO:0042545	pectinesterase activity;cell wall organization;extracellular region;cell wall;hydrolase activity;aspartyl esterase activity;pectin catabolic process;cell wall modification	-	-	-	-	-	-	Q4PSN0|PME29_ARATH	Probable pectinesterase 29 OS=Arabidopsis thaliana GN=PME29 PE=2 SV=1
evm.TU.Chr13.3032	1749	93.62	86.62	72.54	24.13	11.74	8.38	-2.54077	1.27e-11	8.46e-10	EVM_prediction_Chr13.3032	ESW07357.1 hypothetical protein PHAVU_010G123100g [Phaseolus vulgaris];hypothetical protein PHAVU_010G123100g [Phaseolus vulgaris] &gt;PREDICTED: pectinesterase [Vitis vinifera];PREDICTED: pectinesterase/pectinesterase inhibitor U1 [Nicotiana tomentosiformis] &gt;XP_016466186.1 PREDICTED: pectinesterase/pectinesterase inhibitor U1 [Nicotiana tabacum];hypothetical protein LR48_Vigan11g002400, part…	GO:0005618;GO:0042545;GO:0045490;GO:0004857;GO:0046910;GO:0045330;GO:0071944;GO:0071555;GO:0016021;GO:0005576;GO:0030599;GO:0016020;GO:0016787	cell wall;cell wall modification;pectin catabolic process;enzyme inhibitor activity;pectinesterase inhibitor activity;aspartyl esterase activity;cell periphery;cell wall organization;integral component of membrane;extracellular region;pectinesterase activity;membrane;hydrolase activity	K01051	E3.1.1.11	http://www.genome.jp/dbget-bin/www_bget?ko:K01051	Pentose and glucuronate interconversions	ko00040	-	O49006|PME3_ARATH;Q43143|PMEU1_SOLLC	Pectinesterase/pectinesterase inhibitor 3 OS=Arabidopsis thaliana GN=PME3 PE=2 SV=2;Pectinesterase/pectinesterase inhibitor U1 OS=Solanum lycopersicum GN=PMEU1 PE=2 SV=1
evm.TU.Chr13.3033	1901	57.63	47.55	51.93	16.83	11.65	6.38	-2.19506	4.44e-10	1.97e-08	EVM_prediction_Chr13.3033	pectinesterase/pectinesterase inhibitor [Medicago truncatula] &gt;pectin methylesterase [Coffea arabica];PREDICTED: pectinesterase/pectinesterase inhibitor U1 [Nicotiana sylvestris];PREDICTED: pectinesterase [Arachis ipaensis];AET01934.1 pectinesterase/pectinesterase inhibitor [Medicago truncatula];PREDICTED: pectinesterase [Vitis vinifera]	GO:0016021;GO:0071555;GO:0030599;GO:0005576;GO:0016020;GO:0016787;GO:0005618;GO:0045490;GO:0042545;GO:0004857;GO:0045330	integral component of membrane;cell wall organization;pectinesterase activity;extracellular region;membrane;hydrolase activity;cell wall;pectin catabolic process;cell wall modification;enzyme inhibitor activity;aspartyl esterase activity	K01051	E3.1.1.11	http://www.genome.jp/dbget-bin/www_bget?ko:K01051	Pentose and glucuronate interconversions	ko00040	-	P83948|PME3_CITSI;Q43143|PMEU1_SOLLC;O04886|PME1_CITSI	Pectinesterase 3 OS=Citrus sinensis PE=1 SV=1;Pectinesterase/pectinesterase inhibitor U1 OS=Solanum lycopersicum GN=PMEU1 PE=2 SV=1;Pectinesterase 1 OS=Citrus sinensis GN=PECS-1.1 PE=2 SV=1
evm.TU.Chr13.3031	2132	58.39	48.68	55.19	22.49	20.32	11.83	-1.59289	6.56e-10	2.81e-08	EVM_prediction_Chr13.3031	PREDICTED: pectinesterase 3-like [Lupinus angustifolius] &gt;OIW16652.1 hypothetical protein TanjilG_23154 [Lupinus angustifolius]	GO:0042545;GO:0045490;GO:0005618;GO:0004857;GO:0045330;GO:0016021;GO:0030599;GO:0016787;GO:0016020	cell wall modification;pectin catabolic process;cell wall;enzyme inhibitor activity;aspartyl esterase activity;integral component of membrane;pectinesterase activity;hydrolase activity;membrane	K01051	E3.1.1.11	http://www.genome.jp/dbget-bin/www_bget?ko:K01051	Pentose and glucuronate interconversions	ko00040	-	Q43111|PME3_PHAVU	Pectinesterase 3 OS=Phaseolus vulgaris GN=MPE3 PE=2 SV=1
evm.TU.Chr5.294	2049	0.03	0	0	1.27	0.59	0.28	6.21166	1.47e-05	0.00015836	EVM_prediction_Chr5.294	PREDICTED: pectinesterase-like [Cicer arietinum]	GO:0045330;GO:0005618;GO:0042545;GO:0045490;GO:0004857;GO:0046910;GO:0030599;GO:0016787;GO:0071944	aspartyl esterase activity;cell wall;cell wall modification;pectin catabolic process;enzyme inhibitor activity;pectinesterase inhibitor activity;pectinesterase activity;hydrolase activity;cell periphery	K01051	E3.1.1.11	http://www.genome.jp/dbget-bin/www_bget?ko:K01051	Pentose and glucuronate interconversions	ko00040	-	Q5MFV6|PME37_ARATH	Probable pectinesterase/pectinesterase inhibitor VGDH2 OS=Arabidopsis thaliana GN=VGDH2 PE=2 SV=2
evm.TU.Chr5.381	2536	5.58	12.64	9.7	4.5	5.35	1.91	-1.3203	0.00337109	0.0152341	EVM_prediction_Chr5.381	PREDICTED: pectinesterase-like [Vigna angularis] &gt;BAT86286.1 hypothetical protein VIGAN_04392200 [Vigna angularis var. angularis]	GO:0016787;GO:0030599;GO:0071944;GO:0045330;GO:0046910;GO:0004857;GO:0042545;GO:0045490;GO:0005618	hydrolase activity;pectinesterase activity;cell periphery;aspartyl esterase activity;pectinesterase inhibitor activity;enzyme inhibitor activity;cell wall modification;pectin catabolic process;cell wall	K01051	E3.1.1.11	http://www.genome.jp/dbget-bin/www_bget?ko:K01051	Pentose and glucuronate interconversions	ko00040	-	O81301|PME40_ARATH	Probable pectinesterase/pectinesterase inhibitor 40 OS=Arabidopsis thaliana GN=PME40 PE=2 SV=1
evm.TU.Chr10.3547	1734	11.56	13.14	11.76	8.04	6.9	3.57	-1.00545	0.00110339	0.00610102	EVM_prediction_Chr10.3547	KHN26434.1 Putative pectinesterase/pectinesterase inhibitor 47 [Glycine soja] &gt;PREDICTED: probable pectinesterase/pectinesterase inhibitor 47 [Glycine max] &gt;KRH56269.1 hypothetical protein GLYMA_06G314200 [Glycine max]	GO:0045330;GO:0005618;GO:0042545;GO:0045490;GO:0004857;GO:0030599;GO:0016787	aspartyl esterase activity;cell wall;cell wall modification;pectin catabolic process;enzyme inhibitor activity;pectinesterase activity;hydrolase activity	K01051	E3.1.1.11	http://www.genome.jp/dbget-bin/www_bget?ko:K01051	Pentose and glucuronate interconversions	ko00040	-	Q9FF77|PME47_ARATH	Probable pectinesterase/pectinesterase inhibitor 47 OS=Arabidopsis thaliana GN=PME47 PE=2 SV=1
evm.TU.Chr5.314	1309	1.65	3.32	3.54	0.33	0.58	0.59	-2.53523	2.49e-06	3.43e-05	EVM_prediction_Chr5.314	putative pectinesterase 53 [Cajanus cajan]	GO:0071555;GO:0030599;GO:0005576;GO:0005618;GO:0016787;GO:0045490;GO:0045330;GO:0042545	cell wall organization;pectinesterase activity;extracellular region;cell wall;hydrolase activity;pectin catabolic process;aspartyl esterase activity;cell wall modification	K01051	E3.1.1.11	http://www.genome.jp/dbget-bin/www_bget?ko:K01051	Pentose and glucuronate interconversions	ko00040	-	Q8VYZ3|PME53_ARATH	Probable pectinesterase 53 OS=Arabidopsis thaliana GN=PME53 PE=2 SV=1
evm.TU.Chr4.2323	2116	60.56	49.71	50.22	41.77	22.31	8.8	-1.17312	0.0141479	0.0489707	EVM_prediction_Chr4.2323	PREDICTED: probable pectinesterase/pectinesterase inhibitor 61 isoform X1 [Arachis duranensis]	GO:0004857;GO:0046910;GO:0005618;GO:0045490;GO:0042545;GO:0045330;GO:0016021;GO:0071944;GO:0016020;GO:0016787;GO:0030599	enzyme inhibitor activity;pectinesterase inhibitor activity;cell wall;pectin catabolic process;cell wall modification;aspartyl esterase activity;integral component of membrane;cell periphery;membrane;hydrolase activity;pectinesterase activity	-	-	-	-	-	-	Q9FK05|PME61_ARATH	Probable pectinesterase/pectinesterase inhibitor 61 OS=Arabidopsis thaliana GN=PME61 PE=2 SV=1
evm.TU.Chr3.2339	1524	3.42	10.83	7.15	0.72	1.23	0	-3.51139	0.000147726	0.00112542	EVM_prediction_Chr3.2339	PREDICTED: probable pectinesterase 68 [Arachis duranensis]	GO:0042545;GO:0045490;GO:0005618;GO:0045330;GO:0016787;GO:0030599	cell wall modification;pectin catabolic process;cell wall;aspartyl esterase activity;hydrolase activity;pectinesterase activity	-	-	-	-	-	-	Q8LPF3|PME68_ARATH	Probable pectinesterase 68 OS=Arabidopsis thaliana GN=PME68 PE=2 SV=1
evm.TU.Chr3.2419	1416	4.2	9.9	6.61	0.49	1.49	0	-3.47594	0.000188696	0.00138503	EVM_prediction_Chr3.2419	PREDICTED: probable pectinesterase 68 [Arachis duranensis]	GO:0042545;GO:0045490;GO:0005618;GO:0045330;GO:0016021;GO:0030599;GO:0016787;GO:0016020	cell wall modification;pectin catabolic process;cell wall;aspartyl esterase activity;integral component of membrane;pectinesterase activity;hydrolase activity;membrane	-	-	-	-	-	-	Q8LPF3|PME68_ARATH	Probable pectinesterase 68 OS=Arabidopsis thaliana GN=PME68 PE=2 SV=1
evm.TU.Chr12.1423	1300	3.05	2.2	2.8	1.67	1.23	0.76	-1.16191	0.00373125	0.0165248	EVM_prediction_Chr12.1423	PREDICTED: probable pectinesterase 8 [Lupinus angustifolius]	GO:0005618;GO:0045490;GO:0042545;GO:0045330;GO:0030599;GO:0016787	cell wall;pectin catabolic process;cell wall modification;aspartyl esterase activity;pectinesterase activity;hydrolase activity	-	-	-	-	-	-	O23038|PME8_ARATH	Probable pectinesterase 8 OS=Arabidopsis thaliana GN=PME8 PE=2 SV=2
evm.TU.Chr9.12	2054	16.38	16.64	14.44	8.52	7.3	4.7	-1.22832	3.02e-07	5.77e-06	EVM_prediction_Chr9.12	PREDICTED: probable methyltransferase PMT13 isoform X2 [Arachis ipaensis];PREDICTED: probable methyltransferase PMT13 isoform X1 [Arachis ipaensis]	GO:0016020;GO:0005794;GO:0005768;GO:0008757;GO:0052546;GO:0016021;GO:0008168;GO:0005802	membrane;Golgi apparatus;endosome;S-adenosylmethionine-dependent methyltransferase activity;cell wall pectin metabolic process;integral component of membrane;methyltransferase activity;trans-Golgi network	-	-	-	-	-	-	Q93W95|PMTD_ARATH	Probable methyltransferase PMT13 OS=Arabidopsis thaliana GN=At4g00740 PE=2 SV=1
evm.TU.Chr13.2100	2861	33.06	39.31	31.49	20.99	18.39	11.34	-1.05103	2.69e-05	0.000265164	EVM_prediction_Chr13.2100	PREDICTED: probable methyltransferase PMT13 [Arachis duranensis]	GO:0008757;GO:0005768;GO:0005794;GO:0008168;GO:0005802;GO:0016021;GO:0016020;GO:0052546	S-adenosylmethionine-dependent methyltransferase activity;endosome;Golgi apparatus;methyltransferase activity;trans-Golgi network;integral component of membrane;membrane;cell wall pectin metabolic process	-	-	-	-	-	-	Q93W95|PMTD_ARATH	Probable methyltransferase PMT13 OS=Arabidopsis thaliana GN=At4g00740 PE=2 SV=1
novel.11707	2186	1.18	2.31	2.21	0.79	0.79	0.22	-1.73202	0.00190279	0.00954629	At4g00740	PREDICTED: probable methyltransferase PMT13 [Nelumbo nucifera]	GO:0005794;GO:0016020;GO:0005774;GO:0005768;GO:0008168;GO:0032259;GO:0016021;GO:0052546;GO:0008757;GO:0005802	Golgi apparatus;membrane;vacuolar membrane;endosome;methyltransferase activity;methylation;integral component of membrane;cell wall pectin metabolic process;S-adenosylmethionine-dependent methyltransferase activity;trans-Golgi network	-	-	-	-	-	-	Q93W95|PMTD_ARATH	Probable methyltransferase PMT13 OS=Arabidopsis thaliana GN=At4g00740 PE=2 SV=1
evm.TU.Chr10.1166	2743	1.18	1.27	1.02	1.52	2.14	3.47	1.05106	0.00885055	0.0334193	EVM_prediction_Chr10.1166	KRH11392.1 hypothetical protein GLYMA_15G105300 [Glycine max];XP_006597575.1 PREDICTED: protein trichome birefringence-like 10 [Glycine max] &gt;XP_006597576.1 PREDICTED: protein trichome birefringence-like 10 [Glycine max] &gt;PREDICTED: protein trichome birefringence-like 10 [Glycine max] &gt;KHN33053.1 hypothetical protein glysoja_010044 [Glycine soja] &gt	GO:0005794;GO:0071554;GO:0016021;GO:0016020;GO:0016413	Golgi apparatus;cell wall organization or biogenesis;integral component of membrane;membrane;O-acetyltransferase activity	-	-	-	-	-	-	Q5BPJ0|TBL11_ARATH	Protein trichome birefringence-like 11 OS=Arabidopsis thaliana GN=TBL11 PE=2 SV=1
evm.TU.Chr7.3964	1644	11.3	13.98	12.2	7.28	4.92	3.56	-1.27488	1.02e-05	0.000116263	EVM_prediction_Chr7.3964	unknown [Lotus japonicus]	GO:0005794;GO:0071554;GO:0016413	Golgi apparatus;cell wall organization or biogenesis;O-acetyltransferase activity	-	-	-	-	-	-	Q9LFT0|TBL19_ARATH	Protein trichome birefringence-like 19 OS=Arabidopsis thaliana GN=TBL19 PE=3 SV=1
evm.TU.Chr10.2281	1463	19.84	13.68	12.41	9.93	6.28	4.54	-1.17255	0.000453367	0.00289289	EVM_prediction_Chr10.2281	BAT83150.1 hypothetical protein VIGAN_04025800 [Vigna angularis var. angularis];PREDICTED: protein trichome birefringence-like 19 [Vigna angularis] &gt;KOM36683.1 hypothetical protein LR48_Vigan03g006400 [Vigna angularis] &gt	GO:0005794;GO:0016413;GO:0071554	Golgi apparatus;O-acetyltransferase activity;cell wall organization or biogenesis	-	-	-	-	-	-	Q9LFT0|TBL19_ARATH	Protein trichome birefringence-like 19 OS=Arabidopsis thaliana GN=TBL19 PE=3 SV=1
evm.TU.Chr7.526	1887	1.6	2.06	2.64	1.03	1.02	0.62	-1.26788	0.0011206	0.00617879	EVM_prediction_Chr7.526	ESW23110.1 hypothetical protein PHAVU_004G019300g [Phaseolus vulgaris];hypothetical protein PHAVU_004G019300g [Phaseolus vulgaris] &gt	GO:0016021;GO:0016413;GO:0071554;GO:0016020;GO:0005794	integral component of membrane;O-acetyltransferase activity;cell wall organization or biogenesis;membrane;Golgi apparatus	-	-	-	-	-	-	Q9LRS2|TBL22_ARATH	Protein ALTERED XYLOGLUCAN 4-like OS=Arabidopsis thaliana GN=AXY4L PE=2 SV=1
evm.TU.Chr11.1984	1726	1.98	2.46	2.35	3.77	4.52	7.33	1.19769	0.000976942	0.00551242	EVM_prediction_Chr11.1984	hypothetical protein KK1_012484 [Cajanus cajan]	GO:0016021;GO:0005794;GO:0016413;GO:0016020;GO:0071554;GO:0010411	integral component of membrane;Golgi apparatus;O-acetyltransferase activity;membrane;cell wall organization or biogenesis;xyloglucan metabolic process	-	-	-	-	-	-	O04523|TBL27_ARATH	Protein ALTERED XYLOGLUCAN 4 OS=Arabidopsis thaliana GN=AXY4 PE=1 SV=1
evm.TU.Chr4.2079	2371	91.43	69.74	83.28	35.94	15.18	12.42	-1.97137	6.83e-07	1.14e-05	EVM_prediction_Chr4.2079	PREDICTED: protein ESKIMO 1-like isoform X1 [Lupinus angustifolius] &gt;OIW16198.1 hypothetical protein TanjilG_18913 [Lupinus angustifolius]	GO:0071554;GO:0050826;GO:0005794;GO:0016021;GO:0016020;GO:0016413	cell wall organization or biogenesis;response to freezing;Golgi apparatus;integral component of membrane;membrane;O-acetyltransferase activity	-	-	-	-	-	-	Q9LY46|TBL29_ARATH	Protein ESKIMO 1 OS=Arabidopsis thaliana GN=ESK1 PE=1 SV=1
evm.TU.Chr9.2699	1419	43.61	36.39	40.23	18.31	11.45	3.93	-1.87745	7.29e-05	0.000621701	EVM_prediction_Chr9.2699	BAT97407.1 hypothetical protein VIGAN_09084400 [Vigna angularis var. angularis];PREDICTED: protein trichome birefringence-like 3 [Vigna angularis] &gt;KOM58095.1 hypothetical protein LR48_Vigan11g112900 [Vigna angularis] &gt	GO:0016413;GO:0005794;GO:0016020;GO:0071554;GO:0016021	O-acetyltransferase activity;Golgi apparatus;membrane;cell wall organization or biogenesis;integral component of membrane	-	-	-	-	-	-	Q8LED3|TBL3_ARATH	Protein trichome birefringence-like 3 OS=Arabidopsis thaliana GN=TBL3 PE=2 SV=1
evm.TU.Chr13.166	1293	18.96	20.17	21.5	13.95	7.06	4.65	-1.28174	0.00107782	0.00598646	EVM_prediction_Chr13.166	PREDICTED: protein trichome birefringence-like 3 [Vigna radiata var. radiata]	GO:0016021;GO:0005794;GO:0016020;GO:0016413;GO:0071554	integral component of membrane;Golgi apparatus;membrane;O-acetyltransferase activity;cell wall organization or biogenesis	-	-	-	-	-	-	Q8LED3|TBL3_ARATH	Protein trichome birefringence-like 3 OS=Arabidopsis thaliana GN=TBL3 PE=2 SV=1
evm.TU.Chr12.1867	1490	6.32	5.23	6.12	3.7	1.26	1.14	-1.51209	0.000564912	0.00348079	EVM_prediction_Chr12.1867	KEH19549.1 Pmr5/Cas1p GDSL/SGNH-like acyl-esterase family protein [Medicago truncatula];Pmr5/Cas1p GDSL/SGNH-like acyl-esterase family protein [Medicago truncatula] &gt	GO:0071554;GO:0016020;GO:0016413;GO:0016021;GO:0005794	cell wall organization or biogenesis;membrane;O-acetyltransferase activity;integral component of membrane;Golgi apparatus	-	-	-	-	-	-	Q1PFD9|TBL31_ARATH	Protein trichome birefringence-like 31 OS=Arabidopsis thaliana GN=TBL31 PE=2 SV=1
evm.TU.Chr2.3498	1876	89.67	76.16	98.74	45.96	21.03	21.27	-1.61251	2.14e-06	3.01e-05	EVM_prediction_Chr2.3498	AES99651.2 trichome birefringence-like protein [Medicago truncatula];trichome birefringence-like protein [Medicago truncatula] &gt	GO:0016021;GO:0005794;GO:0016020;GO:0016413;GO:0071554	integral component of membrane;Golgi apparatus;membrane;O-acetyltransferase activity;cell wall organization or biogenesis	-	-	-	-	-	-	F4IH21|TBL33_ARATH	Protein trichome birefringence-like 33 OS=Arabidopsis thaliana GN=TBL33 PE=2 SV=1
evm.TU.Chr13.80	1481	27.8	20.34	24.07	4.06	1.47	0.51	-3.63003	3.56e-10	1.62e-08	EVM_prediction_Chr13.80	hypothetical protein KK1_018207 [Cajanus cajan];PREDICTED: protein trichome birefringence-like 34 [Vigna radiata var. radiata]	GO:0016021;GO:0005794;GO:0016020;GO:0016413;GO:0071554	integral component of membrane;Golgi apparatus;membrane;O-acetyltransferase activity;cell wall organization or biogenesis	-	-	-	-	-	-	O80919|TBL34_ARATH	Protein trichome birefringence-like 34 OS=Arabidopsis thaliana GN=TBL34 PE=2 SV=2
evm.TU.Chr7.4498	1579	73.74	76.57	85.53	30.25	8.19	3.15	-2.55578	0.000101086	0.000816551	EVM_prediction_Chr7.4498	hypothetical protein KK1_008345 [Cajanus cajan]	GO:0071554;GO:0005794;GO:0016413	cell wall organization or biogenesis;Golgi apparatus;O-acetyltransferase activity	-	-	-	-	-	-	Q940H3|TBL36_ARATH	Protein trichome birefringence-like 36 OS=Arabidopsis thaliana GN=TBL36 PE=2 SV=1
evm.TU.Chr12.503	1495	18.06	20.91	12.72	4.37	5.39	2.91	-2.04671	8.82e-12	6.13e-10	EVM_prediction_Chr12.503	KRH28865.1 hypothetical protein GLYMA_11G081700 [Glycine max];PREDICTED: protein trichome birefringence-like 41 [Glycine max] &gt	GO:0005794;GO:0016413;GO:0071554	Golgi apparatus;O-acetyltransferase activity;cell wall organization or biogenesis	-	-	-	-	-	-	Q8VY22|TBL38_ARATH	Protein trichome birefringence-like 38 OS=Arabidopsis thaliana GN=TBL38 PE=2 SV=1
evm.TU.Chr10.4144	1251	11.22	12.4	13.3	4.17	3.32	0.63	-2.23455	6.92e-05	0.000594879	EVM_prediction_Chr10.4144	hypothetical protein PHAVU_005G077300g [Phaseolus vulgaris] &gt;ESW21516.1 hypothetical protein PHAVU_005G077300g [Phaseolus vulgaris]	GO:0016413;GO:0071554;GO:0005794	O-acetyltransferase activity;cell wall organization or biogenesis;Golgi apparatus	-	-	-	-	-	-	F4IWA8|TBL41_ARATH	Protein trichome birefringence-like 41 OS=Arabidopsis thaliana GN=TBL41 PE=2 SV=1
evm.TU.Chr10.4143	1406	6.51	7.45	8.26	3.38	2.71	2.6	-1.38026	3.35e-08	8.6e-07	EVM_prediction_Chr10.4143	hypothetical protein LR48_Vigan05g018500 [Vigna angularis]	GO:0005794;GO:0071554;GO:0016413	Golgi apparatus;cell wall organization or biogenesis;O-acetyltransferase activity	-	-	-	-	-	-	Q9ZV89|TBL42_ARATH	Protein trichome birefringence-like 42 OS=Arabidopsis thaliana GN=TBL42 PE=3 SV=1
evm.TU.Chr2.1665	1323	115.76	86.44	36.45	16.96	12.72	3.72	-2.86152	3.56e-07	6.62e-06	EVM_prediction_Chr2.1665	PREDICTED: protein trichome birefringence-like 43 [Cicer arietinum]	GO:0071554;GO:0016413;GO:0005794	cell wall organization or biogenesis;O-acetyltransferase activity;Golgi apparatus	-	-	-	-	-	-	Q6DR10|TBL43_ARATH	Protein trichome birefringence-like 43 OS=Arabidopsis thaliana GN=TBL43 PE=2 SV=1
evm.TU.Chr2.2104	1427	32.93	38.42	36.49	12.45	10.05	2.82	-2.13395	6.06e-06	7.4e-05	EVM_prediction_Chr2.2104	KRH17052.1 hypothetical protein GLYMA_14G194900 [Glycine max];PREDICTED: protein PMR5-like [Glycine max] &gt;KHN40085.1 hypothetical protein glysoja_009462 [Glycine soja] &gt	GO:0071554;GO:0005794;GO:0016413	cell wall organization or biogenesis;Golgi apparatus;O-acetyltransferase activity	-	-	-	-	-	-	Q9LUZ6|TBL44_ARATH	Protein PMR5 OS=Arabidopsis thaliana GN=PMR5 PE=2 SV=1
evm.TU.Chr4.956	1633	31.76	14.22	21.16	11.02	9.68	4.33	-1.45082	0.000555955	0.00343448	EVM_prediction_Chr4.956	hypothetical protein glysoja_028282 [Glycine soja]	GO:0016413;GO:0005794;GO:0071554	O-acetyltransferase activity;Golgi apparatus;cell wall organization or biogenesis	-	-	-	-	-	-	Q9LUZ6|TBL44_ARATH	Protein PMR5 OS=Arabidopsis thaliana GN=PMR5 PE=2 SV=1
evm.TU.Chr2.3307	2018	5.93	8.36	6.25	3.42	2.6	1.37	-1.49911	2.69e-05	0.000265607	EVM_prediction_Chr2.3307	PREDICTED: protein trichome berefringence-like 7 isoform X2 [Lupinus angustifolius]	GO:0016413;GO:0016020;GO:0005794;GO:0016021;GO:0071554	O-acetyltransferase activity;membrane;Golgi apparatus;integral component of membrane;cell wall organization or biogenesis	-	-	-	-	-	-	F4I037|TBL7_ARATH	Protein trichome berefringence-like 7 OS=Arabidopsis thaliana GN=TBL7 PE=3 SV=1
evm.TU.Chr5.1370	1180	188.13	169.04	201.08	42.86	24.71	7.27	-2.95313	1.63e-08	4.64e-07	EVM_prediction_Chr5.1370	OIW03352.1 hypothetical protein TanjilG_29337 [Lupinus angustifolius];PREDICTED: xyloglucan endotransglucosylase/hydrolase 1 [Lupinus angustifolius] &gt	GO:0042546;GO:0006073;GO:0016762;GO:0016740;GO:0005975;GO:0071555;GO:0048046;GO:0005576;GO:0016787;GO:0010411;GO:0005618;GO:0008152;GO:0004553;GO:0016798	cell wall biogenesis;cellular glucan metabolic process;xyloglucan:xyloglucosyl transferase activity;transferase activity;carbohydrate metabolic process;cell wall organization;apoplast;extracellular region;hydrolase activity;xyloglucan metabolic process;cell wall;metabolic process;hydrolase activity, hydrolyzing O-glycosyl compounds;hydrolase activity, acting on glycosyl bonds	K08235	E2.4.1.207	http://www.genome.jp/dbget-bin/www_bget?ko:K08235	-	-	-	Q39857|XTH1_SOYBN	Xyloglucan endotransglucosylase/hydrolase 1 OS=Glycine max GN=XTH1 PE=2 SV=2
evm.TU.Chr8.2960	1226	283.19	294.47	339.61	79.42	60.23	23.48	-2.53948	3.24e-10	1.49e-08	EVM_prediction_Chr8.2960	KRG97361.1 hypothetical protein GLYMA_18G003200 [Glycine max];PREDICTED: xyloglucan endotransglucosylase/hydrolase 2 [Glycine max] &gt;KHN24035.1 Brassinosteroid-regulated protein BRU1 [Glycine soja] &gt	GO:0008152;GO:0071555;GO:0042546;GO:0010411;GO:0016762;GO:0005576;GO:0048046;GO:0005618;GO:0005975;GO:0006073;GO:0004553;GO:0016787;GO:0016798;GO:0016740	metabolic process;cell wall organization;cell wall biogenesis;xyloglucan metabolic process;xyloglucan:xyloglucosyl transferase activity;extracellular region;apoplast;cell wall;carbohydrate metabolic process;cellular glucan metabolic process;hydrolase activity, hydrolyzing O-glycosyl compounds;hydrolase activity;hydrolase activity, acting on glycosyl bonds;transferase activity	K08235	E2.4.1.207	http://www.genome.jp/dbget-bin/www_bget?ko:K08235	-	-	-	P35694|XTH2_SOYBN	Xyloglucan endotransglucosylase/hydrolase 2 OS=Glycine max PE=2 SV=1
novel.23757	1226	24.9	10.46	16.77	7.78	8.95	8.78	-1.04989	0.00251205	0.0119846	XTH23	putative xyloglucan endotransglucosylase/hydrolase protein 23 [Cajanus cajan]	GO:0016798;GO:0016740;GO:0006073;GO:0016021;GO:0005975;GO:0005618;GO:0016787;GO:0004553;GO:0016762;GO:0010411;GO:0048046;GO:0005576;GO:0016020;GO:0008152;GO:0042546;GO:0071555	hydrolase activity, acting on glycosyl bonds;transferase activity;cellular glucan metabolic process;integral component of membrane;carbohydrate metabolic process;cell wall;hydrolase activity;hydrolase activity, hydrolyzing O-glycosyl compounds;xyloglucan:xyloglucosyl transferase activity;xyloglucan metabolic process;apoplast;extracellular region;membrane;metabolic process;cell wall biogenesis;cel…	K08235	E2.4.1.207	http://www.genome.jp/dbget-bin/www_bget?ko:K08235	-	-	-	Q38910|XTH23_ARATH	Probable xyloglucan endotransglucosylase/hydrolase protein 23 OS=Arabidopsis thaliana GN=XTH23 PE=2 SV=1
evm.TU.Chr11.2249	1494	47.13	26.59	33	151.99	158.64	441.19	2.82614	3.7e-09	1.28e-07	EVM_prediction_Chr11.2249	Putative xyloglucan endotransglucosylase/hydrolase protein 30 [Glycine soja]	GO:0010411;GO:0005618;GO:0016798;GO:0004553;GO:0008152;GO:0005576;GO:0048046;GO:0016787;GO:0042546;GO:0016762;GO:0006073;GO:0016740;GO:0005975;GO:0071555	xyloglucan metabolic process;cell wall;hydrolase activity, acting on glycosyl bonds;hydrolase activity, hydrolyzing O-glycosyl compounds;metabolic process;extracellular region;apoplast;hydrolase activity;cell wall biogenesis;xyloglucan:xyloglucosyl transferase activity;cellular glucan metabolic process;transferase activity;carbohydrate metabolic process;cell wall organization	K08235	E2.4.1.207	http://www.genome.jp/dbget-bin/www_bget?ko:K08235	-	-	-	Q38908|XTH30_ARATH	Probable xyloglucan endotransglucosylase/hydrolase protein 30 OS=Arabidopsis thaliana GN=XTH30 PE=2 SV=2
evm.TU.Chr7.1457	1665	14.56	13.2	12.96	4.39	0.91	0.16	-2.94845	0.000406004	0.00264172	EVM_prediction_Chr7.1457	PREDICTED: probable xyloglucan endotransglucosylase/hydrolase protein 32 [Arachis ipaensis]	GO:0071555;GO:0042546;GO:0008152;GO:0048046;GO:0005576;GO:0010411;GO:0016762;GO:0004553;GO:0016787;GO:0005618;GO:0005975;GO:0006073;GO:0016740;GO:0016798	cell wall organization;cell wall biogenesis;metabolic process;apoplast;extracellular region;xyloglucan metabolic process;xyloglucan:xyloglucosyl transferase activity;hydrolase activity, hydrolyzing O-glycosyl compounds;hydrolase activity;cell wall;carbohydrate metabolic process;cellular glucan metabolic process;transferase activity;hydrolase activity, acting on glycosyl bonds	K08235	E2.4.1.207	http://www.genome.jp/dbget-bin/www_bget?ko:K08235	-	-	-	Q9SJL9|XTH32_ARATH	Probable xyloglucan endotransglucosylase/hydrolase protein 32 OS=Arabidopsis thaliana GN=XTH32 PE=2 SV=1
evm.TU.Chr11.2038	978	8.05	4.68	7.72	0.56	0.39	0	-4.45127	3.17e-12	2.46e-10	EVM_prediction_Chr11.2038	Putative xyloglucan endotransglucosylase/hydrolase protein 33 [Glycine soja]	GO:0005975;GO:0016740;GO:0071555;GO:0042546;GO:0006073;GO:0016762;GO:0016787;GO:0048046;GO:0005576;GO:0009831;GO:0008152;GO:0004553;GO:0016798;GO:0005887;GO:0010411;GO:0005618	carbohydrate metabolic process;transferase activity;cell wall organization;cell wall biogenesis;cellular glucan metabolic process;xyloglucan:xyloglucosyl transferase activity;hydrolase activity;apoplast;extracellular region;plant-type cell wall modification involved in multidimensional cell growth;metabolic process;hydrolase activity, hydrolyzing O-glycosyl compounds;hydrolase activity, acting on…	K08235	E2.4.1.207	http://www.genome.jp/dbget-bin/www_bget?ko:K08235	-	-	-	Q8LC45|XTH33_ARATH	Probable xyloglucan endotransglucosylase/hydrolase protein 33 OS=Arabidopsis thaliana GN=XTH33 PE=2 SV=2
evm.TU.Chr3.1408	1275	150.6	102.91	117.37	76.32	39.97	6.51	-1.65453	0.0123521	0.0438741	EVM_prediction_Chr3.1408	PREDICTED: probable xyloglucan endotransglucosylase/hydrolase protein 33 [Glycine max] &gt;KRG99329.1 hypothetical protein GLYMA_18G137500 [Glycine max]	GO:0009831;GO:0004553;GO:0016798;GO:0008152;GO:0005887;GO:0010411;GO:0005618;GO:0016740;GO:0005975;GO:0071555;GO:0042546;GO:0006073;GO:0016762;GO:0016787;GO:0005576;GO:0048046	plant-type cell wall modification involved in multidimensional cell growth;hydrolase activity, hydrolyzing O-glycosyl compounds;hydrolase activity, acting on glycosyl bonds;metabolic process;integral component of plasma membrane;xyloglucan metabolic process;cell wall;transferase activity;carbohydrate metabolic process;cell wall organization;cell wall biogenesis;cellular glucan metabolic process;x…	K08235	E2.4.1.207	http://www.genome.jp/dbget-bin/www_bget?ko:K08235	-	-	-	Q8LC45|XTH33_ARATH	Probable xyloglucan endotransglucosylase/hydrolase protein 33 OS=Arabidopsis thaliana GN=XTH33 PE=2 SV=2
evm.TU.Chr11.389	1455	34.12	8.62	30.08	4.12	12.28	1.13	-2.07332	0.0074496	0.0290083	EVM_prediction_Chr11.389	putative xyloglucan endotransglucosylase/hydrolase protein 6 [Cajanus cajan];PREDICTED: probable xyloglucan endotransglucosylase/hydrolase protein 6 [Lupinus angustifolius] &gt;OIW10893.1 hypothetical protein TanjilG_27839 [Lupinus angustifolius]	GO:0004553;GO:0016798;GO:0008152;GO:0005618;GO:0010411;GO:0016020;GO:0016787;GO:0005576;GO:0048046;GO:0071555;GO:0016021;GO:0005975;GO:0016740;GO:0006073;GO:0016762;GO:0042546	hydrolase activity, hydrolyzing O-glycosyl compounds;hydrolase activity, acting on glycosyl bonds;metabolic process;cell wall;xyloglucan metabolic process;membrane;hydrolase activity;extracellular region;apoplast;cell wall organization;integral component of membrane;carbohydrate metabolic process;transferase activity;cellular glucan metabolic process;xyloglucan:xyloglucosyl transferase activity;c…	K08235	E2.4.1.207	http://www.genome.jp/dbget-bin/www_bget?ko:K08235	-	-	-	Q8LF99|XTH6_ARATH	Probable xyloglucan endotransglucosylase/hydrolase protein 6 OS=Arabidopsis thaliana GN=XTH6 PE=2 SV=2
evm.TU.Chr3.2577	872	9.28	13.18	9.13	6.93	2.32	2.26	-1.5038	0.00223829	0.0109033	EVM_prediction_Chr3.2577	Putative xyloglucan endotransglucosylase/hydrolase protein 6 [Glycine soja]	GO:0006073;GO:0016762;GO:0042546;GO:0071555;GO:0016021;GO:0016740;GO:0005975;GO:0005576;GO:0048046;GO:0016020;GO:0016787;GO:0005618;GO:0010411;GO:0004553;GO:0016798;GO:0008152	cellular glucan metabolic process;xyloglucan:xyloglucosyl transferase activity;cell wall biogenesis;cell wall organization;integral component of membrane;transferase activity;carbohydrate metabolic process;extracellular region;apoplast;membrane;hydrolase activity;cell wall;xyloglucan metabolic process;hydrolase activity, hydrolyzing O-glycosyl compounds;hydrolase activity, acting on glycosyl bond…	K08235	E2.4.1.207	http://www.genome.jp/dbget-bin/www_bget?ko:K08235	-	-	-	Q8LF99|XTH6_ARATH	Probable xyloglucan endotransglucosylase/hydrolase protein 6 OS=Arabidopsis thaliana GN=XTH6 PE=2 SV=2
evm.TU.Chr1.537	1288	56.3	35.46	58.01	12.57	9.37	2.69	-2.65223	1.29e-07	2.74e-06	EVM_prediction_Chr1.537	putative xyloglucan endotransglucosylase/hydrolase protein 8 [Cajanus cajan]	GO:0048046;GO:0005975;GO:0016740;GO:0016787;GO:0042546;GO:0010411;GO:0005576;GO:0005618;GO:0006073;GO:0016762;GO:0008152;GO:0071555;GO:0004553;GO:0016798	apoplast;carbohydrate metabolic process;transferase activity;hydrolase activity;cell wall biogenesis;xyloglucan metabolic process;extracellular region;cell wall;cellular glucan metabolic process;xyloglucan:xyloglucosyl transferase activity;metabolic process;cell wall organization;hydrolase activity, hydrolyzing O-glycosyl compounds;hydrolase activity, acting on glycosyl bonds	K08235	E2.4.1.207	http://www.genome.jp/dbget-bin/www_bget?ko:K08235	-	-	-	Q8L9A9|XTH8_ARATH	Probable xyloglucan endotransglucosylase/hydrolase protein 8 OS=Arabidopsis thaliana GN=XTH8 PE=2 SV=2
evm.TU.Chr10.4603	1720	610.58	547.12	624.26	235.14	229.08	30.04	-1.89311	0.00184699	0.00932385	EVM_prediction_Chr10.4603	Xyloglucan endotransglucosylase/hydrolase protein 9 [Cajanus cajan]	GO:0016740;GO:0005975;GO:0008152;GO:0071555;GO:0004553;GO:0016798;GO:0042546;GO:0010411;GO:0005618;GO:0006073;GO:0016762;GO:0016787;GO:0048046;GO:0005576	transferase activity;carbohydrate metabolic process;metabolic process;cell wall organization;hydrolase activity, hydrolyzing O-glycosyl compounds;hydrolase activity, acting on glycosyl bonds;cell wall biogenesis;xyloglucan metabolic process;cell wall;cellular glucan metabolic process;xyloglucan:xyloglucosyl transferase activity;hydrolase activity;apoplast;extracellular region	K08235	E2.4.1.207	http://www.genome.jp/dbget-bin/www_bget?ko:K08235	-	-	-	Q8LDW9|XTH9_ARATH	Xyloglucan endotransglucosylase/hydrolase protein 9 OS=Arabidopsis thaliana GN=XTH9 PE=2 SV=2
evm.TU.Chr7.795	1486	280.56	424.86	453.37	55.06	36.18	7.02	-3.59017	9.67e-09	2.95e-07	EVM_prediction_Chr7.795	KHN00650.1 Xyloglucan endotransglucosylase/hydrolase protein A [Glycine soja];uncharacterized protein LOC100793686 precursor [Glycine max] &gt;PREDICTED: xyloglucan endotransglucosylase/hydrolase 1 [Vigna radiata var. radiata];ACU20337.1 unknown [Glycine max] &gt	GO:0016762;GO:0010411;GO:0005576;GO:0048046;GO:0008152;GO:0042546;GO:0071555;GO:0016798;GO:0016740;GO:0006073;GO:0005975;GO:0005618;GO:0016787;GO:0004553	xyloglucan:xyloglucosyl transferase activity;xyloglucan metabolic process;extracellular region;apoplast;metabolic process;cell wall biogenesis;cell wall organization;hydrolase activity, acting on glycosyl bonds;transferase activity;cellular glucan metabolic process;carbohydrate metabolic process;cell wall;hydrolase activity;hydrolase activity, hydrolyzing O-glycosyl compounds	K08235	E2.4.1.207	http://www.genome.jp/dbget-bin/www_bget?ko:K08235	-	-	-	Q41638|XTHA_PHAAN	Xyloglucan endotransglucosylase/hydrolase protein A OS=Phaseolus angularis GN=XTHA PE=1 SV=1
evm.TU.Chr5.2470	2763	51.92	51.72	50.54	17.37	9.42	5.37	-2.28771	3.04e-09	1.09e-07	EVM_prediction_Chr5.2470	PREDICTED: beta-xylosidase/alpha-L-arabinofuranosidase 1-like [Glycine max]	GO:0045493;GO:0046556;GO:0016787;GO:0004553;GO:0005975;GO:0016021;GO:0009044;GO:0031222;GO:0016020;GO:0009505	xylan catabolic process;alpha-L-arabinofuranosidase activity;hydrolase activity;hydrolase activity, hydrolyzing O-glycosyl compounds;carbohydrate metabolic process;integral component of membrane;xylan 1,4-beta-xylosidase activity;arabinan catabolic process;membrane;plant-type cell wall	K15920	XYL4	http://www.genome.jp/dbget-bin/www_bget?ko:K15920	Amino sugar and nucleotide sugar metabolism	ko00520	-	A5JTQ3|XYL2_MEDSV	Beta-xylosidase/alpha-L-arabinofuranosidase 2 OS=Medicago sativa subsp. varia GN=Xyl2 PE=2 SV=1
evm.TU.Chr1.2841	3428	98.4	105.07	81.76	36.75	30.89	6.47	-1.97313	0.00019728	0.00143885	EVM_prediction_Chr1.2841	PREDICTED: beta-xylosidase/alpha-L-arabinofuranosidase 2 [Cicer arietinum];beta-xylosidase/alpha-L-arabinofuranosidase-like protein [Medicago truncatula] &gt;KEH31243.1 beta-xylosidase/alpha-L-arabinofuranosidase-like protein [Medicago truncatula]	GO:0016787;GO:0009044;GO:0045493;GO:0009505;GO:0016020;GO:0031222;GO:0046556;GO:0005975;GO:0004553;GO:0016021	hydrolase activity;xylan 1,4-beta-xylosidase activity;xylan catabolic process;plant-type cell wall;membrane;arabinan catabolic process;alpha-L-arabinofuranosidase activity;carbohydrate metabolic process;hydrolase activity, hydrolyzing O-glycosyl compounds;integral component of membrane	K15920	XYL4	http://www.genome.jp/dbget-bin/www_bget?ko:K15920	Amino sugar and nucleotide sugar metabolism	ko00520	-	A5JTQ3|XYL2_MEDSV	Beta-xylosidase/alpha-L-arabinofuranosidase 2 OS=Medicago sativa subsp. varia GN=Xyl2 PE=2 SV=1
evm.TU.Chr10.706	1461	3.96	2.41	2.66	6.31	8.04	5.1	1.07428	0.000414442	0.00268875	EVM_prediction_Chr10.706	PREDICTED: uncharacterized protein At4g15970-like [Lupinus angustifolius]	GO:0000139;GO:0016757;GO:0005794;GO:0016740;GO:0071555;GO:0016021;GO:0016020	Golgi membrane;transferase activity, transferring glycosyl groups;Golgi apparatus;transferase activity;cell wall organization;integral component of membrane;membrane	-	-	-	-	-	-	P0C042|Y4597_ARATH	Uncharacterized protein At4g15970 OS=Arabidopsis thaliana GN=At4g15970 PE=2 SV=1
evm.TU.Chr6.1057	814	3.52	2.23	2.36	1.26	1.08	0.89	-1.42324	0.00337657	0.0152517	EVM_prediction_Chr6.1057	uncharacterized protein LOC100792538 precursor [Glycine max] &gt;KRH52352.1 hypothetical protein GLYMA_06G062900 [Glycine max];ACU22948.1 unknown [Glycine max] &gt;hypothetical protein TanjilG_07851 [Lupinus angustifolius]	GO:0007275;GO:0044845;GO:0016020;GO:0004169;GO:1900101;GO:0031502;GO:0000032	multicellular organism development;chain elongation of O-linked mannose residue;membrane;dolichyl-phosphate-mannose-protein mannosyltransferase activity;regulation of endoplasmic reticulum unfolded protein response;dolichyl-phosphate-mannose-protein mannosyltransferase complex;cell wall mannoprotein biosynthetic process	K11090	LA,SSB	http://www.genome.jp/dbget-bin/www_bget?ko:K11090	-	-	-	-	-
