# Supplementary material for: Physiological and molecular mechanisms of Acacia melanoxylon stem in response to boron deficiency
Source: Front Plant Sci. 2023 Oct 27;14:1268835. doi: 10.3389/fpls.2023.1268835 (PMC10641760; doi:10.3389/fpls.2023.1268835)
Supplement: Supplementary file 11 [file Table_7.xlsx]

## Sheet: File S7
Supplementary File 7. Differentially expressed transcription factors
GeneID	Length	CK_1	CK_2	CK_3	B0_1	B0_2	B0_3	logFC	Pvalue	FDR	Transcripts	TF_family	Included_domain	Excluded_domain	PlntfDB_link	Gene_name	NR_def	GO_ID	GO_term	KO_ID	KO_gene	Hyperlink	KEGG Pathway	Pathway ID	Kog_Annotation	Swiss-Prot_Id	Swiss-Prot_Annotation
evm.TU.Chr7.1269	1149	1.01	0.51	0.94	2.36	2.89	5.1	2.0526	9e-05	0.000741657	evm.model.Chr7.1269	ABI3VP1	B3	AP2,Auxin_resp	show details	EVM_prediction_Chr7.1269	BAT96106.1 hypothetical protein VIGAN_08298900 [Vigna angularis var. angularis];PREDICTED: B3 domain-containing protein At2g36080-like [Vigna angularis] &gt;KOM34509.1 hypothetical protein LR48_Vigan02g065900 [Vigna angularis] &gt	GO:0005634;GO:0003677;GO:0006355;GO:0006351	nucleus;DNA binding;regulation of transcription, DNA-templated;transcription, DNA-templated	-	-	-	-	-	-	Q8GYJ2|Y2608_ARATH	B3 domain-containing protein At2g36080 OS=Arabidopsis thaliana GN=ARF31 PE=2 SV=1
evm.TU.Chr13.3071	2451	0.98	0.44	0.37	1.08	1.76	1.57	1.39815	0.00224552	0.0109272	novel.12493.2	ABI3VP1	B3	AP2,Auxin_resp	show details	EVM_prediction_Chr13.3071	XP_016205814.1 PREDICTED: B3 domain-containing protein Os03g0120900-like [Arachis ipaensis] &gt;PREDICTED: B3 domain-containing protein Os03g0120900-like [Arachis ipaensis] &gt;XP_016205815.1 PREDICTED: B3 domain-containing protein Os03g0120900-like [Arachis ipaensis]	GO:0005634;GO:0003677;GO:0006355;GO:0006351	nucleus;DNA binding;regulation of transcription, DNA-templated;transcription, DNA-templated	-	-	-	-	-	-	Q8LMR9|Y3209_ORYSJ	B3 domain-containing protein Os03g0120900 OS=Oryza sativa subsp. japonica GN=Os03g0120900 PE=2 SV=1
evm.TU.Chr9.2009	1563	4.8	5.5	3.32	10.69	14.05	12.14	1.35862	8.63e-07	1.39e-05	novel.31900.1	ABI3VP1	B3	AP2,Auxin_resp	show details	EVM_prediction_Chr9.2009	hypothetical protein DCAR_010940 [Daucus carota subsp. sativus];PREDICTED: putative B3 domain-containing protein Os03g0621600 [Vitis vinifera];PREDICTED: B3 domain-containing protein Os12g0591400-like [Arachis ipaensis]	GO:0006351;GO:0006355;GO:0003677;GO:0005634	transcription, DNA-templated;regulation of transcription, DNA-templated;DNA binding;nucleus	-	-	-	-	-	-	Q851V5|Y3216_ORYSJ;Q8RYD1|REM16_ARATH	Putative B3 domain-containing protein Os03g0621600 OS=Oryza sativa subsp. japonica GN=Os03g0621600 PE=3 SV=1;B3 domain-containing protein REM16 OS=Arabidopsis thaliana GN=REM16 PE=2 SV=1
evm.TU.Chr6.1320	519	10.14	6.32	6.93	18.98	21.17	19.72	1.26605	1.14e-05	0.000127381	evm.model.Chr6.1320	ABI3VP1	B3	AP2,Auxin_resp	show details	EVM_prediction_Chr6.1320	PREDICTED: AP2/ERF and B3 domain-containing transcription factor At1g50680 [Vitis vinifera]	GO:0006351;GO:0003700;GO:0006355;GO:0003677;GO:0005634	transcription, DNA-templated;transcription factor activity, sequence-specific DNA binding;regulation of transcription, DNA-templated;DNA binding;nucleus	K09287	RAV	http://www.genome.jp/dbget-bin/www_bget?ko:K09287	-	-	-	Q9C6P5|RAVL2_ARATH	AP2/ERF and B3 domain-containing transcription factor At1g50680 OS=Arabidopsis thaliana GN=At1g50680 PE=2 SV=1
evm.TU.Chr8.473	1815	1.13	1.09	1.42	3.46	3.43	2.12	1.22119	9.83e-05	0.000797621	novel.28514.3	ABI3VP1	B3	AP2,Auxin_resp	show details	EVM_prediction_Chr8.473	PREDICTED: B3 domain-containing protein Os02g0598200-like isoform X4 [Lupinus angustifolius]	-	-	-	-	-	-	-	-	Q6K5K2|Y2982_ORYSJ	B3 domain-containing protein Os02g0598200 OS=Oryza sativa subsp. japonica GN=Os02g0598200 PE=2 SV=1
evm.TU.Chr9.418	2504	1.65	0.96	1.2	2.14	4.31	2.08	1.14907	0.0050657	0.0212979	evm.model.Chr9.418	ABI3VP1	B3	AP2,Auxin_resp	show details	EVM_prediction_Chr9.418	PREDICTED: B3 domain-containing transcription factor NGA1-like isoform X3 [Lupinus angustifolius]	-	-	-	-	-	-	-	-	Q6EU30|Y2835_ORYSJ	B3 domain-containing protein Os02g0683500 OS=Oryza sativa subsp. japonica GN=Os02g0683500 PE=2 SV=1
evm.TU.Chr4.1641	1467	8.47	10.23	9.35	4.77	4.1	0.61	-1.61322	0.00860451	0.0326429	novel.18803.2	ABI3VP1	B3	AP2,Auxin_resp	show details	EVM_prediction_Chr4.1641	KRH72851.1 hypothetical protein GLYMA_02G237500 [Glycine max] &gt;KRH72852.1 hypothetical protein GLYMA_02G237500 [Glycine max];XP_014624889.1 PREDICTED: putative B3 domain-containing protein At5g58280 isoform X1 [Glycine max] &gt;PREDICTED: putative B3 domain-containing protein At5g58280 isoform X1 [Glycine max] &gt	GO:0005634;GO:0003677;GO:0006351;GO:0006355	nucleus;DNA binding;transcription, DNA-templated;regulation of transcription, DNA-templated	-	-	-	-	-	-	Q9FHB2|Y5828_ARATH	Putative B3 domain-containing protein At5g58280 OS=Arabidopsis thaliana GN=At5g58280 PE=3 SV=1
evm.TU.Chr4.2368	1331	7.95	8.54	9.65	3.89	2.13	0.26	-2.10845	0.00278352	0.0130136	novel.19436.1	ABI3VP1	B3	AP2,Auxin_resp	show details	EVM_prediction_Chr4.2368	unknown [Populus trichocarpa];PREDICTED: B3 domain-containing protein At5g42700-like [Prunus mume]	GO:0005634;GO:0003677;GO:0006351;GO:0006355	nucleus;DNA binding;transcription, DNA-templated;regulation of transcription, DNA-templated	-	-	-	-	-	-	Q9FMZ4|Y5270_ARATH	B3 domain-containing protein At5g42700 OS=Arabidopsis thaliana GN=At5g42700 PE=2 SV=2
evm.TU.Chr1.178	1309	35.06	25.79	24.22	49.98	56.67	67.9	1.02794	1.02e-05	0.00011603	novel.173.5	Alfin-like	Alfin-like	DDT,Homeobox,JmjC,JmjN	show details	EVM_prediction_Chr1.178	XP_016166727.1 PREDICTED: chromatin remodeling protein SHL-like [Arachis ipaensis];PREDICTED: chromatin remodeling protein SHL-like isoform X3 [Juglans regia];PREDICTED: chromatin remodeling protein SHL-like [Arachis duranensis] &gt	GO:0000976;GO:0000785;GO:0008270;GO:0005677;GO:0031507;GO:0006342;GO:0003682;GO:0046872	transcription regulatory region sequence-specific DNA binding;chromatin;zinc ion binding;chromatin silencing complex;heterochromatin assembly;chromatin silencing;chromatin binding;metal ion binding	-	-	-	-	-	KOG1632(R)(Uncharacterized PHD Zn-finger protein)	Q9FEN9|SHL_ARATH	Chromatin remodeling protein SHL OS=Arabidopsis thaliana GN=SHL PE=1 SV=1
evm.TU.Chr13.3163	3407	2.98	2.65	2.33	1.12	0.82	0.26	-1.87381	6.06e-05	0.000531185	evm.model.Chr13.3163	Alfin-like	Alfin-like	DDT,Homeobox,JmjC,JmjN	show details	EVM_prediction_Chr13.3163	Histone-lysine N-methyltransferase ATX3 [Cajanus cajan]	GO:0032259;GO:0046872;GO:0008168;GO:0005634;GO:0016740;GO:0008270	methylation;metal ion binding;methyltransferase activity;nucleus;transferase activity;zinc ion binding	-	-	-	-	-	KOG4443(R)(Putative transcription factor HALR/MLL3, involved in embryonic development)	Q9M364|ATX3_ARATH	Histone-lysine N-methyltransferase ATX3 OS=Arabidopsis thaliana GN=ATX3 PE=2 SV=2
evm.TU.Chr5.1326	1012	0	0	0	0.27	0.15	1.06	5.41328	0.00401233	0.0175591	evm.model.Chr5.1326	AP2-EREBP	AP2	-	show details	EVM_prediction_Chr5.1326	ABW06102.2 ERN1 [Medicago truncatula];ABN08981.1 Pathogenesis-related transcriptional factor and ERF [Medicago truncatula] &gt;ABQ85894.1 ERF transcription factor [Medicago truncatula] &gt;transcription factor ERF [Medicago truncatula] &gt	GO:0003700;GO:0006351;GO:0006355;GO:0003677;GO:0005634	transcription factor activity, sequence-specific DNA binding;transcription, DNA-templated;regulation of transcription, DNA-templated;DNA binding;nucleus	K09286	EREBP	http://www.genome.jp/dbget-bin/www_bget?ko:K09286	-	-	-	Q6J9S1|RA211_ARATH	Ethylene-responsive transcription factor RAP2-11 OS=Arabidopsis thaliana GN=RAP2-11 PE=2 SV=1
evm.TU.Chr7.4657	1416	0.04	0	0.04	0.21	0.58	0.34	3.78574	0.00554213	0.0228573	evm.model.Chr7.4657	AP2-EREBP	AP2	-	show details	EVM_prediction_Chr7.4657	ESW23259.1 hypothetical protein PHAVU_004G031900g [Phaseolus vulgaris];hypothetical protein PHAVU_004G031900g [Phaseolus vulgaris] &gt	GO:0006351;GO:0003700;GO:0006355;GO:0003677;GO:0005634	transcription, DNA-templated;transcription factor activity, sequence-specific DNA binding;regulation of transcription, DNA-templated;DNA binding;nucleus	K09286	EREBP	http://www.genome.jp/dbget-bin/www_bget?ko:K09286	-	-	-	Q6J9S1|RA211_ARATH	Ethylene-responsive transcription factor RAP2-11 OS=Arabidopsis thaliana GN=RAP2-11 PE=2 SV=1
evm.TU.Chr2.2969	1486	10.14	3.4	4.9	26.25	23.75	49.75	2.44162	3.9e-07	7.1e-06	evm.model.Chr2.2969	AP2-EREBP	AP2	-	show details	EVM_prediction_Chr2.2969	PREDICTED: dehydration-responsive element-binding protein 3 [Theobroma cacao] &gt;EOY29748.1 Integrase-type DNA-binding superfamily protein [Theobroma cacao]	GO:0006355;GO:0003700;GO:0006351;GO:0003677;GO:0005634	regulation of transcription, DNA-templated;transcription factor activity, sequence-specific DNA binding;transcription, DNA-templated;DNA binding;nucleus	K09286	EREBP	http://www.genome.jp/dbget-bin/www_bget?ko:K09286	-	-	-	Q9LYD3|DREB3_ARATH	Dehydration-responsive element-binding protein 3 OS=Arabidopsis thaliana GN=DREB3 PE=2 SV=1
evm.TU.Chr4.1061	1710	0.61	1.33	1.76	2.96	4.23	9.81	2.1948	0.000253633	0.00178056	evm.model.Chr4.1061	AP2-EREBP	AP2	-	show details	EVM_prediction_Chr4.1061	PREDICTED: pathogenesis-related genes transcriptional activator PTI6-like [Glycine max]	GO:0006355;GO:0006351;GO:0003700;GO:0003677;GO:0005634	regulation of transcription, DNA-templated;transcription, DNA-templated;transcription factor activity, sequence-specific DNA binding;DNA binding;nucleus	K13434	PTI6	http://www.genome.jp/dbget-bin/www_bget?ko:K13434	Plant-pathogen interaction	ko04626	-	O04682|PTI6_SOLLC	Pathogenesis-related genes transcriptional activator PTI6 OS=Solanum lycopersicum GN=PTI6 PE=2 SV=1
evm.TU.Chr5.1395	3801	1.93	2.1	1.32	2.25	16.57	5.11	2.15648	0.000806911	0.0046952	evm.model.Chr5.1395	AP2-EREBP	AP2	-	show details	EVM_prediction_Chr5.1395	PREDICTED: ethylene-responsive transcription factor ERF113-like [Vigna radiata var. radiata]	GO:0003700;GO:0006351;GO:0006355;GO:0003677;GO:0005634	transcription factor activity, sequence-specific DNA binding;transcription, DNA-templated;regulation of transcription, DNA-templated;DNA binding;nucleus	-	-	-	-	-	-	Q9FH54|EF114_ARATH	Ethylene-responsive transcription factor ERF114 OS=Arabidopsis thaliana GN=ERF114 PE=1 SV=1
evm.TU.Chr7.772	1509	2.8	3.45	2.48	4.6	8.3	21.06	1.97271	0.000476755	0.00302075	evm.model.Chr7.772	AP2-EREBP	AP2	-	show details	EVM_prediction_Chr7.772	PREDICTED: ethylene-responsive transcription factor ERF113-like [Vigna radiata var. radiata]	GO:0003677;GO:0005634;GO:0006351;GO:0003700;GO:0006355	DNA binding;nucleus;transcription, DNA-templated;transcription factor activity, sequence-specific DNA binding;regulation of transcription, DNA-templated	-	-	-	-	-	-	Q9FH54|EF114_ARATH	Ethylene-responsive transcription factor ERF114 OS=Arabidopsis thaliana GN=ERF114 PE=1 SV=1
evm.TU.Chr7.3496	2499	1.65	1.16	1.51	1.47	2.89	11.58	1.9101	0.0072409	0.0283772	evm.model.Chr7.3496	AP2-EREBP	AP2	-	show details	EVM_prediction_Chr7.3496	unnamed protein product, partial [Vitis vinifera]	GO:0006351;GO:0003700;GO:0006355;GO:0003677;GO:0005634	transcription, DNA-templated;transcription factor activity, sequence-specific DNA binding;regulation of transcription, DNA-templated;DNA binding;nucleus	-	-	-	-	-	-	Q70II3|EF110_ARATH	Ethylene-responsive transcription factor ERF110 OS=Arabidopsis thaliana GN=ERF110 PE=2 SV=2
evm.TU.Chr2.2554	1095	16.04	13.7	13.95	22.87	33.48	86.11	1.70448	0.000641456	0.00387441	evm.model.Chr2.2554	AP2-EREBP	AP2	-	show details	EVM_prediction_Chr2.2554	DREB group protein [Ammopiptanthus mongolicus]	GO:0005634;GO:0003677;GO:0006355;GO:0003700;GO:0006351	nucleus;DNA binding;regulation of transcription, DNA-templated;transcription factor activity, sequence-specific DNA binding;transcription, DNA-templated	K09286	EREBP	http://www.genome.jp/dbget-bin/www_bget?ko:K09286	-	-	-	Q8LC30|RAP21_ARATH	Ethylene-responsive transcription factor RAP2-1 OS=Arabidopsis thaliana GN=RAP2-1 PE=2 SV=1
evm.TU.Chr9.2612	1142	0.28	0.45	0.48	0.68	1.33	1.87	1.64763	0.0131493	0.0460778	evm.model.Chr9.2612	AP2-EREBP	AP2	-	show details	EVM_prediction_Chr9.2612	PREDICTED: LOW QUALITY PROTEIN: dehydration-responsive element-binding protein 2A-like [Lupinus angustifolius]	GO:0003677;GO:0005634;GO:0003700;GO:0006351;GO:0006355	DNA binding;nucleus;transcription factor activity, sequence-specific DNA binding;transcription, DNA-templated;regulation of transcription, DNA-templated	-	-	-	-	-	-	O82132|DRE2A_ARATH	Dehydration-responsive element-binding protein 2A OS=Arabidopsis thaliana GN=DREB2A PE=1 SV=1
evm.TU.Chr10.4851	3211	6.85	5.64	5.89	14.56	16.38	18.55	1.43972	1.41e-13	1.56e-11	evm.model.Chr10.4851	AP2-EREBP	AP2	-	show details	EVM_prediction_Chr10.4851	PREDICTED: ethylene-responsive transcription factor RAP2-7-like isoform X4 [Glycine max] &gt;KRH24960.1 hypothetical protein GLYMA_12G073300 [Glycine max];KRH24962.1 hypothetical protein GLYMA_12G073300 [Glycine max];PREDICTED: ethylene-responsive transcription factor RAP2-7-like isoform X2 [Glycine max] &gt	GO:0005634;GO:0007275;GO:0003677;GO:0006351;GO:0003700;GO:0006355	nucleus;multicellular organism development;DNA binding;transcription, DNA-templated;transcription factor activity, sequence-specific DNA binding;regulation of transcription, DNA-templated	K09284	AP2	http://www.genome.jp/dbget-bin/www_bget?ko:K09284	-	-	-	Q9SK03|RAP27_ARATH	Ethylene-responsive transcription factor RAP2-7 OS=Arabidopsis thaliana GN=RAP2-7 PE=2 SV=2
evm.TU.Chr3.2023	1743	4.34	2.93	2.61	5.56	5.66	13.89	1.35786	0.00345368	0.0155264	evm.model.Chr3.2023	AP2-EREBP	AP2	-	show details	EVM_prediction_Chr3.2023	PREDICTED: ethylene-responsive transcription factor ERF061 [Vigna radiata var. radiata]	GO:0005634;GO:0003677;GO:0006351;GO:0003700;GO:0006355	nucleus;DNA binding;transcription, DNA-templated;transcription factor activity, sequence-specific DNA binding;regulation of transcription, DNA-templated	-	-	-	-	-	-	Q9C7W2|ERF61_ARATH	Ethylene-responsive transcription factor ERF061 OS=Arabidopsis thaliana GN=ERF061 PE=2 SV=1
evm.TU.Chr5.1134	1931	18.44	14.5	15.11	24.56	27.29	67.77	1.32732	0.00234111	0.0113016	evm.model.Chr5.1134	AP2-EREBP	AP2	-	show details	EVM_prediction_Chr5.1134	PREDICTED: AP2-like ethylene-responsive transcription factor At2g41710 isoform X1 [Cicer arietinum]	GO:0006355;GO:0003700;GO:0006351;GO:0003677;GO:0005634;GO:0007275	regulation of transcription, DNA-templated;transcription factor activity, sequence-specific DNA binding;transcription, DNA-templated;DNA binding;nucleus;multicellular organism development	K09285	OVM,ANT	http://www.genome.jp/dbget-bin/www_bget?ko:K09285	-	-	-	Q8GWK2|AP2L4_ARATH	AP2-like ethylene-responsive transcription factor At2g41710 OS=Arabidopsis thaliana GN=At2g41710 PE=2 SV=2
evm.TU.Chr11.532	1101	10.39	8.61	10.61	17.29	21.38	33.24	1.26014	0.000126689	0.000987489	evm.model.Chr11.532	AP2-EREBP	AP2	-	show details	EVM_prediction_Chr11.532	Ethylene-responsive transcription factor ERF034 family [Cajanus cajan]	GO:0005634;GO:0003677;GO:0006355;GO:0006351;GO:0003700	nucleus;DNA binding;regulation of transcription, DNA-templated;transcription, DNA-templated;transcription factor activity, sequence-specific DNA binding	-	-	-	-	-	-	Q8LBQ7|ERF34_ARATH	Ethylene-responsive transcription factor ERF034 OS=Arabidopsis thaliana GN=ERF034 PE=2 SV=2
evm.TU.Chr5.2034	989	23.37	21.39	25.45	15.36	9.57	8.07	-1.13423	7.57e-05	0.0006407	evm.model.Chr5.2034	AP2-EREBP	AP2	-	show details	EVM_prediction_Chr5.2034	PREDICTED: ethylene-responsive transcription factor 12 [Cicer arietinum]	GO:0006355;GO:0006351;GO:0003700;GO:0005634;GO:0003677	regulation of transcription, DNA-templated;transcription, DNA-templated;transcription factor activity, sequence-specific DNA binding;nucleus;DNA binding	-	-	-	-	-	-	Q94ID6|ERF81_ARATH	Ethylene-responsive transcription factor 12 OS=Arabidopsis thaliana GN=ERF12 PE=2 SV=1
evm.TU.Chr11.512	1418	227.78	124.64	180.45	79.59	60.28	98.49	-1.17285	0.000147653	0.00112513	evm.model.Chr11.512	AP2-EREBP	AP2	-	show details	EVM_prediction_Chr11.512	PREDICTED: ethylene-responsive transcription factor 1A [Cicer arietinum]	GO:0003677;GO:0006355;GO:0003700;GO:0006351;GO:0005634	DNA binding;regulation of transcription, DNA-templated;transcription factor activity, sequence-specific DNA binding;transcription, DNA-templated;nucleus	K09286	EREBP	http://www.genome.jp/dbget-bin/www_bget?ko:K09286	-	-	-	O80337|EF100_ARATH	Ethylene-responsive transcription factor 1A OS=Arabidopsis thaliana GN=ERF1A PE=1 SV=2
novel.12037	1100	3.15	4.4	4.64	2.26	1.38	1.69	-1.24145	0.00101284	0.00567179	novel.12037.3	AP2-EREBP	AP2	-	show details	AIL5	PREDICTED: AP2-like ethylene-responsive transcription factor AIL5 [Tarenaya hassleriana];AP2-like ethylene-responsive transcription factor ANT [Glycine soja]	GO:0006355;GO:0006351;GO:0003700;GO:0005634;GO:0007275;GO:0003677	regulation of transcription, DNA-templated;transcription, DNA-templated;transcription factor activity, sequence-specific DNA binding;nucleus;multicellular organism development;DNA binding	K09285	OVM,ANT	http://www.genome.jp/dbget-bin/www_bget?ko:K09285	-	-	-	Q6PQQ3|AIL5_ARATH;Q6PQQ4|BBM_ARATH	AP2-like ethylene-responsive transcription factor AIL5 OS=Arabidopsis thaliana GN=AIL5 PE=2 SV=2;AP2-like ethylene-responsive transcription factor BBM OS=Arabidopsis thaliana GN=BBM PE=2 SV=2
evm.TU.Chr13.3021	1717	44.73	49.73	51.8	20.95	20.71	19.49	-1.26754	8.1e-21	3.81e-18	novel.12444.5	AP2-EREBP	AP2	-	show details	EVM_prediction_Chr13.3021	hypothetical protein PHAVU_009G262200g [Phaseolus vulgaris] &gt;Ethylene-responsive transcription factor RAP2-12 [Cajanus cajan];ESW11062.1 hypothetical protein PHAVU_009G262200g [Phaseolus vulgaris]	GO:0005634;GO:0006355;GO:0006351;GO:0003700;GO:0003677	nucleus;regulation of transcription, DNA-templated;transcription, DNA-templated;transcription factor activity, sequence-specific DNA binding;DNA binding	K09286	EREBP	http://www.genome.jp/dbget-bin/www_bget?ko:K09286	-	-	-	Q6K7E6|ERF1_ORYSJ	Ethylene-responsive transcription factor 1 OS=Oryza sativa subsp. japonica GN=EREBP1 PE=1 SV=1
evm.TU.Chr13.3150	924	3.5	6.29	6.01	2.35	2.89	1.04	-1.38709	0.00424009	0.0183686	evm.model.Chr13.3150	AP2-EREBP	AP2	-	show details	EVM_prediction_Chr13.3150	AP2/ERF [Lotus corniculatus]	GO:0005634;GO:0006355;GO:0006351;GO:0003700;GO:0003677	nucleus;regulation of transcription, DNA-templated;transcription, DNA-templated;transcription factor activity, sequence-specific DNA binding;DNA binding	K09286	EREBP	http://www.genome.jp/dbget-bin/www_bget?ko:K09286	-	-	-	Q1ECI2|ERF23_ARATH	Ethylene-responsive transcription factor ERF023 OS=Arabidopsis thaliana GN=ERF023 PE=2 SV=1
evm.TU.Chr11.1494	2714	84.69	48.93	55.41	38.02	16.23	17.68	-1.41135	0.000218251	0.00156679	evm.model.Chr11.1494	AP2-EREBP	AP2	-	show details	EVM_prediction_Chr11.1494	PREDICTED: AP2/ERF and B3 domain-containing transcription factor RAV1 [Arachis ipaensis]	GO:0003677;GO:0006351;GO:0003700;GO:0006355;GO:0005634	DNA binding;transcription, DNA-templated;transcription factor activity, sequence-specific DNA binding;regulation of transcription, DNA-templated;nucleus	K09287	RAV	http://www.genome.jp/dbget-bin/www_bget?ko:K09287	-	-	-	Q9ZWM9|RAV1_ARATH	AP2/ERF and B3 domain-containing transcription factor RAV1 OS=Arabidopsis thaliana GN=RAV1 PE=1 SV=1
evm.TU.Chr4.2355	2143	35.02	22.82	32.42	19.35	9.44	3.08	-1.54081	0.00548255	0.022657	evm.model.Chr4.2355	AP2-EREBP	AP2	-	show details	EVM_prediction_Chr4.2355	PREDICTED: ethylene-responsive transcription factor CRF3-like [Lupinus angustifolius] &gt;OIV96792.1 hypothetical protein TanjilG_18252 [Lupinus angustifolius]	GO:0005634;GO:0006355;GO:0003700;GO:0006351;GO:0003677	nucleus;regulation of transcription, DNA-templated;transcription factor activity, sequence-specific DNA binding;transcription, DNA-templated;DNA binding	-	-	-	-	-	-	Q9SUE3|CRF4_ARATH	Ethylene-responsive transcription factor CRF4 OS=Arabidopsis thaliana GN=CRF4 PE=1 SV=2
evm.TU.Chr5.1912	2126	2.83	6.26	6.04	3.08	1.18	0.66	-1.6579	0.00468258	0.0199308	evm.model.Chr5.1912	AP2-EREBP	AP2	-	show details	EVM_prediction_Chr5.1912	hypothetical protein GLYMA_13G227100 [Glycine max]	GO:0005886;GO:0016020;GO:0006810;GO:0016021;GO:0022857	plasma membrane;membrane;transport;integral component of membrane;transmembrane transporter activity	-	-	-	-	-	-	Q9LI65|WTR24_ARATH	WAT1-related protein At3g30340 OS=Arabidopsis thaliana GN=At3g30340 PE=2 SV=1
evm.TU.Chr11.752	1100	15.67	7.3	5.73	2.84	1.18	5	-1.68166	0.00524958	0.0219046	evm.model.Chr11.752	AP2-EREBP	AP2	-	show details	EVM_prediction_Chr11.752	ESW30450.1 hypothetical protein PHAVU_002G153900g [Phaseolus vulgaris];hypothetical protein PHAVU_002G153900g [Phaseolus vulgaris] &gt	GO:0003677;GO:0006355;GO:0003700;GO:0006351;GO:0005634	DNA binding;regulation of transcription, DNA-templated;transcription factor activity, sequence-specific DNA binding;transcription, DNA-templated;nucleus	-	-	-	-	-	-	Q9SYS6|DRE1C_ARATH	Dehydration-responsive element-binding protein 1C OS=Arabidopsis thaliana GN=DREB1C PE=2 SV=2
novel.9978	1272	1.86	1.08	0.62	0.59	0.22	0.28	-1.71191	0.014043	0.0486675	novel.9978.1	AP2-EREBP	AP2	-	show details	DREB1B	Dehydration-responsive element-binding protein 1C [Cajanus cajan]	GO:0003700;GO:0006351;GO:0006355;GO:0003677;GO:0005634	transcription factor activity, sequence-specific DNA binding;transcription, DNA-templated;regulation of transcription, DNA-templated;DNA binding;nucleus	-	-	-	-	-	-	P93835|DRE1B_ARATH	Dehydration-responsive element-binding protein 1B OS=Arabidopsis thaliana GN=DREB1B PE=2 SV=2
evm.TU.Chr4.2484	3245	50.37	26.37	36.21	14.82	8.94	9.46	-1.77661	1.61e-08	4.61e-07	evm.model.Chr4.2484	AP2-EREBP	AP2	-	show details	EVM_prediction_Chr4.2484	PREDICTED: AP2-like ethylene-responsive transcription factor ANT [Juglans regia]	GO:0006355;GO:0003700;GO:0006351;GO:0003677;GO:0007275;GO:0005634	regulation of transcription, DNA-templated;transcription factor activity, sequence-specific DNA binding;transcription, DNA-templated;DNA binding;multicellular organism development;nucleus	K09285	OVM,ANT	http://www.genome.jp/dbget-bin/www_bget?ko:K09285	-	-	-	Q38914|ANT_ARATH	AP2-like ethylene-responsive transcription factor ANT OS=Arabidopsis thaliana GN=ANT PE=1 SV=2
evm.TU.Chr2.2780	1047	29.34	14.75	13.23	9.54	5.64	1.01	-1.86478	0.00533283	0.0221695	evm.model.Chr2.2780	AP2-EREBP	AP2	-	show details	EVM_prediction_Chr2.2780	PREDICTED: LOW QUALITY PROTEIN: protein PPLZ02-like [Cicer arietinum]	GO:0005634;GO:0003700;GO:0006351;GO:0006355;GO:0003677	nucleus;transcription factor activity, sequence-specific DNA binding;transcription, DNA-templated;regulation of transcription, DNA-templated;DNA binding	-	-	-	-	-	-	Q94AW5|ERF03_ARATH	Ethylene-responsive transcription factor ERF003 OS=Arabidopsis thaliana GN=ERF003 PE=2 SV=1
evm.TU.Chr10.413	2121	9.33	10.96	7.84	2.64	1.21	2.91	-2.05897	1.83e-08	5.11e-07	evm.model.Chr10.413	AP2-EREBP	AP2	-	show details	EVM_prediction_Chr10.413	PREDICTED: ethylene-responsive transcription factor ERF027-like [Glycine max] &gt;KRG91438.1 hypothetical protein GLYMA_20G155200 [Glycine max]	GO:0003677;GO:0003700;GO:0006351;GO:0006355;GO:0005634	DNA binding;transcription factor activity, sequence-specific DNA binding;transcription, DNA-templated;regulation of transcription, DNA-templated;nucleus	-	-	-	-	-	-	Q9FJ90|ERF25_ARATH	Ethylene-responsive transcription factor ERF025 OS=Arabidopsis thaliana GN=ERF025 PE=2 SV=1
evm.TU.Chr3.556	1742	22.86	10.46	17.29	6.63	3.58	1.89	-2.09445	1.17e-05	0.00013041	evm.model.Chr3.556	AP2-EREBP	AP2	-	show details	EVM_prediction_Chr3.556	KRH70603.1 hypothetical protein GLYMA_02G099500 [Glycine max];PREDICTED: AP2/ERF and B3 domain-containing transcription repressor TEM1 [Glycine max] &gt	GO:0005634;GO:0006355;GO:0003700;GO:0006351;GO:0003677	nucleus;regulation of transcription, DNA-templated;transcription factor activity, sequence-specific DNA binding;transcription, DNA-templated;DNA binding	K09287	RAV	http://www.genome.jp/dbget-bin/www_bget?ko:K09287	-	-	-	Q9ZWM9|RAV1_ARATH	AP2/ERF and B3 domain-containing transcription factor RAV1 OS=Arabidopsis thaliana GN=RAV1 PE=1 SV=1
evm.TU.Chr3.2220	1109	5.7	3.82	2.37	0.53	0.2	1.81	-2.21924	0.00356876	0.01593	evm.model.Chr3.2220	AP2-EREBP	AP2	-	show details	EVM_prediction_Chr3.2220	PREDICTED: dehydration-responsive element-binding protein 1E-like [Cicer arietinum]	GO:0006355;GO:0003700;GO:0006351;GO:0003677;GO:0005634	regulation of transcription, DNA-templated;transcription factor activity, sequence-specific DNA binding;transcription, DNA-templated;DNA binding;nucleus	-	-	-	-	-	-	Q9SGJ6|DRE1E_ARATH	Dehydration-responsive element-binding protein 1E OS=Arabidopsis thaliana GN=DREB1E PE=2 SV=1
evm.TU.Chr3.562	2003	3.4	1.43	3.06	0.98	0.7	0.1	-2.29272	0.00111367	0.00614871	novel.15806.1	AP2-EREBP	AP2	-	show details	EVM_prediction_Chr3.562	hypothetical protein PHAVU_003G111800g [Phaseolus vulgaris] &gt;PREDICTED: AP2/ERF and B3 domain-containing transcription repressor TEM1 [Glycine max] &gt;ESW26348.1 hypothetical protein PHAVU_003G111800g [Phaseolus vulgaris];KRH70603.1 hypothetical protein GLYMA_02G099500 [Glycine max]	GO:0003677;GO:0006355;GO:0006351;GO:0003700;GO:0005634	DNA binding;regulation of transcription, DNA-templated;transcription, DNA-templated;transcription factor activity, sequence-specific DNA binding;nucleus	K09287	RAV	http://www.genome.jp/dbget-bin/www_bget?ko:K09287	-	-	-	Q9C6M5|RAVL1_ARATH;Q9ZWM9|RAV1_ARATH	AP2/ERF and B3 domain-containing transcription repressor TEM1 OS=Arabidopsis thaliana GN=TEM1 PE=1 SV=1;AP2/ERF and B3 domain-containing transcription factor RAV1 OS=Arabidopsis thaliana GN=RAV1 PE=1 SV=1
evm.TU.Chr7.1708	1030	1.76	1.76	1.3	0.07	0.44	0.37	-2.50545	0.000341074	0.00228522	evm.model.Chr7.1708	AP2-EREBP	AP2	-	show details	EVM_prediction_Chr7.1708	ESW16898.1 hypothetical protein PHAVU_007G193300g [Phaseolus vulgaris];hypothetical protein PHAVU_007G193300g [Phaseolus vulgaris] &gt	GO:0003677;GO:0005634;GO:0006355;GO:0003700;GO:0006351	DNA binding;nucleus;regulation of transcription, DNA-templated;transcription factor activity, sequence-specific DNA binding;transcription, DNA-templated	K14516	ERF1	http://www.genome.jp/dbget-bin/www_bget?ko:K14516	MAPK signaling pathway - plant;Plant hormone signal transduction	ko04016,ko04075	-	Q8LDC8|ERF92_ARATH	Ethylene-responsive transcription factor 1B OS=Arabidopsis thaliana GN=ERF1B PE=1 SV=2
evm.TU.Chr7.451	1462	37.87	42.86	59.31	10.55	8.41	5.75	-2.53943	4.83e-17	1.12e-14	evm.model.Chr7.451	AP2-EREBP	AP2	-	show details	EVM_prediction_Chr7.451	KRH31850.1 hypothetical protein GLYMA_10G016500 [Glycine max];ACU22984.1 unknown [Glycine max] &gt;uncharacterized protein LOC100780763 [Glycine max] &gt	GO:0003700;GO:0006351;GO:0006355;GO:0003677;GO:0005634	transcription factor activity, sequence-specific DNA binding;transcription, DNA-templated;regulation of transcription, DNA-templated;DNA binding;nucleus	K09286	EREBP	http://www.genome.jp/dbget-bin/www_bget?ko:K09286	-	-	-	P42736|RAP23_ARATH	Ethylene-responsive transcription factor RAP2-3 OS=Arabidopsis thaliana GN=RAP2-3 PE=1 SV=2
evm.TU.Chr5.864	791	9.92	19.37	16.34	1.34	0.54	3.82	-3.03818	4.08e-06	5.3e-05	evm.model.Chr5.864	AP2-EREBP	AP2	-	show details	EVM_prediction_Chr5.864	PREDICTED: ethylene-responsive transcription factor ERF024-like [Glycine max] &gt;KRH10026.1 hypothetical protein GLYMA_15G025100 [Glycine max]	GO:0003677;GO:0006355;GO:0006351;GO:0003700;GO:0005634	DNA binding;regulation of transcription, DNA-templated;transcription, DNA-templated;transcription factor activity, sequence-specific DNA binding;nucleus	-	-	-	-	-	-	Q9SJR0|ERF24_ARATH	Ethylene-responsive transcription factor ERF024 OS=Arabidopsis thaliana GN=ERF024 PE=2 SV=1
evm.TU.Chr6.2086	1591	3.96	3.76	5.03	0.15	0.29	1.01	-3.14093	1.28e-06	1.94e-05	evm.model.Chr6.2086	AP2-EREBP	AP2	-	show details	EVM_prediction_Chr6.2086	Ethylene-responsive transcription factor ERF114 family [Cajanus cajan]	GO:0003677;GO:0005634;GO:0006351;GO:0003700;GO:0006355	DNA binding;nucleus;transcription, DNA-templated;transcription factor activity, sequence-specific DNA binding;regulation of transcription, DNA-templated	-	-	-	-	-	-	Q70II3|EF110_ARATH	Ethylene-responsive transcription factor ERF110 OS=Arabidopsis thaliana GN=ERF110 PE=2 SV=2
evm.TU.Chr3.2217	961	4.67	8.88	3.5	0.14	0.08	1.47	-3.32575	0.000399541	0.00260628	evm.model.Chr3.2217	AP2-EREBP	AP2	-	show details	EVM_prediction_Chr3.2217	PREDICTED: ethylene-responsive transcription factor ERF026 [Glycine max] &gt;KRH57257.1 hypothetical protein GLYMA_05G049800 [Glycine max]	GO:0006351;GO:0003700;GO:0006355;GO:0003677;GO:0005634	transcription, DNA-templated;transcription factor activity, sequence-specific DNA binding;regulation of transcription, DNA-templated;DNA binding;nucleus	-	-	-	-	-	-	Q9FJ90|ERF25_ARATH	Ethylene-responsive transcription factor ERF025 OS=Arabidopsis thaliana GN=ERF025 PE=2 SV=1
evm.TU.Chr10.156	2440	2.35	5.76	5.61	0.18	0.5	0.69	-3.3271	5.97e-09	1.94e-07	evm.model.Chr10.156	AP2-EREBP	AP2	-	show details	EVM_prediction_Chr10.156	KRH70269.1 hypothetical protein GLYMA_02G080200 [Glycine max];PREDICTED: ethylene-responsive transcription factor ABR1-like isoform X1 [Glycine max] &gt	GO:0005634;GO:0003677;GO:0006355;GO:0006351;GO:0003700	nucleus;DNA binding;regulation of transcription, DNA-templated;transcription, DNA-templated;transcription factor activity, sequence-specific DNA binding	-	-	-	-	-	-	Q70II3|EF110_ARATH	Ethylene-responsive transcription factor ERF110 OS=Arabidopsis thaliana GN=ERF110 PE=2 SV=2
evm.TU.Chr7.1351	797	2.38	3.96	2.38	0.09	0	0.76	-3.39393	0.000449818	0.00287354	evm.model.Chr7.1351	AP2-EREBP	AP2	-	show details	EVM_prediction_Chr7.1351	PREDICTED: ethylene-responsive transcription factor ERF024 [Lupinus angustifolius] &gt;OIV92190.1 hypothetical protein TanjilG_30898 [Lupinus angustifolius]	GO:0006351;GO:0003700;GO:0006355;GO:0003677;GO:0005634	transcription, DNA-templated;transcription factor activity, sequence-specific DNA binding;regulation of transcription, DNA-templated;DNA binding;nucleus	-	-	-	-	-	-	Q9SJR0|ERF24_ARATH	Ethylene-responsive transcription factor ERF024 OS=Arabidopsis thaliana GN=ERF024 PE=2 SV=1
novel.26142	954	0.15	1.37	0.84	0	0	0.16	-3.9021	0.0139786	0.0484997	novel.26142.1	AP2-EREBP	AP2	-	show details	ERF095	PREDICTED: ethylene-responsive transcription factor ERF095-like [Juglans regia]	GO:0003700;GO:0006351;GO:0006355;GO:0003677;GO:0005634	transcription factor activity, sequence-specific DNA binding;transcription, DNA-templated;regulation of transcription, DNA-templated;DNA binding;nucleus	-	-	-	-	-	-	Q9LTC6|ERF95_ARATH	Ethylene-responsive transcription factor ERF095 OS=Arabidopsis thaliana GN=ERF095 PE=1 SV=1
evm.TU.Chr7.4209	1489	40.22	21.46	53.53	1.21	4.74	1.1	-4.06999	1.43e-11	9.49e-10	evm.model.Chr7.4209	AP2-EREBP	AP2	-	show details	EVM_prediction_Chr7.4209	PREDICTED: ethylene-responsive transcription factor ERF106-like [Vigna radiata var. radiata]	GO:0006355;GO:0003700;GO:0006351;GO:0005634;GO:0003677	regulation of transcription, DNA-templated;transcription factor activity, sequence-specific DNA binding;transcription, DNA-templated;nucleus;DNA binding	K09286	EREBP	http://www.genome.jp/dbget-bin/www_bget?ko:K09286	-	-	-	Q9LY05|EF106_ARATH	Ethylene-responsive transcription factor ERF106 OS=Arabidopsis thaliana GN=ERF106 PE=2 SV=1
evm.TU.Chr5.374	1351	4.95	7.56	13.08	0.05	0.15	0.72	-4.82042	1.16e-09	4.68e-08	evm.model.Chr5.374	AP2-EREBP	AP2	-	show details	EVM_prediction_Chr5.374	OIW12979.1 hypothetical protein TanjilG_15428 [Lupinus angustifolius];PREDICTED: ethylene-responsive transcription factor ERF071 [Lupinus angustifolius] &gt	GO:0005634;GO:0003677;GO:0006351;GO:0003700;GO:0006355	nucleus;DNA binding;transcription, DNA-templated;transcription factor activity, sequence-specific DNA binding;regulation of transcription, DNA-templated	K09286	EREBP	http://www.genome.jp/dbget-bin/www_bget?ko:K09286	-	-	-	O22259|ERF71_ARATH	Ethylene-responsive transcription factor ERF071 OS=Arabidopsis thaliana GN=ERF071 PE=2 SV=1
evm.TU.Chr5.596	837	1.15	1.23	1.14	0.09	0	0	-5.14578	0.000175979	0.00130327	evm.model.Chr5.596	AP2-EREBP	AP2	-	show details	EVM_prediction_Chr5.596	hypothetical protein PHAVU_007G193300g [Phaseolus vulgaris] &gt;ESW16898.1 hypothetical protein PHAVU_007G193300g [Phaseolus vulgaris]	GO:0003700;GO:0006351;GO:0006355;GO:0005634;GO:0003677	transcription factor activity, sequence-specific DNA binding;transcription, DNA-templated;regulation of transcription, DNA-templated;nucleus;DNA binding	K14516	ERF1	http://www.genome.jp/dbget-bin/www_bget?ko:K14516	MAPK signaling pathway - plant;Plant hormone signal transduction	ko04016,ko04075	-	Q8LDC8|ERF92_ARATH	Ethylene-responsive transcription factor 1B OS=Arabidopsis thaliana GN=ERF1B PE=1 SV=2
evm.TU.Chr7.1716	615	2.07	16.02	3.05	0.29	0	0.17	-5.52748	1.01e-05	0.000115269	evm.model.Chr7.1716	AP2-EREBP	AP2	-	show details	EVM_prediction_Chr7.1716	hypothetical protein GLYMA_13G122600 [Glycine max]	GO:0006355;GO:0006351;GO:0003700;GO:0005634;GO:0003677	regulation of transcription, DNA-templated;transcription, DNA-templated;transcription factor activity, sequence-specific DNA binding;nucleus;DNA binding	K14516	ERF1	http://www.genome.jp/dbget-bin/www_bget?ko:K14516	MAPK signaling pathway - plant;Plant hormone signal transduction	ko04016,ko04075	-	Q8LDC8|ERF92_ARATH	Ethylene-responsive transcription factor 1B OS=Arabidopsis thaliana GN=ERF1B PE=1 SV=2
evm.TU.Chr2.2719	896	0	1.9	0.65	0	0	0	-5.78845	0.0125942	0.0445539	evm.model.Chr2.2719	AP2-EREBP	AP2	-	show details	EVM_prediction_Chr2.2719	hypothetical protein TSUD_07200 [Trifolium subterraneum]	GO:0005634;GO:0003677;GO:0006351;GO:0003700;GO:0006355	nucleus;DNA binding;transcription, DNA-templated;transcription factor activity, sequence-specific DNA binding;regulation of transcription, DNA-templated	-	-	-	-	-	-	Q9C591|ERF16_ARATH	Ethylene-responsive transcription factor ERF016 OS=Arabidopsis thaliana GN=ERF016 PE=2 SV=1
evm.TU.Chr10.953	1029	1.5	1.17	0.76	0	0	0	-6.47523	2.93e-06	3.97e-05	evm.model.Chr10.953	AP2-EREBP	AP2	-	show details	EVM_prediction_Chr10.953	hypothetical protein PHAVU_003G102500g [Phaseolus vulgaris] &gt;ESW26237.1 hypothetical protein PHAVU_003G102500g [Phaseolus vulgaris]	GO:0010432;GO:0006355;GO:0003700;GO:0006351;GO:0009908;GO:0010102;GO:0044212;GO:0010582;GO:0003677;GO:0010451;GO:0005634	bract development;regulation of transcription, DNA-templated;transcription factor activity, sequence-specific DNA binding;transcription, DNA-templated;flower development;lateral root morphogenesis;transcription regulatory region DNA binding;floral meristem determinacy;DNA binding;floral meristem growth;nucleus	-	-	-	-	-	-	Q6J9Q2|ERF86_ARATH	Ethylene-responsive transcription factor ERF086 OS=Arabidopsis thaliana GN=ERF086 PE=2 SV=2
evm.TU.Chr6.1940	3894	40.86	29.8	30.67	65.75	58.66	127.07	1.32532	0.000237844	0.00168676	evm.model.Chr6.1940	ARF	Auxin_resp	-	show details	EVM_prediction_Chr6.1940	auxin response factor [Acacia mangium]	GO:0009725;GO:0005634;GO:0009734;GO:0003677;GO:0006351;GO:0006355	response to hormone;nucleus;auxin-activated signaling pathway;DNA binding;transcription, DNA-templated;regulation of transcription, DNA-templated	-	-	-	-	-	-	Q94JM3|ARFB_ARATH	Auxin response factor 2 OS=Arabidopsis thaliana GN=ARF2 PE=1 SV=2
evm.TU.Chr3.1956	3094	47.37	37.6	35.89	25.7	15.53	15.85	-1.09414	1.07e-05	0.000120952	evm.model.Chr3.1956	ARF	Auxin_resp	-	show details	EVM_prediction_Chr3.1956	PREDICTED: auxin response factor 9-like [Arachis duranensis]	GO:0005634;GO:0009734;GO:0009725;GO:0003677;GO:0006351;GO:0006355	nucleus;auxin-activated signaling pathway;response to hormone;DNA binding;transcription, DNA-templated;regulation of transcription, DNA-templated	K14486	K14486,ARF	http://www.genome.jp/dbget-bin/www_bget?ko:K14486	Plant hormone signal transduction	ko04075	-	Q9XED8|ARFI_ARATH	Auxin response factor 9 OS=Arabidopsis thaliana GN=ARF9 PE=1 SV=1
evm.TU.Chr2.2277	3294	39.74	40.52	37.36	24.73	15.34	10.01	-1.25256	7.22e-05	0.000616777	evm.model.Chr2.2277	ARF	Auxin_resp	-	show details	EVM_prediction_Chr2.2277	KRH17251.1 hypothetical protein GLYMA_14G208500 [Glycine max];PREDICTED: auxin response factor 8-like [Glycine max] &gt	GO:0006355;GO:0006351;GO:0003677;GO:0009725;GO:0009734;GO:0005634	regulation of transcription, DNA-templated;transcription, DNA-templated;DNA binding;response to hormone;auxin-activated signaling pathway;nucleus	-	-	-	-	-	-	Q9FGV1|ARFH_ARATH	Auxin response factor 8 OS=Arabidopsis thaliana GN=ARF8 PE=2 SV=2
evm.TU.Chr6.1337	2484	0.75	0.69	0.54	1.1	1.83	2.68	1.51765	0.000743935	0.00439003	evm.model.Chr6.1337.1	ARR-B	G2-like,Myb_DNA-binding,Response_reg	CCT	show details	EVM_prediction_Chr6.1337	KRH12937.1 hypothetical protein GLYMA_15G206200 [Glycine max];PREDICTED: two-component response regulator ARR12-like isoform X2 [Glycine max] &gt	GO:0005634;GO:0000160;GO:0003677;GO:0007165;GO:0003700;GO:0006351;GO:0006355	nucleus;phosphorelay signal transduction system;DNA binding;signal transduction;transcription factor activity, sequence-specific DNA binding;transcription, DNA-templated;regulation of transcription, DNA-templated	K14491	ARR-B	http://www.genome.jp/dbget-bin/www_bget?ko:K14491	Plant hormone signal transduction	ko04075	-	Q5SML5|ORR22_ORYSJ	Two-component response regulator ORR22 OS=Oryza sativa subsp. japonica GN=RR22 PE=2 SV=1
evm.TU.Chr6.1953	1443	8.83	9.07	8.87	17.43	15.95	21.26	1.00929	1.09e-06	1.69e-05	novel.24381.1	BBR/BPC	GAGA_bind	-	show details	EVM_prediction_Chr6.1953	XP_018815352.1 PREDICTED: protein BASIC PENTACYSTEINE4-like [Juglans regia] &gt;PREDICTED: protein BASIC PENTACYSTEINE4-like [Juglans regia] &gt;XP_018815353.1 PREDICTED: protein BASIC PENTACYSTEINE4-like [Juglans regia]	-	-	-	-	-	-	-	-	Q8S8C6|BPC4_ARATH	Protein BASIC PENTACYSTEINE4 OS=Arabidopsis thaliana GN=BPC4 PE=1 SV=1
evm.TU.Chr13.719	2483	0	0	0	0.2	0.63	0.15	6.31891	8.61e-05	0.00071488	evm.model.Chr13.719	bHLH	HLH	-	show details	EVM_prediction_Chr13.719	hypothetical protein PHAVU_008G133600g [Phaseolus vulgaris] &gt;ESW12684.1 hypothetical protein PHAVU_008G133600g [Phaseolus vulgaris]	GO:0046983	protein dimerization activity	-	-	-	-	-	-	Q9SRT2|BH062_ARATH	Transcription factor bHLH62 OS=Arabidopsis thaliana GN=BHLH62 PE=2 SV=1
evm.TU.Chr10.4953	2044	1.84	1.13	0.96	9.63	9.76	33	3.76219	3.09e-11	1.86e-09	evm.model.Chr10.4953	bHLH	HLH	-	show details	EVM_prediction_Chr10.4953	PREDICTED: transcription factor bHLH122-like [Lupinus angustifolius]	GO:0001046;GO:0005634;GO:0046983;GO:0001228;GO:0006366	core promoter sequence-specific DNA binding;nucleus;protein dimerization activity;transcriptional activator activity, RNA polymerase II transcription regulatory region sequence-specific binding;transcription from RNA polymerase II promoter	-	-	-	-	-	-	Q9C690|BH122_ARATH	Transcription factor bHLH122 OS=Arabidopsis thaliana GN=BHLH122 PE=1 SV=1
evm.TU.Chr4.408	2396	6.17	3.57	4.86	14.53	9.39	36.35	2.06181	7.85e-05	0.000660496	evm.model.Chr4.408	bHLH	HLH	-	show details	EVM_prediction_Chr4.408	Transcription factor PIF5 [Glycine soja]	GO:0046983	protein dimerization activity	K16189	PIF4	http://www.genome.jp/dbget-bin/www_bget?ko:K16189	Plant hormone signal transduction	ko04075	-	Q8W2F3|PIF4_ARATH	Transcription factor PIF4 OS=Arabidopsis thaliana GN=PIF4 PE=1 SV=1
evm.TU.Chr13.1635	2089	22.65	13.1	15.74	68.78	47.91	44.9	1.63446	2.61e-09	9.57e-08	evm.model.Chr13.1635	bHLH	HLH	-	show details	EVM_prediction_Chr13.1635	Basic helix-loop-helix DNA-binding superfamily protein isoform 1 [Theobroma cacao]	GO:0046983	protein dimerization activity	-	-	-	-	-	-	Q8GZ38|UNE10_ARATH	Transcription factor UNE10 OS=Arabidopsis thaliana GN=UNE10 PE=2 SV=1
evm.TU.Chr2.1445	1620	12.84	15.06	14.51	40.59	41.84	46.15	1.5841	9.2e-21	4.26e-18	evm.model.Chr2.1445	bHLH	HLH	-	show details	EVM_prediction_Chr2.1445	PREDICTED: transcription factor PIF4 [Glycine max] &gt;KRG99030.1 hypothetical protein GLYMA_18G115700 [Glycine max]	GO:0046983	protein dimerization activity	K16189	PIF4	http://www.genome.jp/dbget-bin/www_bget?ko:K16189	Plant hormone signal transduction	ko04075	-	Q8W2F3|PIF4_ARATH	Transcription factor PIF4 OS=Arabidopsis thaliana GN=PIF4 PE=1 SV=1
evm.TU.Chr5.2218	1206	3	1.9	2.04	5.42	9.85	5.57	1.56417	2.8e-05	0.000274486	evm.model.Chr5.2218	bHLH	HLH	-	show details	EVM_prediction_Chr5.2218	PREDICTED: transcription factor bHLH112-like isoform X2 [Cicer arietinum]	GO:0005634;GO:0001046;GO:0046983;GO:0001228;GO:0006366	nucleus;core promoter sequence-specific DNA binding;protein dimerization activity;transcriptional activator activity, RNA polymerase II transcription regulatory region sequence-specific binding;transcription from RNA polymerase II promoter	-	-	-	-	-	-	Q8VZ22|BH103_ARATH	Transcription factor bHLH103 OS=Arabidopsis thaliana GN=BHLH103 PE=2 SV=1
evm.TU.Chr1.2236	1578	7.51	4.81	3.95	12.12	17.96	17.16	1.47106	5.14e-06	6.43e-05	evm.model.Chr1.2236	bHLH	HLH	-	show details	EVM_prediction_Chr1.2236	KRH21626.1 hypothetical protein GLYMA_13G249800 [Glycine max];PREDICTED: transcription factor bHLH112-like isoform X2 [Glycine max] &gt;Transcription factor bHLH112 family [Cajanus cajan]	GO:0001046;GO:0046983;GO:0001228;GO:0005634;GO:0006366	core promoter sequence-specific DNA binding;protein dimerization activity;transcriptional activator activity, RNA polymerase II transcription regulatory region sequence-specific binding;nucleus;transcription from RNA polymerase II promoter	-	-	-	-	-	-	Q8GXT3|BH123_ARATH	Transcription factor bHLH123 OS=Arabidopsis thaliana GN=BHLH123 PE=2 SV=1
evm.TU.Chr6.1635	1581	29.55	18.03	20.55	85.79	44.58	61.97	1.44126	2.15e-06	3.03e-05	novel.24107.2	bHLH	HLH	-	show details	EVM_prediction_Chr6.1635	DNA binding protein, putative isoform 4 [Theobroma cacao];EOY21972.1 Basic helix-loop-helix DNA-binding superfamily protein, putative isoform 1 [Theobroma cacao];DNA binding protein, putative isoform 1 [Theobroma cacao] &gt	GO:0003700;GO:0009416;GO:0009704;GO:0046983;GO:0003690;GO:0016607	transcription factor activity, sequence-specific DNA binding;response to light stimulus;de-etiolation;protein dimerization activity;double-stranded DNA binding;nuclear speck	-	-	-	-	-	-	Q8GZ38|UNE10_ARATH;Q570R7|PIF7_ARATH	Transcription factor UNE10 OS=Arabidopsis thaliana GN=UNE10 PE=2 SV=1;Transcription factor PIF7 OS=Arabidopsis thaliana GN=BHLH72 PE=1 SV=2
evm.TU.Chr10.3175	1436	8.63	5.92	5.64	13.63	17.33	21.09	1.38169	1.49e-06	2.21e-05	evm.model.Chr10.3175	bHLH	HLH	-	show details	EVM_prediction_Chr10.3175	transcription factor [Medicago truncatula] &gt;PREDICTED: transcription factor bHLH80-like [Ziziphus jujuba];Basic helix-loop-helix DNA-binding superfamily protein isoform 2 [Theobroma cacao];KEH29302.1 transcription factor [Medicago truncatula]	GO:0046983	protein dimerization activity	-	-	-	-	-	-	Q9C8P8|BH080_ARATH	Transcription factor bHLH80 OS=Arabidopsis thaliana GN=BHLH80 PE=2 SV=1
evm.TU.Chr3.601	1738	1.2	1.1	0.98	2.37	2.51	2.35	1.12798	8.72e-05	0.000721798	evm.model.Chr3.601	bHLH	HLH	-	show details	EVM_prediction_Chr3.601	hypothetical protein VITISV_003899 [Vitis vinifera]	GO:0046983	protein dimerization activity	-	-	-	-	-	-	Q9LND0|BH089_ARATH	Transcription factor bHLH89 OS=Arabidopsis thaliana GN=BHLH89 PE=2 SV=1
evm.TU.Chr11.2128	726	3.1	2.19	1.58	4.61	5.8	4.52	1.08885	0.00564713	0.0232157	evm.model.Chr11.2128	bHLH	HLH	-	show details	EVM_prediction_Chr11.2128	PREDICTED: transcription factor bHLH131-like [Cicer arietinum]	GO:0046983	protein dimerization activity	-	-	-	-	-	-	P0CB25|BH131_ARATH	Transcription factor bHLH131 OS=Arabidopsis thaliana GN=BHLH131 PE=2 SV=1
evm.TU.Chr6.1127	1067	33.91	22.43	22.87	76.88	61.79	24.61	1.00256	0.01404	0.0486622	evm.model.Chr6.1127	bHLH	HLH	-	show details	EVM_prediction_Chr6.1127	PREDICTED: transcription factor bHLH35 isoform X2 [Cicer arietinum]	GO:0046983	protein dimerization activity	-	-	-	-	-	-	Q2HIV9|BH035_ARATH	Transcription factor bHLH35 OS=Arabidopsis thaliana GN=BHLH35 PE=2 SV=1
evm.TU.Chr10.2895	1673	15.19	20.18	14.91	11.96	7.93	3.13	-1.16678	0.00838204	0.0319687	novel.4652.2	bHLH	HLH	-	show details	EVM_prediction_Chr10.2895	Cryptochrome-interacting basic-helix-loop-helix 1, putative isoform 6, partial [Theobroma cacao];HLH domain-containing protein [Cephalotus follicularis]	GO:0046983	protein dimerization activity	-	-	-	-	-	-	Q8GY61|BH063_ARATH	Transcription factor bHLH63 OS=Arabidopsis thaliana GN=BHLH63 PE=1 SV=1
evm.TU.Chr12.310	1555	185.39	136.85	189.46	47.67	84.74	94.55	-1.18256	0.000289704	0.00199556	novel.8497.1	bHLH	HLH	-	show details	EVM_prediction_Chr12.310	Transcription factor bHLH130 [Glycine soja]	GO:0006366;GO:0001228;GO:0046983;GO:0001046;GO:0005634	transcription from RNA polymerase II promoter;transcriptional activator activity, RNA polymerase II transcription regulatory region sequence-specific binding;protein dimerization activity;core promoter sequence-specific DNA binding;nucleus	-	-	-	-	-	-	Q66GR3|BH130_ARATH	Transcription factor bHLH130 OS=Arabidopsis thaliana GN=BHLH130 PE=1 SV=1
evm.TU.Chr11.1503	1532	11.86	14.76	15.19	7.78	5.49	3.84	-1.3192	8.4e-06	9.85e-05	evm.model.Chr11.1503	bHLH	HLH	-	show details	EVM_prediction_Chr11.1503	KJB50767.1 hypothetical protein B456_008G186700 [Gossypium raimondii];PREDICTED: transcription factor bHLH30-like [Gossypium raimondii] &gt	GO:0046983;GO:0003677	protein dimerization activity;DNA binding	-	-	-	-	-	-	Q9S7Y1|BH030_ARATH	Transcription factor bHLH30 OS=Arabidopsis thaliana GN=BHLH30 PE=1 SV=1
evm.TU.Chr3.499	665	17.75	17.62	13.94	6.71	11.43	2.51	-1.32652	0.00808974	0.0310612	novel.15758.4	bHLH	HLH	-	show details	EVM_prediction_Chr3.499	PREDICTED: transcription factor bHLH75-like isoform X3 [Prunus mume]	GO:0003700;GO:0006355;GO:0046983;GO:0005634;GO:2000488	transcription factor activity, sequence-specific DNA binding;regulation of transcription, DNA-templated;protein dimerization activity;nucleus;positive regulation of brassinosteroid biosynthetic process	-	-	-	-	-	-	A4D998|BH075_ARATH	Transcription factor bHLH75 OS=Arabidopsis thaliana GN=BHLH75 PE=2 SV=1
evm.TU.Chr8.2913	1478	53.38	62.94	56.96	19.85	23.73	18.82	-1.50169	3.04e-19	1.11e-16	novel.30286.2	bHLH	HLH	-	show details	EVM_prediction_Chr8.2913	PREDICTED: transcription factor bHLH128 [Prunus mume]	GO:0046983	protein dimerization activity	-	-	-	-	-	-	Q8H102|BH128_ARATH	Transcription factor bHLH128 OS=Arabidopsis thaliana GN=BHLH128 PE=1 SV=1
evm.TU.Chr6.2283	1145	4.62	3.21	3.94	0.85	2.28	0.32	-1.81533	0.00457195	0.0195348	evm.model.Chr6.2283	bHLH	HLH	-	show details	EVM_prediction_Chr6.2283	hypothetical protein PHAVU_003G094700g [Phaseolus vulgaris] &gt;ESW26145.1 hypothetical protein PHAVU_003G094700g [Phaseolus vulgaris]	GO:0003700;GO:0006355;GO:0005634;GO:0046983	transcription factor activity, sequence-specific DNA binding;regulation of transcription, DNA-templated;nucleus;protein dimerization activity	-	-	-	-	-	-	Q8GZ13|BEE1_ARATH	Transcription factor BEE 1 OS=Arabidopsis thaliana GN=BEE1 PE=2 SV=1
evm.TU.Chr4.2921	1084	4.25	2.61	2.59	0.85	1.56	0.14	-1.92483	0.00607004	0.0246055	evm.model.Chr4.2921	bHLH	HLH	-	show details	EVM_prediction_Chr4.2921	KHN39978.1 Transcription factor bHLH93 [Glycine soja] &gt;KRH16909.1 hypothetical protein GLYMA_14G185100 [Glycine max];PREDICTED: transcription factor bHLH61-like [Glycine max] &gt	GO:0046983	protein dimerization activity	-	-	-	-	-	-	Q9LSL1|BH093_ARATH	Transcription factor bHLH93 OS=Arabidopsis thaliana GN=BHLH93 PE=1 SV=1
evm.TU.Chr2.3029	1658	9.53	9.34	7.99	1.84	4.71	0.48	-1.9662	0.00255218	0.0121396	evm.model.Chr2.3029	bHLH	HLH	-	show details	EVM_prediction_Chr2.3029	hypothetical protein GLYMA_04G090100 [Glycine max]	GO:0046983	protein dimerization activity	-	-	-	-	-	-	Q9LSL1|BH093_ARATH	Transcription factor bHLH93 OS=Arabidopsis thaliana GN=BHLH93 PE=1 SV=1
evm.TU.Chr2.3105	1476	17.06	22.33	29.41	8.41	4.41	3.37	-2.1049	1.12e-07	2.42e-06	evm.model.Chr2.3105.1	bHLH	HLH	-	show details	EVM_prediction_Chr2.3105	PREDICTED: transcription factor bHLH94 [Glycine max] &gt;KRH62289.1 hypothetical protein GLYMA_04G098400 [Glycine max];PREDICTED: transcription factor bHLH96 [Nelumbo nucifera]	GO:0003677;GO:0008152;GO:0016597;GO:0046983	DNA binding;metabolic process;amino acid binding;protein dimerization activity	-	-	-	-	-	-	Q9C7T4|BH096_ARATH	Transcription factor bHLH96 OS=Arabidopsis thaliana GN=BHLH96 PE=2 SV=1
evm.TU.Chr7.2284	1015	8.48	8.75	7.66	3.7	1.26	0.23	-2.31296	0.00166237	0.00853724	novel.26604.1	bHLH	HLH	-	show details	EVM_prediction_Chr7.2284	Transcription factor BEE 3 [Cajanus cajan]	GO:0006355;GO:0003700;GO:0046983;GO:0005634	regulation of transcription, DNA-templated;transcription factor activity, sequence-specific DNA binding;protein dimerization activity;nucleus	-	-	-	-	-	-	Q8GZ13|BEE1_ARATH	Transcription factor BEE 1 OS=Arabidopsis thaliana GN=BEE1 PE=2 SV=1
evm.TU.Chr12.2218	991	1.03	0.96	0.8	0.27	0	0.23	-2.46411	0.00588588	0.023999	evm.model.Chr12.2218	bHLH	HLH	-	show details	EVM_prediction_Chr12.2218	BAT90142.1 hypothetical protein VIGAN_06132700 [Vigna angularis var. angularis];hypothetical protein LR48_Vigan08g115200 [Vigna angularis] &gt	GO:0046983;GO:0003677;GO:0000977;GO:0006357;GO:0090575;GO:0003700	protein dimerization activity;DNA binding;RNA polymerase II regulatory region sequence-specific DNA binding;regulation of transcription from RNA polymerase II promoter;RNA polymerase II transcription factor complex;transcription factor activity, sequence-specific DNA binding	-	-	-	-	-	-	F4JIJ7|BH162_ARATH	Transcription factor bHLH162 OS=Arabidopsis thaliana GN=BHLH162 PE=2 SV=1
evm.TU.Chr8.1995	966	43.2	102.15	95.31	7.4	3.75	15.31	-3.21289	7.97e-09	2.5e-07	evm.model.Chr8.1995	bHLH	HLH	-	show details	EVM_prediction_Chr8.1995	PREDICTED: transcription factor bHLH35-like [Pyrus x bretschneideri]	GO:0046983	protein dimerization activity	-	-	-	-	-	-	Q2HIV9|BH035_ARATH	Transcription factor bHLH35 OS=Arabidopsis thaliana GN=BHLH35 PE=2 SV=1
evm.TU.Chr11.981	1728	3.61	5.83	3.33	0.27	0.15	0.04	-4.79367	8.72e-17	1.95e-14	evm.model.Chr11.981	bHLH	HLH	-	show details	EVM_prediction_Chr11.981	hypothetical protein MANES_01G056200 [Manihot esculenta]	GO:0046983	protein dimerization activity	K13422	MYC2	http://www.genome.jp/dbget-bin/www_bget?ko:K13422	MAPK signaling pathway - plant;Plant hormone signal transduction	ko04016,ko04075	-	O23090|BH014_ARATH	Transcription factor bHLH14 OS=Arabidopsis thaliana GN=BHLH14 PE=2 SV=1
evm.TU.Chr11.1424	833	0.62	2.82	1.94	0	0.2	0	-4.86065	0.000360338	0.00238933	evm.model.Chr11.1424	bHLH	HLH	-	show details	EVM_prediction_Chr11.1424	Transcription factor bHLH75, partial [Cajanus cajan]	GO:0046983	protein dimerization activity	-	-	-	-	-	-	Q8GWK7|BEE3_ARATH	Transcription factor BEE 3 OS=Arabidopsis thaliana GN=BEE3 PE=2 SV=1
evm.TU.Chr11.1607	1403	47.51	50.21	47.49	30.85	23.17	17.34	-1.0406	5.44e-06	6.75e-05	evm.model.Chr11.1607.2	BSD	BSD	-	show details	EVM_prediction_Chr11.1607	KRH75147.1 hypothetical protein GLYMA_01G065100 [Glycine max];PREDICTED: uncharacterized protein LOC100800894 [Glycine max] &gt	GO:0016021;GO:0016020	integral component of membrane;membrane	-	-	-	-	-	-	-	-
evm.TU.Chr2.2624	880	0.33	0.16	0.07	0.81	0.37	2.97	2.93275	0.00880121	0.0332518	evm.model.Chr2.2624	bZIP	bZIP_1,bZIP_2,bZIP_Maf	HLH	show details	EVM_prediction_Chr2.2624	PREDICTED: basic leucine zipper 43-like [Malus domestica]	GO:0003700;GO:0006355;GO:0043565	transcription factor activity, sequence-specific DNA binding;regulation of transcription, DNA-templated;sequence-specific DNA binding	-	-	-	-	-	-	-	-
evm.TU.Chr3.683	1041	0.19	0.13	0.05	0.45	1.22	0.66	2.64055	0.00617808	0.0249374	evm.model.Chr3.683	bZIP	bZIP_1,bZIP_2,bZIP_Maf	HLH	show details	EVM_prediction_Chr3.683	KRH71054.1 hypothetical protein GLYMA_02G126100 [Glycine max];KHN29912.1 Ocs element-binding factor 1 [Glycine soja] &gt;PREDICTED: basic leucine zipper 43-like [Glycine max] &gt	GO:0043565;GO:0006355;GO:0003700;GO:0003677	sequence-specific DNA binding;regulation of transcription, DNA-templated;transcription factor activity, sequence-specific DNA binding;DNA binding	-	-	-	-	-	-	-	-
evm.TU.Chr11.1562	1019	3.11	3.17	1.43	13.28	6.67	10.15	1.95308	2.47e-06	3.42e-05	evm.model.Chr11.1562	bZIP	bZIP_1,bZIP_2,bZIP_Maf	HLH	show details	EVM_prediction_Chr11.1562	Ocs element-binding factor 1 [Cajanus cajan]	GO:0043565;GO:0003700;GO:0006355	sequence-specific DNA binding;transcription factor activity, sequence-specific DNA binding;regulation of transcription, DNA-templated	-	-	-	-	-	-	Q9FMC2|BZP43_ARATH	Basic leucine zipper 43 OS=Arabidopsis thaliana GN=BZIP43 PE=1 SV=1
evm.TU.Chr2.2828	907	11.47	8	8.38	26.13	30.48	43.96	1.81943	1.88e-09	7.17e-08	evm.model.Chr2.2828.1	bZIP	bZIP_1,bZIP_2,bZIP_Maf	HLH	show details	EVM_prediction_Chr2.2828	XP_015868446.1 PREDICTED: transcription factor HY5-like [Ziziphus jujuba];PREDICTED: transcription factor HY5 [Ziziphus jujuba] &gt	GO:0009740;GO:0009737;GO:0043565;GO:0005634;GO:0010224;GO:0010099;GO:0003700;GO:0010017;GO:0006355;GO:0042753;GO:0003677;GO:0031539;GO:0003690	gibberellic acid mediated signaling pathway;response to abscisic acid;sequence-specific DNA binding;nucleus;response to UV-B;regulation of photomorphogenesis;transcription factor activity, sequence-specific DNA binding;red or far-red light signaling pathway;regulation of transcription, DNA-templated;positive regulation of circadian rhythm;DNA binding;positive regulation of anthocyanin metabolic p…	K16241	HY5	http://www.genome.jp/dbget-bin/www_bget?ko:K16241	Circadian rhythm - plant	ko04712	-	O24646|HY5_ARATH;Q9SM50|HY5_SOLLC	Transcription factor HY5 OS=Arabidopsis thaliana GN=HY5 PE=1 SV=1;Transcription factor HY5 OS=Solanum lycopersicum GN=HY5 PE=2 SV=1
evm.TU.Chr4.2387	1976	35.2	34.62	33.82	53.36	62.19	199.94	1.6363	0.00155446	0.00808071	novel.19454.3	bZIP	bZIP_1,bZIP_2,bZIP_Maf	HLH	show details	EVM_prediction_Chr4.2387	CAB85632.1 putative ripening-related bZIP protein [Vitis vinifera];KJB58506.1 hypothetical protein B456_009G212600 [Gossypium raimondii];XP_010664064.1 PREDICTED: ripening-related bZIP protein-like isoform X1 [Vitis vinifera] &gt;ripening-related bZIP protein-like [Vitis vinifera] &gt;bZIP transcription factor 6 [Phaseolus vulgaris];PREDICTED: ABSCISIC ACID-INSENSITIVE 5-like protein 5 [Gossypium…	GO:0043565;GO:0006355;GO:0003700	sequence-specific DNA binding;regulation of transcription, DNA-templated;transcription factor activity, sequence-specific DNA binding	K14432	ABF	http://www.genome.jp/dbget-bin/www_bget?ko:K14432	Plant hormone signal transduction	ko04075	-	Q9M7Q4|AI5L5_ARATH	ABSCISIC ACID-INSENSITIVE 5-like protein 5 OS=Arabidopsis thaliana GN=ABF2 PE=1 SV=1
evm.TU.Chr9.2387	452	7.21	4.45	9.2	22.46	23.33	20.49	1.48035	0.000885929	0.00507792	novel.32161.2	bZIP	bZIP_1,bZIP_2,bZIP_Maf	HLH	show details	EVM_prediction_Chr9.2387	PREDICTED: transcription factor HY5-like [Jatropha curcas] &gt;KDP28025.1 hypothetical protein JCGZ_19105 [Jatropha curcas]	GO:0006355;GO:0003700;GO:0003677;GO:0005634;GO:0043565	regulation of transcription, DNA-templated;transcription factor activity, sequence-specific DNA binding;DNA binding;nucleus;sequence-specific DNA binding	K16241	HY5	http://www.genome.jp/dbget-bin/www_bget?ko:K16241	Circadian rhythm - plant	ko04712	-	Q8W191|HYH_ARATH	Transcription factor HY5-like OS=Arabidopsis thaliana GN=HYH PE=1 SV=1
evm.TU.Chr9.247	2081	20.27	19.65	18.06	34.54	38.28	46.63	1.05563	9.56e-08	2.12e-06	novel.30651.1	bZIP	bZIP_1,bZIP_2,bZIP_Maf	HLH	show details	EVM_prediction_Chr9.247	Common plant regulatory factor 1 [Cajanus cajan]	GO:0043565;GO:0006355;GO:0003700	sequence-specific DNA binding;regulation of transcription, DNA-templated;transcription factor activity, sequence-specific DNA binding	K09060	GBF	http://www.genome.jp/dbget-bin/www_bget?ko:K09060	-	-	-	Q99089|CPRF1_PETCR	Common plant regulatory factor 1 OS=Petroselinum crispum GN=CPRF1 PE=2 SV=1
evm.TU.Chr10.4478	2399	2.44	2.65	2.16	0.94	0.9	0.13	-1.90497	0.00144519	0.00759676	evm.model.Chr10.4478	bZIP	bZIP_1,bZIP_2,bZIP_Maf	HLH	show details	EVM_prediction_Chr10.4478	PREDICTED: basic leucine zipper 61 [Citrus sinensis]	GO:0043565;GO:0003700;GO:0006355	sequence-specific DNA binding;transcription factor activity, sequence-specific DNA binding;regulation of transcription, DNA-templated	-	-	-	-	-	-	F4IN23|BZP34_ARATH	Basic leucine zipper 34 OS=Arabidopsis thaliana GN=BZIP34 PE=1 SV=1
evm.TU.Chr10.4209	1682	8.02	11.27	16.36	1.35	3.62	0.71	-2.69009	3.22e-06	4.3e-05	evm.model.Chr10.4209	bZIP	bZIP_1,bZIP_2,bZIP_Maf	HLH	show details	EVM_prediction_Chr10.4209	Basic-leucine zipper transcription factor family protein [Theobroma cacao]	GO:0006355;GO:0003700;GO:0043565	regulation of transcription, DNA-templated;transcription factor activity, sequence-specific DNA binding;sequence-specific DNA binding	-	-	-	-	-	-	F4IN23|BZP34_ARATH	Basic leucine zipper 34 OS=Arabidopsis thaliana GN=BZIP34 PE=1 SV=1
evm.TU.Chr12.1895	1470	3.51	3.48	3.08	0.98	0.37	0.19	-2.73009	5.07e-07	8.77e-06	evm.model.Chr12.1895	bZIP	bZIP_1,bZIP_2,bZIP_Maf	HLH	show details	EVM_prediction_Chr12.1895	PREDICTED: basic leucine zipper 61-like [Juglans regia]	GO:0006355;GO:0003700;GO:0043565	regulation of transcription, DNA-templated;transcription factor activity, sequence-specific DNA binding;sequence-specific DNA binding	-	-	-	-	-	-	F4IN23|BZP34_ARATH	Basic leucine zipper 34 OS=Arabidopsis thaliana GN=BZIP34 PE=1 SV=1
evm.TU.Chr6.1562	1956	0.38	0.35	0.73	2.36	1.43	4.18	2.74988	6.41e-07	1.08e-05	evm.model.Chr6.1562	C2C2-CO-like	CCT,zf-B_box	GATA,PLATZ	show details	EVM_prediction_Chr6.1562	PREDICTED: zinc finger protein CONSTANS-LIKE 2-like [Ziziphus jujuba]	GO:0005622;GO:0008270	intracellular;zinc ion binding	-	-	-	-	-	-	Q96502|COL2_ARATH;O50055|COL1_ARATH	Zinc finger protein CONSTANS-LIKE 2 OS=Arabidopsis thaliana GN=COL2 PE=1 SV=1;Zinc finger protein CONSTANS-LIKE 1 OS=Arabidopsis thaliana GN=COL1 PE=1 SV=1
evm.TU.Chr5.1781	1520	2.27	0.98	1.92	4.56	3.52	10.26	1.8259	0.000727206	0.00431114	evm.model.Chr5.1781	C2C2-CO-like	CCT,zf-B_box	GATA,PLATZ	show details	EVM_prediction_Chr5.1781	PREDICTED: zinc finger protein CONSTANS-LIKE 2 [Theobroma cacao]	GO:0005622;GO:0008270	intracellular;zinc ion binding	-	-	-	-	-	-	Q96502|COL2_ARATH	Zinc finger protein CONSTANS-LIKE 2 OS=Arabidopsis thaliana GN=COL2 PE=1 SV=1
evm.TU.Chr12.2362	6785	0.09	0.07	0.05	0.11	0.28	0.32	1.80905	0.00530908	0.0220928	evm.model.Chr12.2362	C2C2-CO-like	CCT,zf-B_box	GATA,PLATZ	show details	EVM_prediction_Chr12.2362	Zinc finger protein CONSTANS-LIKE 12 [Cajanus cajan]	GO:0005622;GO:0008270	intracellular;zinc ion binding	-	-	-	-	-	-	Q9LJ44|COL12_ARATH	Zinc finger protein CONSTANS-LIKE 12 OS=Arabidopsis thaliana GN=COL12 PE=2 SV=2
evm.TU.Chr7.2269	2055	8.61	6.98	9.38	23.19	23.42	23.22	1.46829	1.06e-15	1.8e-13	evm.model.Chr7.2269	C2C2-CO-like	CCT,zf-B_box	GATA,PLATZ	show details	EVM_prediction_Chr7.2269	PREDICTED: zinc finger protein CONSTANS-LIKE 16 [Vigna radiata var. radiata]	GO:0008270;GO:0005622	zinc ion binding;intracellular	-	-	-	-	-	-	Q8RWD0|COL16_ARATH	Zinc finger protein CONSTANS-LIKE 16 OS=Arabidopsis thaliana GN=COL16 PE=2 SV=2
evm.TU.Chr8.1849	3063	14.69	10.83	11.98	34.94	23.48	33.25	1.28578	4.01e-08	1.01e-06	evm.model.Chr8.1849	C2C2-CO-like	CCT,zf-B_box	GATA,PLATZ	show details	EVM_prediction_Chr8.1849	PREDICTED: zinc finger protein CONSTANS-LIKE 5 isoform X2 [Cicer arietinum]	GO:0005622;GO:0005634;GO:0009909;GO:0008270;GO:0009416	intracellular;nucleus;regulation of flower development;zinc ion binding;response to light stimulus	-	-	-	-	-	-	Q9FHH8|COL5_ARATH	Zinc finger protein CONSTANS-LIKE 5 OS=Arabidopsis thaliana GN=COL5 PE=2 SV=2
evm.TU.Chr11.1442	1685	38.91	34.32	38.32	57.25	94.57	105.03	1.19633	2.65e-05	0.000262267	evm.model.Chr11.1442	C2C2-CO-like	CCT,zf-B_box	GATA,PLATZ	show details	EVM_prediction_Chr11.1442	PREDICTED: zinc finger protein CONSTANS-LIKE 16 [Vitis vinifera] &gt;CBI27020.3 unnamed protein product, partial [Vitis vinifera]	GO:0005622;GO:0008270	intracellular;zinc ion binding	-	-	-	-	-	-	Q8RWD0|COL16_ARATH	Zinc finger protein CONSTANS-LIKE 16 OS=Arabidopsis thaliana GN=COL16 PE=2 SV=2
evm.TU.Chr2.252	2369	9.44	12.53	10.94	4.56	5.94	5.38	-1.0605	9.73e-07	1.54e-05	evm.model.Chr2.252	C2C2-CO-like	CCT,zf-B_box	GATA,PLATZ	show details	EVM_prediction_Chr2.252	XP_014621873.1 PREDICTED: zinc finger protein CONSTANS-LIKE 9-like [Glycine max] &gt;XP_006593876.1 PREDICTED: zinc finger protein CONSTANS-LIKE 9-like [Glycine max] &gt;KRH17710.1 hypothetical protein GLYMA_13G009300 [Glycine max];PREDICTED: zinc finger protein CONSTANS-LIKE 9-like [Glycine max] &gt;KRH17709.1 hypothetical protein GLYMA_13G009300 [Glycine max] &gt;KHN10643.1 Zinc finger protein …	GO:0008270;GO:0005622	zinc ion binding;intracellular	-	-	-	-	-	-	Q9SSE5|COL9_ARATH	Zinc finger protein CONSTANS-LIKE 9 OS=Arabidopsis thaliana GN=COL9 PE=2 SV=1
evm.TU.Chr6.1660	2142	2.68	1.57	1.61	8.6	6.9	17.84	2.52158	2.56e-08	6.83e-07	evm.model.Chr6.1660	C2C2-Dof	zf-Dof	-	show details	EVM_prediction_Chr6.1660	KRH03487.1 hypothetical protein GLYMA_17G101000 [Glycine max];Dof zinc finger protein DOF3.3 [Glycine soja] &gt	GO:0006355;GO:0003677	regulation of transcription, DNA-templated;DNA binding	-	-	-	-	-	-	Q8LFV3|CDF3_ARATH	Cyclic dof factor 3 OS=Arabidopsis thaliana GN=CDF3 PE=1 SV=2
evm.TU.Chr11.1786	2180	1.58	1.41	1.22	6.04	4.1	8.1	2.11584	8.67e-10	3.62e-08	evm.model.Chr11.1786	C2C2-Dof	zf-Dof	-	show details	EVM_prediction_Chr11.1786	PREDICTED: cyclic dof factor 2 [Vitis vinifera]	GO:0003677;GO:0006355	DNA binding;regulation of transcription, DNA-templated	-	-	-	-	-	-	Q8LFV3|CDF3_ARATH	Cyclic dof factor 3 OS=Arabidopsis thaliana GN=CDF3 PE=1 SV=2
evm.TU.Chr5.2049	2555	6.22	2.81	3.17	9.6	8.61	22.97	1.77412	0.000364017	0.00241037	evm.model.Chr5.2049	C2C2-Dof	zf-Dof	-	show details	EVM_prediction_Chr5.2049	unnamed protein product, partial [Vitis vinifera]	GO:0003677;GO:0006355	DNA binding;regulation of transcription, DNA-templated	-	-	-	-	-	-	Q9LSL6|DOF57_ARATH	Dof zinc finger protein DOF5.7 OS=Arabidopsis thaliana GN=DOF5.7 PE=2 SV=1
evm.TU.Chr5.2050	1868	4.8	2.56	4.05	8.48	6.71	12.79	1.21503	0.00111936	0.00617396	novel.22044.5	C2C2-Dof	zf-Dof	-	show details	EVM_prediction_Chr5.2050	hypothetical protein PHAVU_006G184100g [Phaseolus vulgaris] &gt;ESW20140.1 hypothetical protein PHAVU_006G184100g [Phaseolus vulgaris]	GO:0006355;GO:0003677	regulation of transcription, DNA-templated;DNA binding	-	-	-	-	-	-	O24463|PBF_MAIZE;Q84TE9|DOF53_ARATH	Dof zinc finger protein PBF OS=Zea mays GN=PBF PE=1 SV=1;Dof zinc finger protein DOF5.3 OS=Arabidopsis thaliana GN=DOF5.3 PE=2 SV=1
evm.TU.Chr13.2722	1939	9.1	9.67	10.12	15.87	17.41	30.94	1.17308	0.000356778	0.00236902	novel.12168.2	C2C2-Dof	zf-Dof	-	show details	EVM_prediction_Chr13.2722	PREDICTED: dof zinc finger protein DOF3.1-like [Glycine max] &gt;KRH09992.1 hypothetical protein GLYMA_15G022800 [Glycine max]	GO:0003677;GO:0006355	DNA binding;regulation of transcription, DNA-templated	-	-	-	-	-	-	O82155|DOF17_ARATH	Dof zinc finger protein DOF1.7 OS=Arabidopsis thaliana GN=DOF1.7 PE=2 SV=1
evm.TU.Chr7.878	1346	7.16	8.78	8.71	4.11	4.97	2.75	-1.08951	0.000125236	0.000977987	evm.model.Chr7.878	C2C2-Dof	zf-Dof	-	show details	EVM_prediction_Chr7.878	ESW33887.1 hypothetical protein PHAVU_001G106400g [Phaseolus vulgaris];hypothetical protein PHAVU_001G106400g [Phaseolus vulgaris] &gt	GO:0003677;GO:0006355	DNA binding;regulation of transcription, DNA-templated	-	-	-	-	-	-	Q8W1E3|CDF1_ARATH	Cyclic dof factor 1 OS=Arabidopsis thaliana GN=CDF1 PE=1 SV=2
evm.TU.Chr7.237	444	2.51	0.3	1.63	11.15	13.65	30.81	3.51038	2.43e-06	3.37e-05	evm.model.Chr7.237	C2C2-GATA	GATA	-	show details	EVM_prediction_Chr7.237	PREDICTED: GATA transcription factor 15-like [Lupinus angustifolius]	GO:0005667;GO:0008270;GO:0001085;GO:0003700;GO:0006355;GO:0030154;GO:0000977;GO:0043565;GO:0005634;GO:0003682;GO:0001228	transcription factor complex;zinc ion binding;RNA polymerase II transcription factor binding;transcription factor activity, sequence-specific DNA binding;regulation of transcription, DNA-templated;cell differentiation;RNA polymerase II regulatory region sequence-specific DNA binding;sequence-specific DNA binding;nucleus;chromatin binding;transcriptional activator activity, RNA polymerase II trans…	-	-	-	-	-	-	Q8LG10|GAT15_ARATH	GATA transcription factor 15 OS=Arabidopsis thaliana GN=GATA15 PE=2 SV=2
evm.TU.Chr8.796_evm.TU.Chr8.797	2658	0.08	0.02	0.02	0.1	0.43	0.37	2.94565	0.0050367	0.0212054	evm.model.Chr8.796_evm.model.Chr8.797	C2C2-GATA	GATA	-	show details	MERGED%3A%20EVM_prediction_Chr8.796%3B%20EVM_prediction_Chr8.797	ESR38908.1 hypothetical protein CICLE_v10026328mg [Citrus clementina];hypothetical protein CICLE_v10026328mg [Citrus clementina] &gt;XP_006466800.2 PREDICTED: GATA transcription factor 18-like [Citrus sinensis] &gt	GO:0000977;GO:0043565;GO:0005634;GO:0003682;GO:0001228;GO:0005667;GO:0008270;GO:0001085;GO:0006355;GO:0003700;GO:0030154	RNA polymerase II regulatory region sequence-specific DNA binding;sequence-specific DNA binding;nucleus;chromatin binding;transcriptional activator activity, RNA polymerase II transcription regulatory region sequence-specific binding;transcription factor complex;zinc ion binding;RNA polymerase II transcription factor binding;regulation of transcription, DNA-templated;transcription factor activity…	-	-	-	-	-	-	Q9ZPX0|GAT20_ARATH	GATA transcription factor 20 OS=Arabidopsis thaliana GN=GATA20 PE=2 SV=2
evm.TU.Chr6.1075	1772	7.47	9.97	7.51	21.86	27.8	33.98	1.74036	4.56e-11	2.62e-09	evm.model.Chr6.1075	C2C2-GATA	GATA	-	show details	EVM_prediction_Chr6.1075	KHN24612.1 Putative GATA transcription factor 22 [Glycine soja] &gt;KRH12382.1 hypothetical protein GLYMA_15G169300 [Glycine max];PREDICTED: putative GATA transcription factor 22 [Glycine max] &gt	GO:0005667;GO:0001085;GO:0008270;GO:0003700;GO:0006355;GO:0030154;GO:0000977;GO:0005634;GO:0043565;GO:0001228;GO:0003682	transcription factor complex;RNA polymerase II transcription factor binding;zinc ion binding;transcription factor activity, sequence-specific DNA binding;regulation of transcription, DNA-templated;cell differentiation;RNA polymerase II regulatory region sequence-specific DNA binding;nucleus;sequence-specific DNA binding;transcriptional activator activity, RNA polymerase II transcription regulator…	-	-	-	-	-	-	Q9SZI6|GAT22_ARATH	Putative GATA transcription factor 22 OS=Arabidopsis thaliana GN=GATA22 PE=3 SV=1
evm.TU.Chr9.774	1202	17.74	21.42	16.6	11.21	9.66	5.89	-1.09031	6e-05	0.000526825	evm.model.Chr9.774	C2C2-GATA	GATA	-	show details	EVM_prediction_Chr9.774	ESW07638.1 hypothetical protein PHAVU_010G146300g [Phaseolus vulgaris];hypothetical protein PHAVU_010G146300g [Phaseolus vulgaris] &gt	GO:0005634;GO:0043565;GO:0003677;GO:0008270;GO:0045893;GO:0003700;GO:0006355	nucleus;sequence-specific DNA binding;DNA binding;zinc ion binding;positive regulation of transcription, DNA-templated;transcription factor activity, sequence-specific DNA binding;regulation of transcription, DNA-templated	-	-	-	-	-	-	O82632|GATA9_ARATH	GATA transcription factor 9 OS=Arabidopsis thaliana GN=GATA9 PE=2 SV=1
evm.TU.Chr8.2229	1051	40.32	44.53	48.26	24.81	22.57	16.85	-1.09253	1.67e-07	3.43e-06	evm.model.Chr8.2229	C2C2-GATA	GATA	-	show details	EVM_prediction_Chr8.2229	PREDICTED: GATA transcription factor 16-like [Cucumis melo]	GO:0003700;GO:0006355;GO:0008270;GO:0043565	transcription factor activity, sequence-specific DNA binding;regulation of transcription, DNA-templated;zinc ion binding;sequence-specific DNA binding	-	-	-	-	-	-	Q8LG10|GAT15_ARATH	GATA transcription factor 15 OS=Arabidopsis thaliana GN=GATA15 PE=2 SV=2
evm.TU.Chr13.2640	1416	8.86	10.17	7.86	5.38	4.67	1.95	-1.21691	0.00132316	0.00708255	evm.model.Chr13.2640	C2C2-GATA	GATA	-	show details	EVM_prediction_Chr13.2640	hypothetical protein PHAVU_010G146300g [Phaseolus vulgaris] &gt;ESW07638.1 hypothetical protein PHAVU_010G146300g [Phaseolus vulgaris]	GO:0045893;GO:0005634;GO:0008270;GO:0043565;GO:0003700;GO:0006355;GO:0003677	positive regulation of transcription, DNA-templated;nucleus;zinc ion binding;sequence-specific DNA binding;transcription factor activity, sequence-specific DNA binding;regulation of transcription, DNA-templated;DNA binding	-	-	-	-	-	-	O82632|GATA9_ARATH	GATA transcription factor 9 OS=Arabidopsis thaliana GN=GATA9 PE=2 SV=1
evm.TU.Chr10.784	976	73.41	70.24	79.29	38.9	27.04	13.62	-1.54286	1.92e-05	0.000198779	novel.3248.1	C2C2-GATA	GATA	-	show details	EVM_prediction_Chr10.784	PREDICTED: GATA transcription factor 16-like [Cucumis melo]	GO:0043565;GO:0008270;GO:0006355;GO:0003700	sequence-specific DNA binding;zinc ion binding;regulation of transcription, DNA-templated;transcription factor activity, sequence-specific DNA binding	-	-	-	-	-	-	Q8LG10|GAT15_ARATH	GATA transcription factor 15 OS=Arabidopsis thaliana GN=GATA15 PE=2 SV=2
evm.TU.Chr11.2071	663	0.91	0.25	0.4	3.07	1.01	2.34	2.00403	0.013819	0.0480158	evm.model.Chr11.2071	C2C2-YABBY	YABBY	-	show details	EVM_prediction_Chr11.2071	hypothetical protein GLYMA_04G094800 [Glycine max]	GO:0007275	multicellular organism development	-	-	-	-	-	-	A2PZN8|YAB7_ORYSJ	Protein YABBY 7 OS=Oryza sativa subsp. japonica GN=YAB7 PE=2 SV=1
evm.TU.Chr10.4495	2226	0.05	0.3	0.17	0.58	1.32	2.55	3.09342	0.000101532	0.000819222	evm.model.Chr10.4495	C2H2	zf-C2H2	PHD	show details	EVM_prediction_Chr10.4495	PREDICTED: zinc finger protein MAGPIE-like [Cicer arietinum]	-	-	-	-	-	-	-	-	Q9ZWA6|IDD3_ARATH	Zinc finger protein MAGPIE OS=Arabidopsis thaliana GN=MGP PE=1 SV=1
evm.TU.Chr5.177	2058	43.76	66.15	53.39	23.88	29.08	24.92	-1.08172	7.01e-07	1.17e-05	evm.model.Chr5.177	C2H2	zf-C2H2	PHD	show details	EVM_prediction_Chr5.177	ESW16932.1 hypothetical protein PHAVU_007G196100g [Phaseolus vulgaris];hypothetical protein PHAVU_007G196100g [Phaseolus vulgaris] &gt	GO:0003676;GO:0046872	nucleic acid binding;metal ion binding	-	-	-	-	-	-	Q9ZWA6|IDD3_ARATH	Zinc finger protein MAGPIE OS=Arabidopsis thaliana GN=MGP PE=1 SV=1
evm.TU.Chr5.2298	1410	5.35	5.56	5.65	3.26	2.5	1.37	-1.18038	0.000676807	0.0040615	novel.22257.3	C2H2	zf-C2H2	PHD	show details	EVM_prediction_Chr5.2298	PREDICTED: uncharacterized protein LOC105110664 isoform X1 [Populus euphratica]	GO:0008270;GO:0046872;GO:0003676	zinc ion binding;metal ion binding;nucleic acid binding	-	-	-	-	-	-	-	-
evm.TU.Chr2.3195	1290	5.25	2.8	3.97	0.92	2.43	1.1	-1.46143	0.00277504	0.0129821	evm.model.Chr2.3195	C2H2	zf-C2H2	PHD	show details	EVM_prediction_Chr2.3195	PREDICTED: uncharacterized protein LOC108986394 [Juglans regia]	GO:0046872;GO:0003950	metal ion binding;NAD+ ADP-ribosyltransferase activity	-	-	-	-	-	-	-	-
evm.TU.Chr11.561	1274	25.05	24.04	26.55	12.6	6.81	3.68	-1.75421	1.97e-05	0.00020343	evm.model.Chr11.561	C2H2	zf-C2H2	PHD	show details	EVM_prediction_Chr11.561	hypothetical protein KK1_013486 [Cajanus cajan]	GO:0046872	metal ion binding	-	-	-	-	-	-	Q9M202|ZAT9_ARATH	Zinc finger protein ZAT9 OS=Arabidopsis thaliana GN=ZAT9 PE=2 SV=1
evm.TU.Chr3.872	1566	2.34	1.67	1.3	0.34	0.47	0.39	-2.1639	4.78e-06	6.06e-05	evm.model.Chr3.872	C2H2	zf-C2H2	PHD	show details	EVM_prediction_Chr3.872	OIW02172.1 hypothetical protein TanjilG_02396 [Lupinus angustifolius];PREDICTED: uncharacterized protein LOC109359444 [Lupinus angustifolius] &gt	GO:0046872	metal ion binding	-	-	-	-	-	-	Q9M202|ZAT9_ARATH	Zinc finger protein ZAT9 OS=Arabidopsis thaliana GN=ZAT9 PE=2 SV=1
evm.TU.Chr10.4513	1716	0.27	0.27	0.18	0.71	1.4	5.27	3.39451	3.84e-05	0.000359867	evm.model.Chr10.4513	C3H	zf-CCCH	PHD,SNF2_N,zf-C2H2	show details	EVM_prediction_Chr10.4513	PREDICTED: zinc finger CCCH domain-containing protein 2-like [Juglans regia]	GO:0046872	metal ion binding	-	-	-	-	-	KOG1595(R)(CCCH-type Zn-finger protein)	Q9ZWA1|C3H2_ARATH	Zinc finger CCCH domain-containing protein 2 OS=Arabidopsis thaliana GN=At1g03790 PE=2 SV=1
evm.TU.Chr7.2080	2948	14.2	13.28	10.44	37.09	45.56	83.82	2.14741	3.01e-09	1.08e-07	evm.model.Chr7.2080	C3H	zf-CCCH	PHD,SNF2_N,zf-C2H2	show details	EVM_prediction_Chr7.2080	PREDICTED: zinc finger CCCH domain-containing protein 20-like [Juglans regia]	GO:0046872	metal ion binding	-	-	-	-	-	KOG1595(R)(CCCH-type Zn-finger protein)	O82199|C3H20_ARATH	Zinc finger CCCH domain-containing protein 20 OS=Arabidopsis thaliana GN=At2g19810 PE=2 SV=1
evm.TU.Chr10.1576	1920	16.03	13.65	13.49	39.91	50.87	50.86	1.7065	3.36e-19	1.21e-16	evm.model.Chr10.1576	C3H	zf-CCCH	PHD,SNF2_N,zf-C2H2	show details	EVM_prediction_Chr10.1576	PREDICTED: zinc finger CCCH domain-containing protein 20-like [Juglans regia]	GO:0046872	metal ion binding	-	-	-	-	-	-	O82199|C3H20_ARATH	Zinc finger CCCH domain-containing protein 20 OS=Arabidopsis thaliana GN=At2g19810 PE=2 SV=1
evm.TU.Chr12.2207	1442	1.46	0.92	0.86	3.94	1.27	5.14	1.67354	0.00399586	0.0175015	evm.model.Chr12.2207	C3H	zf-CCCH	PHD,SNF2_N,zf-C2H2	show details	EVM_prediction_Chr12.2207	PREDICTED: zinc finger CCCH domain-containing protein 2-like [Juglans regia]	GO:0046872	metal ion binding	-	-	-	-	-	-	Q9ZWA1|C3H2_ARATH	Zinc finger CCCH domain-containing protein 2 OS=Arabidopsis thaliana GN=At1g03790 PE=2 SV=1
evm.TU.Chr6.1480	1727	9.54	8.83	8.57	3.77	3.16	1.95	-1.62155	9.7e-10	3.99e-08	evm.model.Chr6.1480	C3H	zf-CCCH	PHD,SNF2_N,zf-C2H2	show details	EVM_prediction_Chr6.1480	PREDICTED: zinc finger CCCH domain-containing protein 39 [Prunus mume]	GO:0046872	metal ion binding	-	-	-	-	-	KOG1677(R)(CCCH-type Zn-finger protein)	Q9LT81|C3H39_ARATH	Zinc finger CCCH domain-containing protein 39 OS=Arabidopsis thaliana GN=At3g19360 PE=2 SV=1
evm.TU.Chr3.452	1059	56.57	40.88	56.85	21.49	10.11	7.77	-2.01909	2.91e-07	5.59e-06	evm.model.Chr3.452	C3H	zf-CCCH	PHD,SNF2_N,zf-C2H2	show details	EVM_prediction_Chr3.452	PREDICTED: zinc finger CCCH domain-containing protein 15 [Arachis duranensis]	GO:0046872	metal ion binding	K18753	ZFP36L	http://www.genome.jp/dbget-bin/www_bget?ko:K18753	-	-	KOG1677(R)(CCCH-type Zn-finger protein)	Q9C9F5|C3H15_ARATH	Zinc finger CCCH domain-containing protein 15 OS=Arabidopsis thaliana GN=At1g68200 PE=2 SV=1
evm.TU.Chr1.897	682	2.36	3.06	3.13	0.49	0.82	0.28	-2.54538	0.000101376	0.00081849	novel.773.1	C3H	zf-CCCH	PHD,SNF2_N,zf-C2H2	show details	EVM_prediction_Chr1.897	XP_015951733.1 PREDICTED: splicing factor U2af small subunit B-like [Arachis duranensis];XP_015951732.1 PREDICTED: splicing factor U2af small subunit B-like [Arachis duranensis] &gt;PREDICTED: splicing factor U2af small subunit B-like [Arachis duranensis] &gt	GO:0046872;GO:0003676;GO:0000398;GO:0003723;GO:0089701;GO:0000166	metal ion binding;nucleic acid binding;mRNA splicing, via spliceosome;RNA binding;U2AF;nucleotide binding	K12836	U2AF1	http://www.genome.jp/dbget-bin/www_bget?ko:K12836	Spliceosome	ko03040	KOG2202(A)(U2 snRNP splicing factor, small subunit, and related proteins)	Q9ZQW8|U2AFA_ORYSJ;Q9S709|U2AFA_ARATH	Splicing factor U2af small subunit A OS=Oryza sativa subsp. japonica GN=U2AF35A PE=2 SV=1;Splicing factor U2af small subunit A OS=Arabidopsis thaliana GN=U2AF35A PE=1 SV=1
evm.TU.Chr10.3125	908	0.16	0.31	0.51	7.7	2.97	3.72	3.78703	1.93e-08	5.36e-07	novel.4823.2	CPP	TCR	-	show details	EVM_prediction_Chr10.3125	hypothetical protein B456_005G044800 [Gossypium raimondii];Tesmin/TSO1-like CXC domain-containing protein, putative isoform 1 [Theobroma cacao]	-	-	-	-	-	-	-	-	F4JIF5|TCX2_ARATH	Protein tesmin/TSO1-like CXC 2 OS=Arabidopsis thaliana GN=TCX2 PE=1 SV=1
evm.TU.Chr4.2713	3603	8.9	9.55	7.74	4.33	5.03	2.15	-1.20556	0.000144298	0.00110588	novel.19718.1	CPP	TCR	-	show details	EVM_prediction_Chr4.2713	CAF02298.1 cysteine-rich polycomb-like protein [Lotus japonicus];cysteine-rich polycomb-like protein [Lotus japonicus] &gt	-	-	-	-	-	-	-	-	F4JIF5|TCX2_ARATH	Protein tesmin/TSO1-like CXC 2 OS=Arabidopsis thaliana GN=TCX2 PE=1 SV=1
evm.TU.Chr1.84	912	378.24	540.13	549	246.77	287.75	223.5	-1.00672	1.61e-05	0.000171651	novel.81.8	CSD	CSD	-	show details	EVM_prediction_Chr1.84	hypothetical protein GLYMA_12G030800 [Glycine max];PREDICTED: glycine-rich protein 2-like isoform X6 [Lupinus angustifolius];PREDICTED: glycine-rich protein 2-like [Ziziphus jujuba];hypothetical protein VIGAN_06236000 [Vigna angularis var. angularis]	GO:0003677;GO:0003676;GO:0046872;GO:0008270;GO:0006355	DNA binding;nucleic acid binding;metal ion binding;zinc ion binding;regulation of transcription, DNA-templated	K18754	LIN28	http://www.genome.jp/dbget-bin/www_bget?ko:K18754	-	-	KOG3070(J)(Predicted RNA-binding protein containing PIN domain and invovled in translation or RNA processing)	Q94C69|CSP3_ARATH;P27484|GRP2_NICSY	Cold shock domain-containing protein 3 OS=Arabidopsis thaliana GN=CSP3 PE=1 SV=1;Glycine-rich protein 2 OS=Nicotiana sylvestris GN=GRP-2 PE=2 SV=1
evm.TU.Chr12.1530	2297	2.61	3.55	3.17	1.57	1.59	0.49	-1.37869	0.00203433	0.0100669	evm.model.Chr12.1530	FHA	FHA	-	show details	EVM_prediction_Chr12.1530	PREDICTED: FHA domain-containing protein At4g14490-like [Vigna angularis] &gt;KOM30989.1 hypothetical protein LR48_Vigan01g054400 [Vigna angularis] &gt;XP_017425050.1 PREDICTED: FHA domain-containing protein At4g14490-like [Vigna angularis] &gt;BAT73680.1 hypothetical protein VIGAN_01119400 [Vigna angularis var. angularis]	-	-	-	-	-	-	-	-	O23305|Y4449_ARATH	FHA domain-containing protein At4g14490 OS=Arabidopsis thaliana GN=At4g14490 PE=1 SV=1
evm.TU.Chr5.1072	1395	0.44	0.26	0.52	14.41	9.98	2.83	4.42541	2.79e-12	2.21e-10	novel.21218.1	G2-like	G2-like	Response_reg	show details	EVM_prediction_Chr5.1072	hypothetical protein GLYMA_19G146500 [Glycine max]	GO:0003677;GO:0006351;GO:0006355;GO:0005634	DNA binding;transcription, DNA-templated;regulation of transcription, DNA-templated;nucleus	-	-	-	-	-	-	B8ANX9|PHR1_ORYSI	Protein PHOSPHATE STARVATION RESPONSE 1 OS=Oryza sativa subsp. indica GN=PHR1 PE=3 SV=1
evm.TU.Chr12.2194	1889	4.3	2.11	2.62	15.21	11.06	19.65	2.34553	1.14e-10	5.81e-09	evm.model.Chr12.2194	G2-like	G2-like	Response_reg	show details	EVM_prediction_Chr12.2194	PREDICTED: transcription activator GLK1-like isoform X2 [Juglans regia];XP_018834282.1 PREDICTED: transcription activator GLK1-like isoform X1 [Juglans regia];PREDICTED: transcription activator GLK1-like isoform X1 [Juglans regia] &gt;PREDICTED: probable transcription factor GLK1 [Ziziphus jujuba]	GO:0005634;GO:0003677;GO:0006351;GO:0006355	nucleus;DNA binding;transcription, DNA-templated;regulation of transcription, DNA-templated	-	-	-	-	-	-	Q9FFH0|GLK2_ARATH;Q5Z5I4|GLK1_ORYSJ	Transcription activator GLK2 OS=Arabidopsis thaliana GN=GLK2 PE=1 SV=1;Probable transcription factor GLK1 OS=Oryza sativa subsp. japonica GN=GLK1 PE=2 SV=1
evm.TU.Chr11.1785	1535	3.48	4.77	4.32	8.1	12.12	23.26	1.78971	5.17e-05	0.000465008	novel.7449.2	G2-like	G2-like	Response_reg	show details	EVM_prediction_Chr11.1785	KRH70745.1 hypothetical protein GLYMA_02G108500 [Glycine max];PREDICTED: uncharacterized protein LOC100787178 isoform X1 [Glycine max] &gt;Myb family transcription factor APL [Glycine soja]	GO:0005634;GO:0003677;GO:0006355;GO:0006351	nucleus;DNA binding;regulation of transcription, DNA-templated;transcription, DNA-templated	-	-	-	-	-	-	F4I274|PHL8_ARATH	Myb family transcription factor PHL8 OS=Arabidopsis thaliana GN=PHL8 PE=2 SV=1
evm.TU.Chr8.1514	2296	3.17	2.88	3.17	7.31	11.05	12.58	1.74513	1.2e-09	4.79e-08	evm.model.Chr8.1514	G2-like	G2-like	Response_reg	show details	EVM_prediction_Chr8.1514	PREDICTED: myb family transcription factor EFM-like isoform X1 [Juglans regia]	GO:1903507;GO:0048579;GO:0010452;GO:0006351;GO:0006355;GO:0005634;GO:0003677	negative regulation of nucleic acid-templated transcription;negative regulation of long-day photoperiodism, flowering;histone H3-K36 methylation;transcription, DNA-templated;regulation of transcription, DNA-templated;nucleus;DNA binding	-	-	-	-	-	-	Q9ZQ85|EFM_ARATH	Myb family transcription factor EFM OS=Arabidopsis thaliana GN=EFM PE=1 SV=2
evm.TU.Chr3.1000	992	15.42	15.73	15.42	30.74	36.32	67.57	1.51329	2.41e-05	0.000241842	evm.model.Chr3.1000	G2-like	G2-like	Response_reg	show details	EVM_prediction_Chr3.1000	Myb family transcription factor APL [Cajanus cajan];BAT99230.1 hypothetical protein VIGAN_10063100 [Vigna angularis var. angularis];PREDICTED: myb family transcription factor PHL8-like isoform X1 [Vigna angularis] &gt;KOM45768.1 hypothetical protein LR48_Vigan06g107400 [Vigna angularis] &gt	GO:0003677;GO:0006355;GO:0006351;GO:0005634	DNA binding;regulation of transcription, DNA-templated;transcription, DNA-templated;nucleus	-	-	-	-	-	-	F4I274|PHL8_ARATH	Myb family transcription factor PHL8 OS=Arabidopsis thaliana GN=PHL8 PE=2 SV=1
evm.TU.Chr4.1820	2010	3	5.69	3.22	12.71	8.67	7.62	1.27356	0.000199624	0.00145309	novel.18973.2	G2-like	G2-like	Response_reg	show details	EVM_prediction_Chr4.1820	AES70915.2 transcription factor KAN2 [Medicago truncatula];transcription factor KAN2 [Medicago truncatula] &gt	GO:0006355;GO:0006351;GO:0003677;GO:0044212;GO:0005634	regulation of transcription, DNA-templated;transcription, DNA-templated;DNA binding;transcription regulatory region DNA binding;nucleus	-	-	-	-	-	-	Q93WJ9|KAN1_ARATH	Transcription repressor KAN1 OS=Arabidopsis thaliana GN=KAN1 PE=1 SV=1
evm.TU.Chr7.2490	2717	4.62	5.68	3.83	10.64	10.85	8.84	1.09423	9.55e-08	2.12e-06	evm.model.Chr7.2490	G2-like	G2-like	Response_reg	show details	EVM_prediction_Chr7.2490	PREDICTED: transcription repressor KAN1-like isoform X1 [Glycine max] &gt;KRH48713.1 hypothetical protein GLYMA_07G106800 [Glycine max];KHN25094.1 Transcription repressor KAN1 [Glycine soja] &gt	GO:0003677;GO:0005634;GO:0044212;GO:0006351;GO:0006355	DNA binding;nucleus;transcription regulatory region DNA binding;transcription, DNA-templated;regulation of transcription, DNA-templated	-	-	-	-	-	-	Q93WJ9|KAN1_ARATH	Transcription repressor KAN1 OS=Arabidopsis thaliana GN=KAN1 PE=1 SV=1
evm.TU.Chr6.34	1182	7.18	8.38	12.81	5.19	3.64	2.7	-1.34643	0.000379589	0.00249811	evm.model.Chr6.34	GeBP	DUF573	-	show details	EVM_prediction_Chr6.34	KGN49156.1 Transcription regulator [Cucumis sativus];PREDICTED: mediator-associated protein 1 [Cucumis sativus] &gt	GO:0003677	DNA binding	-	-	-	-	-	-	Q9SYA9|STKLD_ARATH	Probable transcription factor At1g61730 OS=Arabidopsis thaliana GN=At1g61730 PE=1 SV=1
evm.TU.Chr10.4905	2756	8.44	5.67	5.56	17.15	13.41	16.85	1.26584	1.44e-07	3e-06	evm.model.Chr10.4905	GRAS	GRAS	-	show details	EVM_prediction_Chr10.4905	PREDICTED: scarecrow-like protein 14 [Arachis duranensis]	GO:0006351;GO:0003700;GO:0006355;GO:0043565;GO:0005634	transcription, DNA-templated;transcription factor activity, sequence-specific DNA binding;regulation of transcription, DNA-templated;sequence-specific DNA binding;nucleus	-	-	-	-	-	-	Q9XE58|SCL14_ARATH	Scarecrow-like protein 14 OS=Arabidopsis thaliana GN=SCL14 PE=2 SV=2
evm.TU.Chr4.630	1915	7.46	5.46	4.66	9.59	8.73	17.79	1.04593	0.00508679	0.0213677	evm.model.Chr4.630	GRAS	GRAS	-	show details	EVM_prediction_Chr4.630	PREDICTED: scarecrow-like protein 23 [Ziziphus jujuba]	GO:0003700;GO:0006351;GO:0006355;GO:0048366;GO:0043565;GO:0005634;GO:0090610	transcription factor activity, sequence-specific DNA binding;transcription, DNA-templated;regulation of transcription, DNA-templated;leaf development;sequence-specific DNA binding;nucleus;bundle sheath cell fate specification	-	-	-	-	-	-	Q9FHZ1|SCL23_ARATH	Scarecrow-like protein 23 OS=Arabidopsis thaliana GN=SCL23 PE=1 SV=1
evm.TU.Chr8.1507	2166	4.82	10.26	7.61	5.31	2.54	2.19	-1.20129	0.00567388	0.0233055	evm.model.Chr8.1507	GRAS	GRAS	-	show details	EVM_prediction_Chr8.1507	PREDICTED: DELLA protein SLN1-like [Juglans regia]	GO:0006355;GO:0003700;GO:0006351;GO:0009723;GO:0042538;GO:2000033;GO:0009737;GO:2000377;GO:0009938;GO:0009863;GO:0005634;GO:0043565;GO:0009867	regulation of transcription, DNA-templated;transcription factor activity, sequence-specific DNA binding;transcription, DNA-templated;response to ethylene;hyperosmotic salinity response;regulation of seed dormancy process;response to abscisic acid;regulation of reactive oxygen species metabolic process;negative regulation of gibberellic acid mediated signaling pathway;salicylic acid mediated signa…	K14494	DELLA	http://www.genome.jp/dbget-bin/www_bget?ko:K14494	Plant hormone signal transduction	ko04075	-	Q8S4W7|GAI1_VITVI	DELLA protein GAI1 OS=Vitis vinifera GN=GAI1 PE=2 SV=1
evm.TU.Chr11.334	1715	4.39	5.71	6.28	2.78	3	1.46	-1.20544	0.000419631	0.00271502	evm.model.Chr11.334	GRAS	GRAS	-	show details	EVM_prediction_Chr11.334	OIV94690.1 hypothetical protein TanjilG_25914 [Lupinus angustifolius];PREDICTED: protein SHORT-ROOT-like [Lupinus angustifolius] &gt	GO:0043565;GO:0005634;GO:0048366;GO:0008356;GO:0006355;GO:0045930;GO:0003700;GO:0006351;GO:0055072;GO:0009956	sequence-specific DNA binding;nucleus;leaf development;asymmetric cell division;regulation of transcription, DNA-templated;negative regulation of mitotic cell cycle;transcription factor activity, sequence-specific DNA binding;transcription, DNA-templated;iron ion homeostasis;radial pattern formation	-	-	-	-	-	-	Q9SZF7|SHR_ARATH	Protein SHORT-ROOT OS=Arabidopsis thaliana GN=SHR PE=1 SV=1
evm.TU.Chr11.771	3043	9.75	12.33	10.8	5.23	2.95	0.48	-1.96198	0.00254735	0.0121235	evm.model.Chr11.771	GRAS	GRAS	-	show details	EVM_prediction_Chr11.771	PREDICTED: scarecrow-like protein 28 [Theobroma cacao]	GO:0043565;GO:0005634;GO:0006351;GO:0003700;GO:0006355	sequence-specific DNA binding;nucleus;transcription, DNA-templated;transcription factor activity, sequence-specific DNA binding;regulation of transcription, DNA-templated	-	-	-	-	-	-	Q9CAN3|SCL28_ARATH	Scarecrow-like protein 28 OS=Arabidopsis thaliana GN=SCL28 PE=1 SV=1
evm.TU.Chr7.409	1194	68.47	63.79	89.26	27.64	9.51	7.63	-2.20951	2.8e-07	5.41e-06	evm.model.Chr7.409	GRAS	GRAS	-	show details	EVM_prediction_Chr7.409	DELLA protein GAI1 [Glycine soja];PREDICTED: uncharacterized protein LOC100783287 [Glycine max] &gt;KRH31787.1 hypothetical protein GLYMA_10G012400 [Glycine max]	GO:0016020;GO:0043565;GO:0005634;GO:0003700;GO:0006351;GO:0006355;GO:0016021	membrane;sequence-specific DNA binding;nucleus;transcription factor activity, sequence-specific DNA binding;transcription, DNA-templated;regulation of transcription, DNA-templated;integral component of membrane	-	-	-	-	-	-	Q9C8Y3|RGL1_ARATH	DELLA protein RGL1 OS=Arabidopsis thaliana GN=RGL1 PE=1 SV=1
evm.TU.Chr7.1348	1377	10.09	8.65	8.03	4.81	5.88	2.12	-1.08455	0.00235793	0.0113598	novel.25853.2	GRF	QLQ,WRC	-	show details	EVM_prediction_Chr7.1348	hypothetical protein KK1_010328 [Cajanus cajan]	GO:0032502;GO:0005634;GO:0005524;GO:0006355;GO:0006351	developmental process;nucleus;ATP binding;regulation of transcription, DNA-templated;transcription, DNA-templated	-	-	-	-	-	-	Q8L8A7|GRF4_ARATH;Q9SJR5|GRF3_ARATH	Growth-regulating factor 4 OS=Arabidopsis thaliana GN=GRF4 PE=2 SV=1;Growth-regulating factor 3 OS=Arabidopsis thaliana GN=GRF3 PE=2 SV=1
evm.TU.Chr2.2786	2101	15.04	8.04	10.28	17.7	23.81	75.44	1.8324	0.00122033	0.00663976	evm.model.Chr2.2786	HB	Homeobox,KNOX1,KNOX2	-	show details	EVM_prediction_Chr2.2786	hypothetical protein PRUPE_ppa005712mg [Prunus persica] &gt;EMJ23329.1 hypothetical protein PRUPE_ppa005712mg [Prunus persica]	GO:0005634;GO:0006355;GO:0003677	nucleus;regulation of transcription, DNA-templated;DNA binding	-	-	-	-	-	KOG0773(K)(Transcription factor MEIS1 and related HOX domain proteins)	O04136|KNAP3_MALDO	Homeobox protein knotted-1-like 3 OS=Malus domestica PE=2 SV=1
evm.TU.Chr11.734	1635	54.66	47.09	42.03	22.88	30.52	18.1	-1.04714	5.02e-06	6.3e-05	novel.6856.4	HB	Homeobox,KNOX1,KNOX2	-	show details	EVM_prediction_Chr11.734	ESW30443.1 hypothetical protein PHAVU_002G153300g [Phaseolus vulgaris];hypothetical protein PHAVU_002G153300g [Phaseolus vulgaris] &gt	GO:0003677;GO:0006355;GO:0010089;GO:0005634;GO:2000652;GO:0045892	DNA binding;regulation of transcription, DNA-templated;xylem development;nucleus;regulation of secondary cell wall biogenesis;negative regulation of transcription, DNA-templated	-	-	-	-	-	KOG0773(K)(Transcription factor MEIS1 and related HOX domain proteins)	P46606|HD1_BRANA	Homeobox protein HD1 OS=Brassica napus GN=HD1 PE=2 SV=1
evm.TU.Chr3.2229	1577	43.45	38.83	38.44	19.94	19.76	14.32	-1.18132	4.53e-12	3.36e-10	evm.model.Chr3.2229	HB	Homeobox,KNOX1,KNOX2	-	show details	EVM_prediction_Chr3.2229	PREDICTED: homeobox protein HD1-like [Vigna radiata var. radiata]	GO:0005634;GO:0003677;GO:0006355	nucleus;DNA binding;regulation of transcription, DNA-templated	-	-	-	-	-	KOG0773(K)(Transcription factor MEIS1 and related HOX domain proteins)	P46606|HD1_BRANA	Homeobox protein HD1 OS=Brassica napus GN=HD1 PE=2 SV=1
evm.TU.Chr8.325	1276	1.27	1.57	1.95	0.83	0.27	0.28	-1.81869	0.002704	0.0127216	evm.model.Chr8.325	HB	Homeobox,KNOX1,KNOX2	-	show details	EVM_prediction_Chr8.325	PREDICTED: homeobox protein knotted-1-like 6 [Juglans regia]	GO:0003677;GO:0043565;GO:0005634;GO:0006355	DNA binding;sequence-specific DNA binding;nucleus;regulation of transcription, DNA-templated	-	-	-	-	-	KOG0773(K)(Transcription factor MEIS1 and related HOX domain proteins)	Q84JS6|KNAT6_ARATH	Homeobox protein knotted-1-like 6 OS=Arabidopsis thaliana GN=KNAT6 PE=1 SV=1
evm.TU.Chr7.1800	1964	0	0.03	0	0.14	0.32	0.75	5.37953	0.000528175	0.00329768	evm.model.Chr7.1800	HSF	HSF_DNA-bind	-	show details	EVM_prediction_Chr7.1800	Heat stress transcription factor A-6b [Cajanus cajan]	GO:0006355;GO:0003700;GO:0003677;GO:0005634;GO:0043565	regulation of transcription, DNA-templated;transcription factor activity, sequence-specific DNA binding;DNA binding;nucleus;sequence-specific DNA binding	K09419	HSFF	http://www.genome.jp/dbget-bin/www_bget?ko:K09419	-	-	-	Q6VBB2|HFA2B_ORYSJ	Heat stress transcription factor A-2b OS=Oryza sativa subsp. japonica GN=HSFA2B PE=2 SV=1
evm.TU.Chr2.2670	1720	5.37	1.32	2.4	49.45	28.24	41.43	3.71081	7.76e-14	9.08e-12	novel.14610.3	HSF	HSF_DNA-bind	-	show details	EVM_prediction_Chr2.2670	Heat shock transcription factor A2 isoform 1 [Theobroma cacao] &gt;EOY29927.1 Heat shock transcription factor A2 isoform 1 [Theobroma cacao]	GO:0045893;GO:0043565;GO:0005634;GO:0001666;GO:0003700;GO:0006355;GO:0034620;GO:0003677;GO:0010286;GO:0044212	positive regulation of transcription, DNA-templated;sequence-specific DNA binding;nucleus;response to hypoxia;transcription factor activity, sequence-specific DNA binding;regulation of transcription, DNA-templated;cellular response to unfolded protein;DNA binding;heat acclimation;transcription regulatory region DNA binding	K09419	HSFF	http://www.genome.jp/dbget-bin/www_bget?ko:K09419	-	-	KOG0627(K)(Heat shock transcription factor)	P41152|HSF30_SOLPE	Heat shock factor protein HSF30 OS=Solanum peruvianum GN=HSF30 PE=2 SV=1
evm.TU.Chr6.759	1461	5.8	4.17	3.7	11.14	17.33	80.41	3.02062	1.2e-05	0.000133388	evm.model.Chr6.759	HSF	HSF_DNA-bind	-	show details	EVM_prediction_Chr6.759	KRH19208.1 hypothetical protein GLYMA_13G105700 [Glycine max];KHN06626.1 Heat stress transcription factor A-2 [Glycine soja] &gt;PREDICTED: heat stress transcription factor A-2-like [Glycine max] &gt	GO:0006355;GO:0003700;GO:0043565;GO:0005634;GO:0003677	regulation of transcription, DNA-templated;transcription factor activity, sequence-specific DNA binding;sequence-specific DNA binding;nucleus;DNA binding	K09419	HSFF	http://www.genome.jp/dbget-bin/www_bget?ko:K09419	-	-	KOG0627(K)(Heat shock transcription factor)	P41152|HSF30_SOLPE	Heat shock factor protein HSF30 OS=Solanum peruvianum GN=HSF30 PE=2 SV=1
evm.TU.Chr7.2187	1272	1.52	0.74	1.29	4.52	8.48	8.65	2.59038	3.29e-09	1.16e-07	evm.model.Chr7.2187	HSF	HSF_DNA-bind	-	show details	EVM_prediction_Chr7.2187	PREDICTED: heat stress transcription factor C-1 [Arachis ipaensis]	GO:0006355;GO:0003700;GO:0003677;GO:0005634;GO:0043565	regulation of transcription, DNA-templated;transcription factor activity, sequence-specific DNA binding;DNA binding;nucleus;sequence-specific DNA binding	K09419	HSFF	http://www.genome.jp/dbget-bin/www_bget?ko:K09419	-	-	KOG0627(K)(Heat shock transcription factor)	Q9LV52|HSFC1_ARATH	Heat stress transcription factor C-1 OS=Arabidopsis thaliana GN=HSFC1 PE=2 SV=1
evm.TU.Chr6.1058	2494	6.55	5.44	5.15	13.07	17.78	68.76	2.56897	2.12e-05	0.000216966	evm.model.Chr6.1058.1	HSF	HSF_DNA-bind	-	show details	EVM_prediction_Chr6.1058	KRH19208.1 hypothetical protein GLYMA_13G105700 [Glycine max];Heat stress transcription factor A-2 [Cajanus cajan];PREDICTED: heat stress transcription factor A-2-like [Glycine max] &gt;KHN06626.1 Heat stress transcription factor A-2 [Glycine soja] &gt	GO:0043565;GO:0005634;GO:0003677;GO:0003700;GO:0006355	sequence-specific DNA binding;nucleus;DNA binding;transcription factor activity, sequence-specific DNA binding;regulation of transcription, DNA-templated	K09419	HSFF	http://www.genome.jp/dbget-bin/www_bget?ko:K09419	-	-	KOG0627(K)(Heat shock transcription factor)	P41152|HSF30_SOLPE	Heat shock factor protein HSF30 OS=Solanum peruvianum GN=HSF30 PE=2 SV=1
evm.TU.Chr7.2907	519	1.48	1.22	0.75	4.33	2.79	13.55	2.53909	0.00146996	0.00771114	evm.model.Chr7.2907	HSF	HSF_DNA-bind	-	show details	EVM_prediction_Chr7.2907	PREDICTED: heat stress transcription factor B-2b-like [Juglans regia]	GO:0006355;GO:0003700;GO:0003677;GO:0005634;GO:0043565	regulation of transcription, DNA-templated;transcription factor activity, sequence-specific DNA binding;DNA binding;nucleus;sequence-specific DNA binding	K09419	HSFF	http://www.genome.jp/dbget-bin/www_bget?ko:K09419	-	-	KOG0627(K)(Heat shock transcription factor)	Q9T0D3|HFB2B_ARATH	Heat stress transcription factor B-2b OS=Arabidopsis thaliana GN=HSFB2B PE=2 SV=1
evm.TU.Chr5.1135	1648	3.08	1.78	1.19	3.88	6.66	19.47	2.33633	0.00028953	0.00199477	evm.model.Chr5.1135	HSF	HSF_DNA-bind	-	show details	EVM_prediction_Chr5.1135	PREDICTED: heat stress transcription factor B-3-like isoform X2 [Vigna radiata var. radiata]	GO:0005634;GO:0043565;GO:0003677;GO:0003700;GO:0006355	nucleus;sequence-specific DNA binding;DNA binding;transcription factor activity, sequence-specific DNA binding;regulation of transcription, DNA-templated	K09419	HSFF	http://www.genome.jp/dbget-bin/www_bget?ko:K09419	-	-	-	O22230|HSFB3_ARATH	Heat stress transcription factor B-3 OS=Arabidopsis thaliana GN=HSFB3 PE=2 SV=1
evm.TU.Chr5.2081	1052	2.15	2.08	2.11	0.7	0.64	1.37	-1.26259	0.0096256	0.0357947	evm.model.Chr5.2081	HSF	HSF_DNA-bind	-	show details	EVM_prediction_Chr5.2081	PREDICTED: heat stress transcription factor B-2a-like [Cicer arietinum]	GO:0003700;GO:0006355;GO:0003677;GO:0005634;GO:0043565	transcription factor activity, sequence-specific DNA binding;regulation of transcription, DNA-templated;DNA binding;nucleus;sequence-specific DNA binding	K09419	HSFF	http://www.genome.jp/dbget-bin/www_bget?ko:K09419	-	-	KOG0627(K)(Heat shock transcription factor)	P22335|HSF24_SOLPE	Heat shock factor protein HSF24 OS=Solanum peruvianum GN=HSF24 PE=2 SV=1
evm.TU.Chr8.578	1301	0.24	0.67	0.16	1.53	1.82	1.25	2.10087	0.000896731	0.00512575	evm.model.Chr8.578	LFY	FLO_LFY	-	show details	EVM_prediction_Chr8.578	AAL [Acacia auriculiformis]	GO:0005634;GO:0007275;GO:0003677;GO:0006351;GO:0006355	nucleus;multicellular organism development;DNA binding;transcription, DNA-templated;regulation of transcription, DNA-templated	-	-	-	-	-	-	O04064|FLLH_POPTR	Floricaula/leafy homolog OS=Populus trichocarpa GN=FL PE=2 SV=2
evm.TU.Chr4.2017	1229	102.06	95.65	101.64	67.16	51.76	28.41	-1.06561	0.000530476	0.00330833	evm.model.Chr4.2017	LIM	LIM	-	show details	EVM_prediction_Chr4.2017	XP_016181471.1 PREDICTED: LIM domain-containing protein WLIM2b-like [Arachis ipaensis] &gt;XP_016181472.1 PREDICTED: LIM domain-containing protein WLIM2b-like [Arachis ipaensis];PREDICTED: LIM domain-containing protein WLIM2b [Arachis duranensis] &gt;XP_015944518.1 PREDICTED: LIM domain-containing protein WLIM2b [Arachis duranensis] &gt	GO:0008270;GO:0046872	zinc ion binding;metal ion binding	K09377	CSRP	http://www.genome.jp/dbget-bin/www_bget?ko:K09377	-	-	KOG1700(TZ)(Regulatory protein MLP and related LIM proteins)	Q9M047|WLI2B_ARATH	LIM domain-containing protein WLIM2b OS=Arabidopsis thaliana GN=WLIM2B PE=1 SV=1
evm.TU.Chr8.263	962	12.19	18.09	16.07	4.37	5.22	1.14	-2.16657	1.78e-05	0.000185873	evm.model.Chr8.263	LIM	LIM	-	show details	EVM_prediction_Chr8.263	PREDICTED: LIM domain-containing protein WLIM1-like [Vigna radiata var. radiata]	GO:0008270;GO:0046872	zinc ion binding;metal ion binding	K09377	CSRP	http://www.genome.jp/dbget-bin/www_bget?ko:K09377	-	-	KOG1700(TZ)(Regulatory protein MLP and related LIM proteins)	Q94JX5|WLIM1_ARATH	LIM domain-containing protein WLIM1 OS=Arabidopsis thaliana GN=WLIM1 PE=1 SV=1
evm.TU.Chr4.2460	1002	344.86	360.68	376.53	116.68	65.83	44.81	-2.29426	5.59e-12	4.06e-10	novel.19518.1	LIM	LIM	-	show details	EVM_prediction_Chr4.2460	unknown [Lotus japonicus]	GO:0046872;GO:0008270	metal ion binding;zinc ion binding	K09377	CSRP	http://www.genome.jp/dbget-bin/www_bget?ko:K09377	-	-	KOG1700(TZ)(Regulatory protein MLP and related LIM proteins)	Q94JX5|WLIM1_ARATH	LIM domain-containing protein WLIM1 OS=Arabidopsis thaliana GN=WLIM1 PE=1 SV=1
evm.TU.Chr13.3143	934	0	0.07	0.06	0.67	0.42	1.53	4.21044	0.00212774	0.010447	evm.model.Chr13.3143	LOB	DUF260	-	show details	EVM_prediction_Chr13.3143	XP_012490141.1	-	-	-	-	-	-	-	-	Q8LBW3|LBD12_ARATH	LOB domain-containing protein 12 OS=Arabidopsis thaliana GN=LBD12 PE=2 SV=2
evm.TU.Chr12.2679	1212	1.2	0.58	0.13	2.51	1.64	3.86	2.09371	0.00471122	0.0200221	evm.model.Chr12.2679	LOB	DUF260	-	show details	EVM_prediction_Chr12.2679	PREDICTED: LOB domain-containing protein 1-like [Vigna radiata var. radiata]	-	-	-	-	-	-	-	-	Q9LQR0|LBD1_ARATH	LOB domain-containing protein 1 OS=Arabidopsis thaliana GN=LBD1 PE=2 SV=1
evm.TU.Chr2.2603	1061	1.87	2.54	0.56	3.81	5.62	5.32	1.58988	0.00287234	0.0133558	novel.14546.1	LOB	DUF260	-	show details	EVM_prediction_Chr2.2603	KDP41635.1 hypothetical protein JCGZ_16042 [Jatropha curcas];PREDICTED: LOB domain-containing protein 38-like [Jatropha curcas] &gt	-	-	-	-	-	-	-	-	Q9SN23|LBD38_ARATH	LOB domain-containing protein 38 OS=Arabidopsis thaliana GN=LBD38 PE=2 SV=1
evm.TU.Chr6.1805	1137	0.57	0.63	0.29	1.31	1.28	1.16	1.33378	0.0135311	0.0471829	evm.model.Chr6.1805	LOB	DUF260	-	show details	EVM_prediction_Chr6.1805	lateral organ boundaries (LOB) domain protein [Medicago truncatula] &gt;KEH31799.1 lateral organ boundaries (LOB) domain protein [Medicago truncatula]	-	-	-	-	-	-	-	-	Q9FML4|LOB_ARATH	Protein LATERAL ORGAN BOUNDARIES OS=Arabidopsis thaliana GN=LOB PE=2 SV=1
evm.TU.Chr10.4027	1345	9.08	12.13	11.79	32.85	24.86	18.66	1.17614	1.04e-05	0.000117435	evm.model.Chr10.4027	LOB	DUF260	-	show details	EVM_prediction_Chr10.4027	hypothetical protein PRUPE_ppa012253mg [Prunus persica] &gt;EMJ13344.1 hypothetical protein PRUPE_ppa012253mg [Prunus persica]	-	-	-	-	-	-	-	-	Q9SHE9|LBD4_ARATH	LOB domain-containing protein 4 OS=Arabidopsis thaliana GN=LBD4 PE=2 SV=1
novel.19221	1976	6.95	5.15	5.44	3.9	1.52	2.25	-1.21655	0.00112052	0.00617879	novel.19221.1	LOB	DUF260	-	show details	LBD15	hypothetical protein LR48_Vigan04g107900 [Vigna angularis];EOY20040.1 LOB domain-containing protein 15 [Theobroma cacao];PREDICTED: LOB domain-containing protein 15 [Theobroma cacao] &gt	GO:0005634	nucleus	-	-	-	-	-	-	Q8L5T5|LBD15_ARATH	LOB domain-containing protein 15 OS=Arabidopsis thaliana GN=LBD15 PE=2 SV=2
evm.TU.Chr12.57	887	16.47	24.34	23.07	11.43	8.67	3.67	-1.4873	0.000417727	0.0027069	evm.model.Chr12.57	LOB	DUF260	-	show details	EVM_prediction_Chr12.57	KOM26164.1 hypothetical protein LR48_Vigan233s003100 [Vigna angularis] &gt;PREDICTED: LOB domain-containing protein 4-like [Vigna angularis] &gt;BAT89834.1 hypothetical protein VIGAN_06091200 [Vigna angularis var. angularis]	-	-	-	-	-	-	-	-	Q9SHE9|LBD4_ARATH	LOB domain-containing protein 4 OS=Arabidopsis thaliana GN=LBD4 PE=2 SV=1
evm.TU.Chr7.2270	1310	69.62	34.84	51.05	4.26	5.99	27.79	-2.0138	0.0030369	0.0140019	evm.model.Chr7.2270	LOB	DUF260	-	show details	EVM_prediction_Chr7.2270	PREDICTED: LOB domain-containing protein 41-like [Arachis duranensis]	-	-	-	-	-	-	-	-	Q9ZW96|LBD40_ARATH	LOB domain-containing protein 40 OS=Arabidopsis thaliana GN=LBD40 PE=2 SV=1
evm.TU.Chr7.4284	932	9.98	22.66	16.88	3.07	1.09	1.36	-3.20842	1.08e-10	5.55e-09	evm.model.Chr7.4284	LOB	DUF260	-	show details	EVM_prediction_Chr7.4284	hypothetical protein MANES_07G102200 [Manihot esculenta]	-	-	-	-	-	-	-	-	Q9SK08|LBD11_ARATH	LOB domain-containing protein 11 OS=Arabidopsis thaliana GN=LBD11 PE=2 SV=2
evm.TU.Chr5.1759	1019	0	0.2	0	0.33	1.33	0.53	3.48916	0.0141481	0.0489707	evm.model.Chr5.1759	MADS	SRF-TF	-	show details	EVM_prediction_Chr5.1759	PREDICTED: truncated transcription factor CAULIFLOWER A-like isoform X1 [Lupinus angustifolius]	GO:0003677;GO:0006355;GO:0003700;GO:0006351;GO:0005634;GO:0046983	DNA binding;regulation of transcription, DNA-templated;transcription factor activity, sequence-specific DNA binding;transcription, DNA-templated;nucleus;protein dimerization activity	K09264	K09264	http://www.genome.jp/dbget-bin/www_bget?ko:K09264	-	-	-	Q38876|AGL8_ARATH	Agamous-like MADS-box protein AGL8 OS=Arabidopsis thaliana GN=AGL8 PE=1 SV=1
evm.TU.Chr8.58	1001	0.75	0.47	0.79	7.45	3.72	8.94	3.28727	1.94e-10	9.37e-09	evm.model.Chr8.58	MADS	SRF-TF	-	show details	EVM_prediction_Chr8.58	PREDICTED: truncated transcription factor CAULIFLOWER A-like [Cicer arietinum]	GO:0005634;GO:0046983;GO:0003677;GO:0006351;GO:0003700;GO:0006355	nucleus;protein dimerization activity;DNA binding;transcription, DNA-templated;transcription factor activity, sequence-specific DNA binding;regulation of transcription, DNA-templated	K09264	K09264	http://www.genome.jp/dbget-bin/www_bget?ko:K09264	-	-	-	Q38876|AGL8_ARATH	Agamous-like MADS-box protein AGL8 OS=Arabidopsis thaliana GN=AGL8 PE=1 SV=1
evm.TU.Chr3.2928	719	1.01	1.78	1.69	5.69	8.52	3.19	1.87702	0.000443812	0.00284499	evm.model.Chr3.2928	MADS	SRF-TF	-	show details	EVM_prediction_Chr3.2928	PREDICTED: floral homeotic protein DEFICIENS-like isoform X1 [Vigna angularis] &gt;BAU00015.1 hypothetical protein VIGAN_10157000 [Vigna angularis var. angularis]	GO:0006351;GO:0003700;GO:0006355;GO:0003677;GO:0046983;GO:0005634	transcription, DNA-templated;transcription factor activity, sequence-specific DNA binding;regulation of transcription, DNA-templated;DNA binding;protein dimerization activity;nucleus	K09264	K09264	http://www.genome.jp/dbget-bin/www_bget?ko:K09264	-	-	-	P23706|DEFA_ANTMA	Floral homeotic protein DEFICIENS OS=Antirrhinum majus GN=DEFA PE=1 SV=1
evm.TU.Chr11.32	1371	4.59	6.44	5.32	2.86	1.75	0.71	-1.65455	0.00053432	0.00332919	evm.model.Chr11.32	MADS	SRF-TF	-	show details	EVM_prediction_Chr11.32	PREDICTED: floral homeotic protein DEFICIENS-like isoform X2 [Lupinus angustifolius]	GO:0046983;GO:0005634;GO:0003677;GO:0006351;GO:0003700;GO:0006355	protein dimerization activity;nucleus;DNA binding;transcription, DNA-templated;transcription factor activity, sequence-specific DNA binding;regulation of transcription, DNA-templated	K09264	K09264	http://www.genome.jp/dbget-bin/www_bget?ko:K09264	-	-	-	P23706|DEFA_ANTMA	Floral homeotic protein DEFICIENS OS=Antirrhinum majus GN=DEFA PE=1 SV=1
evm.TU.Chr3.1613	678	1.12	2.33	1.84	0.62	0.42	0.14	-2.23776	0.00697845	0.0275218	evm.model.Chr3.1613	MADS	SRF-TF	-	show details	EVM_prediction_Chr3.1613	PREDICTED: agamous-like MADS-box protein AGL82 [Arachis duranensis]	GO:0046983;GO:0005634;GO:0006351;GO:0006355;GO:0003677	protein dimerization activity;nucleus;transcription, DNA-templated;regulation of transcription, DNA-templated;DNA binding	-	-	-	-	-	KOG0014(K)(MADS box transcription factor)	Q9FIM0|AGL82_ARATH	Agamous-like MADS-box protein AGL82 OS=Arabidopsis thaliana GN=AGL82 PE=1 SV=1
evm.TU.Chr1.2630	990	0.41	2.06	1.37	0.14	0.39	0	-2.93766	0.00724129	0.0283772	evm.model.Chr1.2630	MADS	SRF-TF	-	show details	EVM_prediction_Chr1.2630	KRH49819.1 hypothetical protein GLYMA_07G181600 [Glycine max] &gt;PREDICTED: MADS-box protein SVP isoform X3 [Glycine max] &gt;KRH49820.1 hypothetical protein GLYMA_07G181600 [Glycine max]	GO:0006355;GO:0003700;GO:0006351;GO:0005634;GO:0046983;GO:0003677	regulation of transcription, DNA-templated;transcription factor activity, sequence-specific DNA binding;transcription, DNA-templated;nucleus;protein dimerization activity;DNA binding	-	-	-	-	-	-	Q9FUY6|JOIN_SOLLC	MADS-box protein JOINTLESS OS=Solanum lycopersicum GN=J PE=1 SV=1
novel.9342	1640	2.28	2.44	1.66	0.68	0.92	0.45	-1.65354	4.27e-05	0.000395057	novel.9342.1	mTERF	mTERF	-	show details	-	PREDICTED: transcription termination factor MTERF15, mitochondrial-like [Lupinus angustifolius]	GO:0003690;GO:0005739;GO:0006355	double-stranded DNA binding;mitochondrion;regulation of transcription, DNA-templated	K15032	MTERFD	http://www.genome.jp/dbget-bin/www_bget?ko:K15032	-	-	-	-	-
novel.9353	2818	2	2.44	2.16	0.97	0.71	0.34	-1.73957	1.08e-05	0.00012202	novel.9353.1	mTERF	mTERF	-	show details	MTERF8	PREDICTED: transcription termination factor MTERF15, mitochondrial-like [Lupinus angustifolius]	-	-	K15032	MTERFD	http://www.genome.jp/dbget-bin/www_bget?ko:K15032	-	-	-	Q9FK23|MTEF8_ARATH	Transcription termination factor MTERF8, chloroplastic OS=Arabidopsis thaliana GN=MTERF8 PE=1 SV=1
evm.TU.Chr8.2617	1393	0.44	0.13	0.3	1.14	4.22	5.27	3.61367	8.64e-07	1.39e-05	evm.model.Chr8.2617	MYB	Myb_DNA-binding	ARID,Response_reg,SNF2_N	show details	EVM_prediction_Chr8.2617	hypothetical protein GLYMA_10G132200 [Glycine max]	GO:0003677	DNA binding	K09422	MYBP	http://www.genome.jp/dbget-bin/www_bget?ko:K09422	-	-	-	Q9LX82|MYB48_ARATH	Transcription factor MYB48 OS=Arabidopsis thaliana GN=MYB48 PE=2 SV=1
evm.TU.Chr7.2285	1608	0.66	0.33	0.31	1.72	4.11	9.07	3.53792	2.39e-07	4.7e-06	evm.model.Chr7.2285	MYB	Myb_DNA-binding	ARID,Response_reg,SNF2_N	show details	EVM_prediction_Chr7.2285	ABH02839.1 MYB transcription factor MYB84 [Glycine max] &gt;KHN21571.1 Transcription factor MYB21 [Glycine soja] &gt;KRH60346.1 hypothetical protein GLYMA_05G234600 [Glycine max] &gt;MYB transcription factor MYB84 [Glycine max] &gt;APA28811.1 R2R3-type MYB transcription factor MYB84 [Glycine max]	GO:0003677	DNA binding	K09422	MYBP	http://www.genome.jp/dbget-bin/www_bget?ko:K09422	-	-	-	Q9C9G7|MYB62_ARATH	Transcription factor MYB62 OS=Arabidopsis thaliana GN=MYB62 PE=2 SV=1
evm.TU.Chr10.713	2090	5.61	2.78	3.4	34.76	22.74	46.61	3.07252	3e-15	4.68e-13	evm.model.Chr10.713	MYB	Myb_DNA-binding	ARID,Response_reg,SNF2_N	show details	EVM_prediction_Chr10.713	PREDICTED: protein REVEILLE 7-like isoform X2 [Lupinus angustifolius]	GO:0003677;GO:0006351;GO:0006355;GO:0005634	DNA binding;transcription, DNA-templated;regulation of transcription, DNA-templated;nucleus	-	-	-	-	-	-	B3H5A8|RVE7_ARATH	Protein REVEILLE 7 OS=Arabidopsis thaliana GN=RVE7 PE=2 SV=1
evm.TU.Chr5.293	267	79.4	56.22	81.48	1550.95	735.21	437.81	3.01412	1.72e-06	2.49e-05	evm.model.Chr5.293	MYB	Myb_DNA-binding	ARID,Response_reg,SNF2_N	show details	EVM_prediction_Chr5.293	XP_018832904.1 PREDICTED: protein RADIALIS-like 3 [Juglans regia];PREDICTED: protein RADIALIS-like 3 [Juglans regia] &gt	GO:0003677	DNA binding	-	-	-	-	-	-	Q6NNN0|RADL3_ARATH	Protein RADIALIS-like 3 OS=Arabidopsis thaliana GN=RL3 PE=2 SV=1
evm.TU.Chr11.1423	1529	0.43	0.66	0.6	0.51	2.53	9.34	2.8904	0.00135535	0.00720858	evm.model.Chr11.1423	MYB	Myb_DNA-binding	ARID,Response_reg,SNF2_N	show details	EVM_prediction_Chr11.1423	PREDICTED: myb-related protein 340 [Arachis ipaensis]	GO:0003677;GO:0008152;GO:0003824	DNA binding;metabolic process;catalytic activity	K09422	MYBP	http://www.genome.jp/dbget-bin/www_bget?ko:K09422	-	-	-	Q9C9G7|MYB62_ARATH	Transcription factor MYB62 OS=Arabidopsis thaliana GN=MYB62 PE=2 SV=1
evm.TU.Chr10.2386	789	0.68	0.1	0.23	1.06	4.64	1.32	2.77593	0.00392764	0.0172457	evm.model.Chr10.2386	MYB	Myb_DNA-binding	ARID,Response_reg,SNF2_N	show details	EVM_prediction_Chr10.2386	XP_016196430.1 PREDICTED: MYB-like transcription factor ETC3 [Arachis ipaensis];PREDICTED: MYB-like transcription factor ETC3 [Arachis duranensis] &gt	GO:0003677	DNA binding	-	-	-	-	-	-	O22059|CPC_ARATH	Transcription factor CPC OS=Arabidopsis thaliana GN=CPC PE=1 SV=1
evm.TU.Chr5.1278	1978	0.48	0.86	0.37	1.03	8.73	1.63	2.71523	0.000759353	0.00445657	evm.model.Chr5.1278	MYB	Myb_DNA-binding	ARID,Response_reg,SNF2_N	show details	EVM_prediction_Chr5.1278	KRH64970.1 hypothetical protein GLYMA_03G007500 [Glycine max];ALA09207.1 MYB/HD-like transcription factor, partial [Glycine max] &gt;PREDICTED: myb-like protein AA [Glycine max] &gt	GO:0003677	DNA binding	K09422	MYBP	http://www.genome.jp/dbget-bin/www_bget?ko:K09422	-	-	KOG0048(K)(Transcription factor, Myb superfamily)	Q9SEZ4|MY105_ARATH	Transcription factor MYB105 OS=Arabidopsis thaliana GN=MYB105 PE=2 SV=1
evm.TU.Chr3.497	1514	0.43	1.5	0.88	2.45	11.8	3.32	2.61723	0.000214036	0.00154184	evm.model.Chr3.497	MYB	Myb_DNA-binding	ARID,Response_reg,SNF2_N	show details	EVM_prediction_Chr3.497	hypothetical protein PHAVU_007G028700g [Phaseolus vulgaris] &gt;ESW14919.1 hypothetical protein PHAVU_007G028700g [Phaseolus vulgaris]	GO:0003677;GO:0008152;GO:0003824	DNA binding;metabolic process;catalytic activity	K09422	MYBP	http://www.genome.jp/dbget-bin/www_bget?ko:K09422	-	-	-	Q9C9G7|MYB62_ARATH	Transcription factor MYB62 OS=Arabidopsis thaliana GN=MYB62 PE=2 SV=1
evm.TU.Chr7.2540	2104	0.95	0.64	0.83	5.64	3.31	5.02	2.5168	1.83e-13	1.96e-11	novel.26784.1	MYB	Myb_DNA-binding	ARID,Response_reg,SNF2_N	show details	EVM_prediction_Chr7.2540	XP_014624432.1 PREDICTED: protein REVEILLE 7 [Glycine max] &gt;PREDICTED: protein REVEILLE 7 [Glycine max] &gt;KHN24535.1 Myb-like protein G [Glycine soja] &gt;KRH09476.1 hypothetical protein GLYMA_16G217700 [Glycine max]	GO:0005634;GO:0003677;GO:0006351;GO:0006355	nucleus;DNA binding;transcription, DNA-templated;regulation of transcription, DNA-templated	-	-	-	-	-	-	B3H5A8|RVE7_ARATH	Protein REVEILLE 7 OS=Arabidopsis thaliana GN=RVE7 PE=2 SV=1
evm.TU.Chr12.2737	1192	12.14	3.36	3.81	27.91	27.21	54.11	2.49792	4.82e-06	6.1e-05	evm.model.Chr12.2737	MYB	Myb_DNA-binding	ARID,Response_reg,SNF2_N	show details	EVM_prediction_Chr12.2737	Transcription factor MYB48 [Cajanus cajan]	GO:0003677	DNA binding	K09422	MYBP	http://www.genome.jp/dbget-bin/www_bget?ko:K09422	-	-	-	Q9LX82|MYB48_ARATH	Transcription factor MYB48 OS=Arabidopsis thaliana GN=MYB48 PE=2 SV=1
evm.TU.Chr8.2332	1638	0.96	0.83	1.35	0.93	9.56	5.17	2.29827	0.00182454	0.0092441	evm.model.Chr8.2332	MYB	Myb_DNA-binding	ARID,Response_reg,SNF2_N	show details	EVM_prediction_Chr8.2332	Myb-related protein 305 family [Cajanus cajan]	GO:0003677	DNA binding	K09422	MYBP	http://www.genome.jp/dbget-bin/www_bget?ko:K09422	-	-	-	Q9FGY3|MYB78_ARATH	Transcription factor MYB78 OS=Arabidopsis thaliana GN=MYB78 PE=2 SV=1
evm.TU.Chr13.2931	892	3.92	5.1	3.74	12.06	24.1	25.01	2.2342	3.17e-09	1.13e-07	evm.model.Chr13.2931	MYB	Myb_DNA-binding	ARID,Response_reg,SNF2_N	show details	EVM_prediction_Chr13.2931	hypothetical protein MANES_11G020400 [Manihot esculenta]	GO:0003677	DNA binding	K09422	MYBP	http://www.genome.jp/dbget-bin/www_bget?ko:K09422	-	-	-	Q9SEI0|WER_ARATH	Transcription factor WER OS=Arabidopsis thaliana GN=WER PE=1 SV=1
evm.TU.Chr10.4874	1542	8.08	2.83	5.12	11.77	35.22	24.57	2.1414	1.71e-05	0.000180599	novel.6274.1	MYB	Myb_DNA-binding	ARID,Response_reg,SNF2_N	show details	EVM_prediction_Chr10.4874	PREDICTED: transcription factor MYB59 [Vitis vinifera];KCW52711.1 hypothetical protein EUGRSUZ_J02073 [Eucalyptus grandis];PREDICTED: transcription factor MYB48 isoform X1 [Eucalyptus grandis] &gt	GO:0003677	DNA binding	K09422	MYBP	http://www.genome.jp/dbget-bin/www_bget?ko:K09422	-	-	-	Q9LX82|MYB48_ARATH	Transcription factor MYB48 OS=Arabidopsis thaliana GN=MYB48 PE=2 SV=1
evm.TU.Chr6.1670	1538	4.86	5.12	4.34	11.34	11.79	35.33	2.03963	3.84e-05	0.0003595	evm.model.Chr6.1670	MYB	Myb_DNA-binding	ARID,Response_reg,SNF2_N	show details	EVM_prediction_Chr6.1670	KOM56440.1 hypothetical protein LR48_Vigan10g233200 [Vigna angularis] &gt;PREDICTED: myb-related protein 306-like [Vigna angularis] &gt;BAT79652.1 hypothetical protein VIGAN_02256800 [Vigna angularis var. angularis]	GO:0003677	DNA binding	K09422	MYBP	http://www.genome.jp/dbget-bin/www_bget?ko:K09422	-	-	-	P81392|MYB06_ANTMA	Myb-related protein 306 OS=Antirrhinum majus GN=MYB306 PE=2 SV=1
evm.TU.Chr9.414	3276	1.01	1.32	1.48	2.71	2.27	8.75	1.86753	0.00097153	0.00548374	evm.model.Chr9.414	MYB	Myb_DNA-binding	ARID,Response_reg,SNF2_N	show details	EVM_prediction_Chr9.414	KRH47760.1 hypothetical protein GLYMA_07G048500 [Glycine max] &gt;PREDICTED: protein LHY isoform X1 [Glycine max] &gt;KRH47758.1 hypothetical protein GLYMA_07G048500 [Glycine max] &gt;KRH47757.1 hypothetical protein GLYMA_07G048500 [Glycine max] &gt;KRH47763.1 hypothetical protein GLYMA_07G048500 [Glycine max];KRH47761.1 hypothetical protein GLYMA_07G048500 [Glycine max] &gt;KRH47762.1 hypothetic…	GO:0003677;GO:0005634;GO:0006355;GO:0006351	DNA binding;nucleus;regulation of transcription, DNA-templated;transcription, DNA-templated	K12133	LHY	http://www.genome.jp/dbget-bin/www_bget?ko:K12133	Circadian rhythm - plant	ko04712	-	Q6R0H1|LHY_ARATH	Protein LHY OS=Arabidopsis thaliana GN=LHY PE=1 SV=2
evm.TU.Chr7.2406	915	0.85	0.31	0.38	2	1.47	2.19	1.86563	0.00224913	0.0109416	evm.model.Chr7.2406	MYB	Myb_DNA-binding	ARID,Response_reg,SNF2_N	show details	EVM_prediction_Chr7.2406	unnamed protein product, partial [Vitis vinifera]	GO:0003677	DNA binding	K09422	MYBP	http://www.genome.jp/dbget-bin/www_bget?ko:K09422	-	-	-	Q9S9K9|MYB3_ARATH	Transcription factor MYB3 OS=Arabidopsis thaliana GN=MYB3 PE=1 SV=1
evm.TU.Chr4.1805	2536	1.07	0.69	0.92	1.95	1.34	5.76	1.78492	0.00307878	0.01415	evm.model.Chr4.1805.1	MYB	Myb_DNA-binding	ARID,Response_reg,SNF2_N	show details	EVM_prediction_Chr4.1805	hypothetical protein GLYMA_14G210600 [Glycine max];Myb-like protein G [Cajanus cajan]	GO:0003677;GO:0006351;GO:0006355;GO:0005634	DNA binding;transcription, DNA-templated;regulation of transcription, DNA-templated;nucleus	-	-	-	-	-	-	F4KGY6|RVE1_ARATH	Protein REVEILLE 1 OS=Arabidopsis thaliana GN=RVE1 PE=2 SV=1
evm.TU.Chr9.756	1517	10.75	8.04	7.18	20.2	23.02	37.77	1.64159	7.24e-07	1.2e-05	evm.model.Chr9.756	MYB	Myb_DNA-binding	ARID,Response_reg,SNF2_N	show details	EVM_prediction_Chr9.756	MYB-like transcription factor family protein [Medicago truncatula] &gt;AES67930.1 MYB-like transcription factor family protein [Medicago truncatula]	GO:0008270;GO:0003676;GO:0006351;GO:0006355;GO:0005634;GO:0003677	zinc ion binding;nucleic acid binding;transcription, DNA-templated;regulation of transcription, DNA-templated;nucleus;DNA binding	-	-	-	-	-	-	Q7XC57|MYBS3_ORYSJ	Transcription factor MYBS3 OS=Oryza sativa subsp. japonica GN=MYBS3 PE=2 SV=1
evm.TU.Chr4.2492	1704	1.43	0.62	0.44	1.88	2.64	2.72	1.54769	0.00234173	0.011303	evm.model.Chr4.2492.1	MYB	Myb_DNA-binding	ARID,Response_reg,SNF2_N	show details	EVM_prediction_Chr4.2492	hypothetical protein PHAVU_009G075000g [Phaseolus vulgaris] &gt;ESW08789.1 hypothetical protein PHAVU_009G075000g [Phaseolus vulgaris]	GO:0003677	DNA binding	K09422	MYBP	http://www.genome.jp/dbget-bin/www_bget?ko:K09422	-	-	-	Q9M2Y9|RAX3_ARATH	Transcription factor RAX3 OS=Arabidopsis thaliana GN=RAX3 PE=2 SV=1
evm.TU.Chr8.627	1157	4.05	2.61	2.43	9.34	4.49	11.76	1.48259	0.000814638	0.00473353	evm.model.Chr8.627	MYB	Myb_DNA-binding	ARID,Response_reg,SNF2_N	show details	EVM_prediction_Chr8.627	OIW20975.1 hypothetical protein TanjilG_26708 [Lupinus angustifolius];PREDICTED: transcription repressor MYB6-like [Lupinus angustifolius] &gt	GO:0003677	DNA binding	K09422	MYBP	http://www.genome.jp/dbget-bin/www_bget?ko:K09422	-	-	-	P81395|MYB30_ANTMA	Myb-related protein 330 OS=Antirrhinum majus GN=MYB330 PE=2 SV=1
evm.TU.Chr13.3138	1184	7.11	7.17	5.18	15.64	15.11	23.97	1.4816	5.64e-07	9.66e-06	evm.model.Chr13.3138	MYB	Myb_DNA-binding	ARID,Response_reg,SNF2_N	show details	EVM_prediction_Chr13.3138	ABH02841.1 MYB transcription factor MYB185 [Glycine max] &gt;KHN35392.1 Transcription repressor MYB5 [Glycine soja] &gt;MYB transcription factor MYB185 [Glycine max] &gt;KRG97208.1 hypothetical protein GLYMA_19G257400 [Glycine max]	GO:0003677	DNA binding	K09422	MYBP	http://www.genome.jp/dbget-bin/www_bget?ko:K09422	-	-	-	Q38850|MYB5_ARATH	Transcription repressor MYB5 OS=Arabidopsis thaliana GN=MYB5 PE=1 SV=1
evm.TU.Chr11.1946	1497	3.75	1.96	3.01	11.13	8.43	5.18	1.47332	9.67e-05	0.000787743	evm.model.Chr11.1946	MYB	Myb_DNA-binding	ARID,Response_reg,SNF2_N	show details	EVM_prediction_Chr11.1946	PREDICTED: transcription factor MYB1R1-like [Juglans regia]	GO:0003676;GO:0003713;GO:0003682;GO:0005634;GO:0006338;GO:0008270;GO:0004402;GO:0006355;GO:0006357;GO:0006351;GO:0003700;GO:0003677;GO:0035066	nucleic acid binding;transcription coactivator activity;chromatin binding;nucleus;chromatin remodeling;zinc ion binding;histone acetyltransferase activity;regulation of transcription, DNA-templated;regulation of transcription from RNA polymerase II promoter;transcription, DNA-templated;transcription factor activity, sequence-specific DNA binding;DNA binding;positive regulation of histone acetylat…	-	-	-	-	-	-	Q9LVS0|KUA1_ARATH	Transcription factor KUA1 OS=Arabidopsis thaliana GN=KUA1 PE=1 SV=1
evm.TU.Chr3.2676	2799	44.58	17.15	27.36	91.35	70.13	81.73	1.44372	4.43e-05	0.000406282	evm.model.Chr3.2676	MYB	Myb_DNA-binding	ARID,Response_reg,SNF2_N	show details	EVM_prediction_Chr3.2676	PREDICTED: transcription factor MYB44-like [Arachis ipaensis]	GO:0003677	DNA binding	K09422	MYBP	http://www.genome.jp/dbget-bin/www_bget?ko:K09422	-	-	KOG0048(K)(Transcription factor, Myb superfamily)	Q9FDW1|MYB44_ARATH	Transcription factor MYB44 OS=Arabidopsis thaliana GN=MYB44 PE=2 SV=1
evm.TU.Chr5.725	1424	8.19	5.71	7.01	18.1	13.36	25.19	1.42723	8.48e-06	9.93e-05	evm.model.Chr5.725	MYB	Myb_DNA-binding	ARID,Response_reg,SNF2_N	show details	EVM_prediction_Chr5.725	XP_014491922.1 PREDICTED: protein REVEILLE 8-like isoform X1 [Vigna radiata var. radiata];PREDICTED: protein REVEILLE 8-like isoform X1 [Vigna radiata var. radiata] &gt;KRH19796.1 hypothetical protein GLYMA_13G136400 [Glycine max];PREDICTED: 60S ribosomal protein L4 [Glycine max] &gt	GO:0005840;GO:0003735;GO:0006355;GO:0006351;GO:0022625;GO:0005634;GO:0006412;GO:0003677	ribosome;structural constituent of ribosome;regulation of transcription, DNA-templated;transcription, DNA-templated;cytosolic large ribosomal subunit;nucleus;translation;DNA binding	K02930	RP-L4e,RPL4	http://www.genome.jp/dbget-bin/www_bget?ko:K02930	Ribosome	ko03010	KOG1475(A)(Ribosomal protein RPL1/RPL2/RL4L4)	Q8RWU3|RVE8_ARATH;Q9XF97|RL4_PRUAR	Protein REVEILLE 8 OS=Arabidopsis thaliana GN=RVE8 PE=2 SV=1;60S ribosomal protein L4 OS=Prunus armeniaca GN=RPL4 PE=2 SV=1
evm.TU.Chr6.2290	1694	0.82	1.55	1.07	1.82	3.24	3.95	1.38306	0.00228187	0.0110669	evm.model.Chr6.2290	MYB	Myb_DNA-binding	ARID,Response_reg,SNF2_N	show details	EVM_prediction_Chr6.2290	KRH50671.1 hypothetical protein GLYMA_07G235900 [Glycine max];uncharacterized protein LOC100791349 [Glycine max] &gt;KHN28197.1 Myb-related protein 305 [Glycine soja] &gt;ACU18067.1 unknown [Glycine max] &gt	GO:0003677	DNA binding	K09422	MYBP	http://www.genome.jp/dbget-bin/www_bget?ko:K09422	-	-	-	Q9LDE1|MY108_ARATH	Transcription factor MYB108 OS=Arabidopsis thaliana GN=MYB108 PE=1 SV=1
evm.TU.Chr2.2250	4925	7.34	6.45	8.6	11.56	17.37	25.74	1.29106	0.000190758	0.00139801	evm.model.Chr2.2250.1	MYB	Myb_DNA-binding	ARID,Response_reg,SNF2_N	show details	EVM_prediction_Chr2.2250	KRH51922.1 hypothetical protein GLYMA_06G035200 [Glycine max];PREDICTED: cytochrome P450 CYP82D47-like [Glycine max] &gt	GO:0016705;GO:0004497;GO:0055114;GO:0005506;GO:0020037;GO:0016020;GO:0016491;GO:0016021;GO:0044550;GO:0016709;GO:0046872	oxidoreductase activity, acting on paired donors, with incorporation or reduction of molecular oxygen;monooxygenase activity;oxidation-reduction process;iron ion binding;heme binding;membrane;oxidoreductase activity;integral component of membrane;secondary metabolite biosynthetic process;oxidoreductase activity, acting on paired donors, with incorporation or reduction of molecular oxygen, NAD(P)H…	-	-	-	-	-	-	O49858|C82A3_SOYBN	Cytochrome P450 82A3 OS=Glycine max GN=CYP82A3 PE=2 SV=1
evm.TU.Chr6.2071	2645	10.15	10.88	8.9	19.82	19.56	29.74	1.21006	2.14e-06	3.01e-05	evm.model.Chr6.2071	MYB	Myb_DNA-binding	ARID,Response_reg,SNF2_N	show details	EVM_prediction_Chr6.2071	Trihelix transcription factor GT-2 [Morus notabilis] &gt;EXB76035.1 Trihelix transcription factor GT-2 [Morus notabilis]	GO:0003677	DNA binding	-	-	-	-	-	-	Q39117|TGT2_ARATH	Trihelix transcription factor GT-2 OS=Arabidopsis thaliana GN=GT-2 PE=2 SV=1
evm.TU.Chr4.1863	1394	3.92	4.16	3.06	5.82	6.52	12.91	1.18119	0.00331404	0.0150263	evm.model.Chr4.1863	MYB	Myb_DNA-binding	ARID,Response_reg,SNF2_N	show details	EVM_prediction_Chr4.1863	PREDICTED: protein ODORANT1 [Vigna radiata var. radiata]	GO:0003677	DNA binding	K09422	MYBP	http://www.genome.jp/dbget-bin/www_bget?ko:K09422	-	-	-	Q50EX6|ODO1_PETHY	Protein ODORANT1 OS=Petunia hybrida GN=ODO1 PE=2 SV=1
evm.TU.Chr9.2899	2875	15.29	13.65	13.28	28.4	27.98	36.05	1.16686	6.93e-09	2.22e-07	novel.32554.12	MYB	Myb_DNA-binding	ARID,Response_reg,SNF2_N	show details	EVM_prediction_Chr9.2899	ESW12516.1 hypothetical protein PHAVU_008G119700g [Phaseolus vulgaris];hypothetical protein PHAVU_008G119700g [Phaseolus vulgaris] &gt;hypothetical protein TanjilG_14427 [Lupinus angustifolius];Telomere repeat-binding protein 5 [Glycine soja]	GO:0005634;GO:0043565;GO:0003677;GO:0000783;GO:0031627;GO:0006355;GO:0006351;GO:0003700;GO:0003691	nucleus;sequence-specific DNA binding;DNA binding;nuclear telomere cap complex;telomeric loop formation;regulation of transcription, DNA-templated;transcription, DNA-templated;transcription factor activity, sequence-specific DNA binding;double-stranded telomeric DNA binding	-	-	-	-	-	-	Q6R0E3|TRP5_ARATH;Q9C7B1|TRP3_ARATH;O80933|SCL9_ARATH	Telomere repeat-binding protein 5 OS=Arabidopsis thaliana GN=TRP5 PE=1 SV=2;Telomere repeat-binding protein 3 OS=Arabidopsis thaliana GN=TRP3 PE=1 SV=1;Scarecrow-like protein 9 OS=Arabidopsis thaliana GN=SCL9 PE=2 SV=1
evm.TU.Chr9.188	1148	11.87	10.83	10.32	22.11	21.2	28.66	1.10511	3.88e-07	7.09e-06	evm.model.Chr9.188	MYB	Myb_DNA-binding	ARID,Response_reg,SNF2_N	show details	EVM_prediction_Chr9.188	PREDICTED: protein REVEILLE 3 [Cicer arietinum]	GO:0005634;GO:0003677;GO:0006355;GO:0006351	nucleus;DNA binding;regulation of transcription, DNA-templated;transcription, DNA-templated	-	-	-	-	-	-	C0SVG5|RVE5_ARATH	Protein REVEILLE 5 OS=Arabidopsis thaliana GN=RVE5 PE=2 SV=1
evm.TU.Chr10.283	1991	28.33	26.07	24.84	49.47	50.41	69.41	1.09529	4.84e-07	8.45e-06	novel.2838.1	MYB	Myb_DNA-binding	ARID,Response_reg,SNF2_N	show details	EVM_prediction_Chr10.283	PREDICTED: protein REVEILLE 6 isoform X1 [Cicer arietinum]	GO:0005634;GO:0003677;GO:0006355;GO:0006351	nucleus;DNA binding;regulation of transcription, DNA-templated;transcription, DNA-templated	-	-	-	-	-	-	Q8H0W3|RVE6_ARATH	Protein REVEILLE 6 OS=Arabidopsis thaliana GN=RVE6 PE=2 SV=1
evm.TU.Chr13.477	2160	3.55	3.53	2.38	5.62	6.49	7.42	1.0455	6.09e-05	0.000533975	evm.model.Chr13.477	MYB	Myb_DNA-binding	ARID,Response_reg,SNF2_N	show details	EVM_prediction_Chr13.477	KHN13982.1 Myb-related protein 3R-1 [Glycine soja];PREDICTED: myb-like protein A [Glycine max] &gt	GO:0003677	DNA binding	K09422	MYBP	http://www.genome.jp/dbget-bin/www_bget?ko:K09422	-	-	KOG0048(K)(Transcription factor, Myb superfamily)	Q6R032|MB3R5_ARATH	Transcription factor MYB3R-5 OS=Arabidopsis thaliana GN=MYB3R5 PE=2 SV=1
evm.TU.Chr10.3164	1399	1.48	1.18	0.82	1.92	2.54	2.72	1.03208	0.00725486	0.0284137	evm.model.Chr10.3164	MYB	Myb_DNA-binding	ARID,Response_reg,SNF2_N	show details	EVM_prediction_Chr10.3164	XP_018841122.1 PREDICTED: transcription repressor MYB6-like [Juglans regia];PREDICTED: transcription repressor MYB6-like [Juglans regia] &gt	GO:0003677	DNA binding	K09422	MYBP	http://www.genome.jp/dbget-bin/www_bget?ko:K09422	-	-	-	P81395|MYB30_ANTMA	Myb-related protein 330 OS=Antirrhinum majus GN=MYB330 PE=2 SV=1
evm.TU.Chr11.459	1220	31.37	37.7	41.03	20.34	17.68	14.5	-1.08862	1.3e-07	2.75e-06	novel.6670.3	MYB	Myb_DNA-binding	ARID,Response_reg,SNF2_N	show details	EVM_prediction_Chr11.459	PREDICTED: dnaJ homolog subfamily C member 2 [Juglans regia]	GO:0003677;GO:0005783;GO:0016021;GO:0048767;GO:0016020;GO:0005886	DNA binding;endoplasmic reticulum;integral component of membrane;root hair elongation;membrane;plasma membrane	-	-	-	-	-	KOG0724(O)(Zuotin and related molecular chaperones (DnaJ superfamily), contains DNA-binding domains)	Q6NWJ4|DNJC2_DANRE	DnaJ homolog subfamily C member 2 OS=Danio rerio GN=dnajc2 PE=2 SV=1
evm.TU.Chr9.600	1394	1.09	1.44	1.23	0.57	0.64	0.55	-1.12719	0.0115086	0.0414387	evm.model.Chr9.600	MYB	Myb_DNA-binding	ARID,Response_reg,SNF2_N	show details	EVM_prediction_Chr9.600	Transcription factor MYB86 [Glycine soja]	GO:0003677	DNA binding	K09422	MYBP	http://www.genome.jp/dbget-bin/www_bget?ko:K09422	-	-	-	Q9SPG3|MYB26_ARATH	Transcription factor MYB26 OS=Arabidopsis thaliana GN=MYB26 PE=2 SV=1
evm.TU.Chr12.2815	1408	6.29	8.08	7.62	4.15	3.63	2.31	-1.15391	6.03e-05	0.000528846	evm.model.Chr12.2815	MYB	Myb_DNA-binding	ARID,Response_reg,SNF2_N	show details	EVM_prediction_Chr12.2815	KYP49394.1 Transcription factor MYB46 [Cajanus cajan] &gt;KYP77729.1 Transcription factor MYB46 [Cajanus cajan];Transcription factor MYB46 [Cajanus cajan] &gt	GO:0003677	DNA binding	K09422	MYBP	http://www.genome.jp/dbget-bin/www_bget?ko:K09422	-	-	-	Q9LXV2|MYB46_ARATH	Transcription factor MYB46 OS=Arabidopsis thaliana GN=MYB46 PE=2 SV=1
evm.TU.Chr6.1808	1536	9	16.58	13.91	9.07	5.26	3.52	-1.1809	0.00346785	0.0155754	evm.model.Chr6.1808	MYB	Myb_DNA-binding	ARID,Response_reg,SNF2_N	show details	EVM_prediction_Chr6.1808	PREDICTED: transcription factor MYB86-like isoform X2 [Lupinus angustifolius]	GO:0003677	DNA binding	K09422	MYBP	http://www.genome.jp/dbget-bin/www_bget?ko:K09422	-	-	-	Q8LPH6|MYB86_ARATH	Transcription factor MYB86 OS=Arabidopsis thaliana GN=MYB86 PE=2 SV=1
evm.TU.Chr4.849	1287	10.38	11.52	10.79	6.58	5.48	1.59	-1.30164	0.0054504	0.0225671	evm.model.Chr4.849	MYB	Myb_DNA-binding	ARID,Response_reg,SNF2_N	show details	EVM_prediction_Chr4.849	PREDICTED: transcription factor DIVARICATA [Ziziphus jujuba]	GO:0006355;GO:0006351;GO:0003677;GO:0005634	regulation of transcription, DNA-templated;transcription, DNA-templated;DNA binding;nucleus	-	-	-	-	-	-	Q8S9H7|DIV_ANTMA	Transcription factor DIVARICATA OS=Antirrhinum majus GN=DIVARICATA PE=2 SV=1
evm.TU.Chr8.354	1440	4.69	5.34	6.24	3.86	0.94	1.72	-1.35124	0.00799992	0.0307788	evm.model.Chr8.354	MYB	Myb_DNA-binding	ARID,Response_reg,SNF2_N	show details	EVM_prediction_Chr8.354	PREDICTED: transcription factor MYB86-like [Glycine max] &gt;KRH54334.1 hypothetical protein GLYMA_06G178600 [Glycine max]	GO:0003677	DNA binding	K09422	MYBP	http://www.genome.jp/dbget-bin/www_bget?ko:K09422	-	-	-	Q8LPH6|MYB86_ARATH	Transcription factor MYB86 OS=Arabidopsis thaliana GN=MYB86 PE=2 SV=1
evm.TU.Chr7.339	2272	43.61	42.49	42.96	25.74	12.52	8.61	-1.48978	8.64e-05	0.000716849	evm.model.Chr7.339.1	MYB	Myb_DNA-binding	ARID,Response_reg,SNF2_N	show details	EVM_prediction_Chr7.339	KHN00250.1 Transcription factor MYB86 [Glycine soja] &gt;KRH69136.1 hypothetical protein GLYMA_02G006800 [Glycine max];PREDICTED: transcription factor MYB86-like [Glycine max] &gt	GO:0003677	DNA binding	K09422	MYBP	http://www.genome.jp/dbget-bin/www_bget?ko:K09422	-	-	-	Q8VZQ2|MYB61_ARATH	Transcription factor MYB61 OS=Arabidopsis thaliana GN=MYB61 PE=2 SV=1
evm.TU.Chr12.383	1464	15.46	19.6	17.82	10.74	5.16	2.71	-1.54687	0.000719157	0.00427406	evm.model.Chr12.383	MYB	Myb_DNA-binding	ARID,Response_reg,SNF2_N	show details	EVM_prediction_Chr12.383	PREDICTED: transcription factor MYB46-like [Lupinus angustifolius] &gt;OIW07980.1 hypothetical protein TanjilG_20081 [Lupinus angustifolius]	GO:0003677;GO:2000652;GO:0045893	DNA binding;regulation of secondary cell wall biogenesis;positive regulation of transcription, DNA-templated	K09422	MYBP	http://www.genome.jp/dbget-bin/www_bget?ko:K09422	-	-	-	Q9LXV2|MYB46_ARATH	Transcription factor MYB46 OS=Arabidopsis thaliana GN=MYB46 PE=2 SV=1
evm.TU.Chr10.3834	1799	4.94	4.81	4.09	1.99	1.22	1.53	-1.55812	1.12e-08	3.35e-07	evm.model.Chr10.3834	MYB	Myb_DNA-binding	ARID,Response_reg,SNF2_N	show details	EVM_prediction_Chr10.3834	Myb domain protein 83 [Theobroma cacao]	GO:0003677	DNA binding	K09422	MYBP	http://www.genome.jp/dbget-bin/www_bget?ko:K09422	-	-	-	Q9LXV2|MYB46_ARATH	Transcription factor MYB46 OS=Arabidopsis thaliana GN=MYB46 PE=2 SV=1
evm.TU.Chr1.535	694	12.07	12.13	13.96	3.55	5.45	4.19	-1.60395	3.77e-07	6.94e-06	evm.model.Chr1.535	MYB	Myb_DNA-binding	ARID,Response_reg,SNF2_N	show details	EVM_prediction_Chr1.535	EEE97823.1 hypothetical protein POPTR_0011s00390g [Populus trichocarpa];hypothetical protein POPTR_0011s00390g [Populus trichocarpa] &gt	GO:0003677	DNA binding	-	-	-	-	-	-	Q9LNI5|ETC1_ARATH	MYB-like transcription factor ETC1 OS=Arabidopsis thaliana GN=ETC1 PE=2 SV=1
evm.TU.Chr4.2844	2043	9.41	10.7	9.2	5.55	3.06	1.16	-1.61899	0.000898532	0.00513473	evm.model.Chr4.2844	MYB	Myb_DNA-binding	ARID,Response_reg,SNF2_N	show details	EVM_prediction_Chr4.2844	PREDICTED: myb-related protein 3R-1-like [Glycine max] &gt;KRH52681.1 hypothetical protein GLYMA_06G082300 [Glycine max]	GO:0003677	DNA binding	K09420	MYB	http://www.genome.jp/dbget-bin/www_bget?ko:K09420	-	-	KOG0048(K)(Transcription factor, Myb superfamily)	Q9S7G7|MB3R1_ARATH	Transcription factor MYB3R-1 OS=Arabidopsis thaliana GN=MYB3R1 PE=2 SV=1
evm.TU.Chr9.343	1013	7.53	2.73	4.1	1	1.64	1.82	-1.70696	0.000914515	0.00521043	evm.model.Chr9.343	MYB	Myb_DNA-binding	ARID,Response_reg,SNF2_N	show details	EVM_prediction_Chr9.343	KEH24693.1 myb transcription factor [Medicago truncatula];myb transcription factor [Medicago truncatula] &gt	GO:0003677	DNA binding	K09422	MYBP	http://www.genome.jp/dbget-bin/www_bget?ko:K09422	-	-	-	Q9FJ07|MY111_ARATH	Transcription factor MYB111 OS=Arabidopsis thaliana GN=MYB111 PE=1 SV=1
evm.TU.Chr3.2140	1411	50.32	47.81	47.78	17.75	17.85	8.51	-1.75755	1.86e-09	7.12e-08	evm.model.Chr3.2140	MYB	Myb_DNA-binding	ARID,Response_reg,SNF2_N	show details	EVM_prediction_Chr3.2140	hypothetical protein LR48_Vigan401s001100 [Vigna angularis] &gt;BAU00591.1 hypothetical protein VIGAN_10220000 [Vigna angularis var. angularis]	GO:0003677	DNA binding	K09422	MYBP	http://www.genome.jp/dbget-bin/www_bget?ko:K09422	-	-	-	Q8VZQ2|MYB61_ARATH	Transcription factor MYB61 OS=Arabidopsis thaliana GN=MYB61 PE=2 SV=1
evm.TU.Chr4.2843	3813	6.88	8.37	6.91	3.52	2.64	0.48	-1.76792	0.00225362	0.0109538	novel.19820.1	MYB	Myb_DNA-binding	ARID,Response_reg,SNF2_N	show details	EVM_prediction_Chr4.2843	PREDICTED: myb-related protein 3R-1-like [Glycine max] &gt;KRH52681.1 hypothetical protein GLYMA_06G082300 [Glycine max]	GO:0003677	DNA binding	K09420	MYB	http://www.genome.jp/dbget-bin/www_bget?ko:K09420	-	-	KOG0048(K)(Transcription factor, Myb superfamily)	Q94FL9|MB3R4_ARATH	Transcription factor MYB3R-4 OS=Arabidopsis thaliana GN=MYB3R4 PE=1 SV=1
evm.TU.Chr8.2041	1575	10.13	16.55	17.86	5.4	4.54	2.52	-1.90755	2.03e-07	4.1e-06	evm.model.Chr8.2041	MYB	Myb_DNA-binding	ARID,Response_reg,SNF2_N	show details	EVM_prediction_Chr8.2041	KRH19274.1 hypothetical protein GLYMA_13G109100 [Glycine max];PREDICTED: transcription factor MYB23-like [Glycine max] &gt;KHN07912.1 Transcription factor MYB12 [Glycine soja] &gt	GO:0003677	DNA binding	K09422	MYBP	http://www.genome.jp/dbget-bin/www_bget?ko:K09422	-	-	-	O22264|MYB12_ARATH	Transcription factor MYB12 OS=Arabidopsis thaliana GN=MYB12 PE=1 SV=1
evm.TU.Chr8.2525	1499	2.11	1.68	1.26	0.48	0.58	0.27	-1.93545	5.65e-05	0.000501206	evm.model.Chr8.2525	MYB	Myb_DNA-binding	ARID,Response_reg,SNF2_N	show details	EVM_prediction_Chr8.2525	Myb-related protein Myb4 [Cajanus cajan]	GO:0003677	DNA binding	K09422	MYBP	http://www.genome.jp/dbget-bin/www_bget?ko:K09422	-	-	-	Q9SJX8|MYB14_ARATH	Transcription factor MYB14 OS=Arabidopsis thaliana GN=MYB14 PE=2 SV=1
evm.TU.Chr7.1702	1495	3.2	2.49	2.06	1.16	0.58	0.23	-1.99041	0.000353621	0.00235228	evm.model.Chr7.1702.1	MYB	Myb_DNA-binding	ARID,Response_reg,SNF2_N	show details	EVM_prediction_Chr7.1702	PREDICTED: myb-related protein Myb4-like [Glycine max] &gt;KRH67378.1 hypothetical protein GLYMA_03G163100 [Glycine max];KHN10739.1 Myb-related protein Myb4 [Glycine soja] &gt	GO:0003677	DNA binding	K09422	MYBP	http://www.genome.jp/dbget-bin/www_bget?ko:K09422	-	-	-	Q9SJX8|MYB14_ARATH	Transcription factor MYB14 OS=Arabidopsis thaliana GN=MYB14 PE=2 SV=1
evm.TU.Chr12.279	2429	6.5	9.89	9.34	2.4	1.67	1.44	-2.24076	3.4e-14	4.35e-12	evm.model.Chr12.279	MYB	Myb_DNA-binding	ARID,Response_reg,SNF2_N	show details	EVM_prediction_Chr12.279	PREDICTED: serine/arginine repetitive matrix protein 1 [Arachis duranensis]	GO:0003677	DNA binding	-	-	-	-	-	-	-	-
evm.TU.Chr12.81	1479	8.82	8.99	8.71	3.13	1	1.38	-2.29053	4.77e-08	1.18e-06	evm.model.Chr12.81	MYB	Myb_DNA-binding	ARID,Response_reg,SNF2_N	show details	EVM_prediction_Chr12.81	putative myb-related transcription factor [Arabidopsis thaliana]	GO:0000981;GO:0044212;GO:0009809;GO:0003677;GO:0006357;GO:0006355;GO:0003700;GO:0016021;GO:0005634;GO:0043565;GO:0001135;GO:0016020;GO:0009416;GO:2000652;GO:0030154;GO:0045893	RNA polymerase II transcription factor activity, sequence-specific DNA binding;transcription regulatory region DNA binding;lignin biosynthetic process;DNA binding;regulation of transcription from RNA polymerase II promoter;regulation of transcription, DNA-templated;transcription factor activity, sequence-specific DNA binding;integral component of membrane;nucleus;sequence-specific DNA binding;tra…	K09422	MYBP	http://www.genome.jp/dbget-bin/www_bget?ko:K09422	-	-	-	Q9SA47|MYB58_ARATH	Transcription factor MYB58 OS=Arabidopsis thaliana GN=MYB58 PE=2 SV=1
evm.TU.Chr11.78	780	3.15	3.51	1.9	0.59	0.55	0.33	-2.56557	2.22e-05	0.000225375	evm.model.Chr11.78	MYB	Myb_DNA-binding	ARID,Response_reg,SNF2_N	show details	EVM_prediction_Chr11.78	KHN11105.1 hypothetical protein glysoja_033659 [Glycine soja] &gt;KRH08255.1 hypothetical protein GLYMA_16G138400 [Glycine max];PREDICTED: protein RADIALIS-like 1 [Glycine max] &gt	GO:0003677;GO:0005634	DNA binding;nucleus	-	-	-	-	-	-	Q8GW75|RADL5_ARATH	Protein RADIALIS-like 5 OS=Arabidopsis thaliana GN=RL5 PE=3 SV=1
evm.TU.Chr4.2517	813	4.43	6.31	4.25	1.1	0.1	0.52	-3.14161	1.01e-06	1.59e-05	evm.model.Chr4.2517	MYB	Myb_DNA-binding	ARID,Response_reg,SNF2_N	show details	EVM_prediction_Chr4.2517	EYU27307.1 hypothetical protein MIMGU_mgv1a011837mg [Erythranthe guttata];PREDICTED: myb-like protein J [Erythranthe guttata] &gt	GO:0003700;GO:0006351;GO:0006355;GO:0004402;GO:0006357;GO:0003677;GO:0035066;GO:0003676;GO:0003713;GO:0006338;GO:0005634;GO:0003682;GO:0008270	transcription factor activity, sequence-specific DNA binding;transcription, DNA-templated;regulation of transcription, DNA-templated;histone acetyltransferase activity;regulation of transcription from RNA polymerase II promoter;DNA binding;positive regulation of histone acetylation;nucleic acid binding;transcription coactivator activity;chromatin remodeling;nucleus;chromatin binding;zinc ion bind…	-	-	-	-	-	-	Q9LVS0|KUA1_ARATH	Transcription factor KUA1 OS=Arabidopsis thaliana GN=KUA1 PE=1 SV=1
evm.TU.Chr3.2875	621	7.3	10.3	13.46	0.14	1.3	0.16	-4.39983	1.12e-08	3.36e-07	evm.model.Chr3.2875	MYB	Myb_DNA-binding	ARID,Response_reg,SNF2_N	show details	EVM_prediction_Chr3.2875	hypothetical protein glysoja_000203 [Glycine soja] &gt;KRH69907.1 hypothetical protein GLYMA_02G055900 [Glycine max];ALA09203.1 MYB/HD-like transcription factor, partial [Glycine max] &gt	GO:0003677;GO:0005634	DNA binding;nucleus	-	-	-	-	-	-	F4JVB8|RADL1_ARATH	Protein RADIALIS-like 1 OS=Arabidopsis thaliana GN=RL1 PE=2 SV=1
evm.TU.Chr4.3277	489	7.05	6.53	12.12	0	0	0	-7.66789	1.23e-08	3.63e-07	evm.model.Chr4.3277	MYB	Myb_DNA-binding	ARID,Response_reg,SNF2_N	show details	EVM_prediction_Chr4.3277	PREDICTED: protein RADIALIS-like 6 [Glycine max] &gt;KRH51844.1 hypothetical protein GLYMA_06G031400 [Glycine max];ACU23625.1 unknown [Glycine max] &gt	GO:0003677;GO:0005634	DNA binding;nucleus	-	-	-	-	-	-	Q8GW75|RADL5_ARATH	Protein RADIALIS-like 5 OS=Arabidopsis thaliana GN=RL5 PE=3 SV=1
evm.TU.Chr3.982	1571	0.56	0.11	0.26	3.51	8.96	48.3	6.05821	4.44e-07	7.89e-06	evm.model.Chr3.982	NAC	NAM	-	show details	EVM_prediction_Chr3.982	NAC domain-containing protein 29 [Glycine soja] &gt;KRH70773.1 hypothetical protein GLYMA_02G109800 [Glycine max]	GO:0005634;GO:0006351;GO:0006355;GO:0003677	nucleus;transcription, DNA-templated;regulation of transcription, DNA-templated;DNA binding	-	-	-	-	-	-	O49255|NAC29_ARATH	NAC transcription factor 29 OS=Arabidopsis thaliana GN=NAC029 PE=2 SV=1
evm.TU.Chr5.607	1277	1.37	0.54	0.41	6.36	2.74	23.61	3.85054	1.97e-06	2.81e-05	evm.model.Chr5.607	NAC	NAM	-	show details	EVM_prediction_Chr5.607	KEH42511.1 NAC transcription factor-like protein [Medicago truncatula];NAC transcription factor-like protein [Medicago truncatula] &gt	GO:0005634;GO:0006355;GO:0006351;GO:0003677	nucleus;regulation of transcription, DNA-templated;transcription, DNA-templated;DNA binding	-	-	-	-	-	-	Q84TE6|NAC22_ARATH	NAC domain-containing protein 21/22 OS=Arabidopsis thaliana GN=NAC021 PE=1 SV=2
evm.TU.Chr12.1985	1682	0.41	0.3	0.3	2.22	4.7	6.58	3.76802	1.05e-11	7.16e-10	novel.9527.1	NAC	NAM	-	show details	EVM_prediction_Chr12.1985	NAC domain-containing protein 18 [Cajanus cajan]	GO:0006355;GO:0006351;GO:0003677;GO:0005634	regulation of transcription, DNA-templated;transcription, DNA-templated;DNA binding;nucleus	-	-	-	-	-	-	Q9LD44|NAC56_ARATH	NAC transcription factor 56 OS=Arabidopsis thaliana GN=NAC056 PE=2 SV=1
evm.TU.Chr10.4030	1190	0.11	0.11	0.09	0.75	1.02	1.34	3.33686	5.7e-05	0.0005046	evm.model.Chr10.4030	NAC	NAM	-	show details	EVM_prediction_Chr10.4030	NAC domain-containing protein 42 [Cajanus cajan]	GO:0003677;GO:0005634;GO:0006351;GO:0006355	DNA binding;nucleus;transcription, DNA-templated;regulation of transcription, DNA-templated	-	-	-	-	-	-	Q9SK55|NAC42_ARATH	Transcription factor JUNGBRUNNEN 1 OS=Arabidopsis thaliana GN=JUB1 PE=1 SV=1
evm.TU.Chr6.2033	618	2.06	2.02	2.13	6.1	10.3	36.45	3.04048	1.82e-05	0.000190112	evm.model.Chr6.2033	NAC	NAM	-	show details	EVM_prediction_Chr6.2033	NAC domain protein, partial [Glycine max]	GO:0006355;GO:0006351;GO:0003677;GO:0005634	regulation of transcription, DNA-templated;transcription, DNA-templated;DNA binding;nucleus	-	-	-	-	-	-	Q8GWK6|NC104_ARATH	NAC domain-containing protein 104 OS=Arabidopsis thaliana GN=NAC104 PE=2 SV=1
evm.TU.Chr11.1764	1531	3.3	1.58	2.03	6.75	11.83	24.95	2.65779	8.59e-07	1.39e-05	novel.7439.2	NAC	NAM	-	show details	EVM_prediction_Chr11.1764	NAC domain-containing protein [Ammopiptanthus mongolicus]	GO:0005634;GO:0003677;GO:0006351;GO:0006355	nucleus;DNA binding;transcription, DNA-templated;regulation of transcription, DNA-templated	-	-	-	-	-	-	O49255|NAC29_ARATH	NAC transcription factor 29 OS=Arabidopsis thaliana GN=NAC029 PE=2 SV=1
evm.TU.Chr12.1983	2919	1.32	0.46	0.6	0.88	1.18	12	2.61563	0.005317	0.0221202	evm.model.Chr12.1983	NAC	NAM	-	show details	EVM_prediction_Chr12.1983	NAC domain-containing protein 55 [Glycine soja]	GO:0005634;GO:0006355;GO:0006351;GO:0003677	nucleus;regulation of transcription, DNA-templated;transcription, DNA-templated;DNA binding	-	-	-	-	-	-	Q93VY3|NAC72_ARATH	NAC domain-containing protein 72 OS=Arabidopsis thaliana GN=NAC072 PE=2 SV=1
evm.TU.Chr7.1688	1481	1.41	0.81	0.45	2.64	1.14	9.53	2.3456	0.00355479	0.015891	evm.model.Chr7.1688	NAC	NAM	-	show details	EVM_prediction_Chr7.1688	PREDICTED: NAC domain-containing protein 21/22-like [Lupinus angustifolius] &gt;OIW01683.1 hypothetical protein TanjilG_19791 [Lupinus angustifolius]	GO:0006351;GO:0006355;GO:0003677;GO:0005634	transcription, DNA-templated;regulation of transcription, DNA-templated;DNA binding;nucleus	-	-	-	-	-	-	Q84TE6|NAC22_ARATH	NAC domain-containing protein 21/22 OS=Arabidopsis thaliana GN=NAC021 PE=1 SV=2
novel.12487	1442	0.67	0.46	0.32	1.93	3.48	1.38	2.21111	4.56e-05	0.000416789	novel.12487.1	NAC	NAM	-	show details	NAC062	NAC transcription factor-like protein [Medicago truncatula] &gt;KEH18540.1 NAC transcription factor-like protein [Medicago truncatula]	GO:0005634;GO:0016020;GO:0003677;GO:0016021;GO:0006355;GO:0006351	nucleus;membrane;DNA binding;integral component of membrane;regulation of transcription, DNA-templated;transcription, DNA-templated	-	-	-	-	-	-	Q9SCK6|NAC62_ARATH	NAC domain-containing protein 62 OS=Arabidopsis thaliana GN=NAC062 PE=1 SV=1
evm.TU.Chr8.140	1068	0.43	0.25	0.31	1.67	1.74	1.13	2.16161	0.000236956	0.00168225	evm.model.Chr8.140	NAC	NAM	-	show details	EVM_prediction_Chr8.140	PREDICTED: NAC domain-containing protein 100 [Vigna radiata var. radiata]	GO:0006355;GO:0006351;GO:0005634;GO:0003677	regulation of transcription, DNA-templated;transcription, DNA-templated;nucleus;DNA binding	-	-	-	-	-	-	Q9FLJ2|NC100_ARATH	NAC domain-containing protein 100 OS=Arabidopsis thaliana GN=NAC100 PE=2 SV=1
evm.TU.Chr2.1545	1357	2.03	1.4	0.23	3.03	5.02	7.14	2.07471	0.00295384	0.0136756	evm.model.Chr2.1545	NAC	NAM	-	show details	EVM_prediction_Chr2.1545	PREDICTED: transcription factor JUNGBRUNNEN 1 [Vigna radiata var. radiata]	GO:0005634;GO:0003677;GO:0006355;GO:0006351	nucleus;DNA binding;regulation of transcription, DNA-templated;transcription, DNA-templated	-	-	-	-	-	-	Q9SK55|NAC42_ARATH	Transcription factor JUNGBRUNNEN 1 OS=Arabidopsis thaliana GN=JUB1 PE=1 SV=1
evm.TU.Chr5.1355	2408	5.11	3.41	3.66	5.85	16.09	22.46	1.87925	0.000129068	0.00100275	evm.model.Chr5.1355	NAC	NAM	-	show details	EVM_prediction_Chr5.1355	NAC domain-containing protein 29 [Glycine soja] &gt;KRH06741.1 hypothetical protein GLYMA_16G043200 [Glycine max]	GO:0006355;GO:0006351;GO:0003677;GO:0005634	regulation of transcription, DNA-templated;transcription, DNA-templated;DNA binding;nucleus	-	-	-	-	-	-	Q84TD6|NAC47_ARATH	NAC transcription factor 47 OS=Arabidopsis thaliana GN=NAC047 PE=2 SV=1
evm.TU.Chr10.4055	1400	21.08	8.62	10.9	26.23	57.45	59.63	1.81967	5.02e-05	0.000452015	evm.model.Chr10.4055	NAC	NAM	-	show details	EVM_prediction_Chr10.4055	NAC domain-containing protein 21/22 [Cajanus cajan]	GO:0003677;GO:0006351;GO:0006355;GO:0005634	DNA binding;transcription, DNA-templated;regulation of transcription, DNA-templated;nucleus	-	-	-	-	-	-	Q84TE6|NAC22_ARATH	NAC domain-containing protein 21/22 OS=Arabidopsis thaliana GN=NAC021 PE=1 SV=2
evm.TU.Chr7.809	1877	3.76	4.67	4.03	4.21	8.74	24.89	1.62142	0.00752365	0.0292603	evm.model.Chr7.809	NAC	NAM	-	show details	EVM_prediction_Chr7.809	transcriptional factor NAC11 [Glycine max] &gt;ACC66315.1 transcriptional factor NAC11 [Glycine max] &gt;KHN08169.1 NAC domain-containing protein 29 [Glycine soja]	GO:0006355;GO:0006351;GO:0005634;GO:0003677	regulation of transcription, DNA-templated;transcription, DNA-templated;nucleus;DNA binding	-	-	-	-	-	-	Q84TD6|NAC47_ARATH	NAC transcription factor 47 OS=Arabidopsis thaliana GN=NAC047 PE=2 SV=1
evm.TU.Chr12.56	1469	0.49	0.41	0.21	0.7	0.87	1.72	1.57912	0.0144104	0.0496579	evm.model.Chr12.56	NAC	NAM	-	show details	EVM_prediction_Chr12.56	PREDICTED: transcription factor JUNGBRUNNEN 1-like [Vigna radiata var. radiata]	GO:0003677;GO:0006355;GO:0006351;GO:0005634	DNA binding;regulation of transcription, DNA-templated;transcription, DNA-templated;nucleus	-	-	-	-	-	-	Q9SK55|NAC42_ARATH	Transcription factor JUNGBRUNNEN 1 OS=Arabidopsis thaliana GN=JUB1 PE=1 SV=1
evm.TU.Chr13.3065	543	4.76	2.6	3.37	16.62	12.65	9.22	1.32279	0.000337365	0.00226447	novel.12476.3	NAC	NAM	-	show details	EVM_prediction_Chr13.3065	NAC domain-containing protein 78 [Cajanus cajan]	GO:0003677;GO:0006351;GO:0006355;GO:0005634;GO:0016021;GO:0016020	DNA binding;transcription, DNA-templated;regulation of transcription, DNA-templated;nucleus;integral component of membrane;membrane	-	-	-	-	-	-	Q9LKG8|NAC91_ARATH;Q9SCK6|NAC62_ARATH	NAC domain-containing protein 91 OS=Arabidopsis thaliana GN=NAC091 PE=1 SV=1;NAC domain-containing protein 62 OS=Arabidopsis thaliana GN=NAC062 PE=1 SV=1
evm.TU.Chr6.1655	1888	7.13	4.15	4.18	9.02	15.37	11.84	1.22276	0.000197952	0.00144312	evm.model.Chr6.1655	NAC	NAM	-	show details	EVM_prediction_Chr6.1655	KRH56898.1 hypothetical protein GLYMA_05G025500 [Glycine max];PREDICTED: NAC domain-containing protein 100-like [Glycine max] &gt	GO:0003677;GO:0005634;GO:0006355;GO:0006351	DNA binding;nucleus;regulation of transcription, DNA-templated;transcription, DNA-templated	-	-	-	-	-	-	Q9FLJ2|NC100_ARATH	NAC domain-containing protein 100 OS=Arabidopsis thaliana GN=NAC100 PE=2 SV=1
evm.TU.Chr1.2848	931	3.61	2.62	3.41	8.7	5.72	6.66	1.08808	0.000530997	0.00331035	evm.model.Chr1.2848	NAC	NAM	-	show details	EVM_prediction_Chr1.2848	PREDICTED: NAC transcription factor 25-like [Arachis duranensis]	GO:0006351;GO:0003677;GO:0043067;GO:0005634;GO:0010089;GO:0048367;GO:0006355	transcription, DNA-templated;DNA binding;regulation of programmed cell death;nucleus;xylem development;shoot system development;regulation of transcription, DNA-templated	-	-	-	-	-	-	Q8GWK6|NC104_ARATH	NAC domain-containing protein 104 OS=Arabidopsis thaliana GN=NAC104 PE=2 SV=1
evm.TU.Chr3.2945	1272	5.01	4.72	5.19	2.85	2.77	1.73	-1.06601	0.000184659	0.0013587	novel.17532.2	NAC	NAM	-	show details	EVM_prediction_Chr3.2945	EEF30871.1 NAC domain-containing protein, putative [Ricinus communis];PREDICTED: NAC domain-containing protein 37 [Ricinus communis] &gt	GO:0003677;GO:0006355;GO:0006351;GO:0005634	DNA binding;regulation of transcription, DNA-templated;transcription, DNA-templated;nucleus	-	-	-	-	-	-	Q9SL41|NAC37_ARATH	NAC domain-containing protein 37 OS=Arabidopsis thaliana GN=NAC037 PE=1 SV=1
evm.TU.Chr5.1424	1487	5.91	5.17	5.38	2.99	1.45	3.48	-1.06841	0.00427923	0.0184997	evm.model.Chr5.1424	NAC	NAM	-	show details	EVM_prediction_Chr5.1424	PREDICTED: NAC domain-containing protein 83-like [Lupinus angustifolius] &gt;OIW21531.1 hypothetical protein TanjilG_06149 [Lupinus angustifolius]	GO:0044212;GO:0006351;GO:0006355;GO:0005634;GO:0003677	transcription regulatory region DNA binding;transcription, DNA-templated;regulation of transcription, DNA-templated;nucleus;DNA binding	-	-	-	-	-	-	O22798|NAC41_ARATH	NAC domain-containing protein 41 OS=Arabidopsis thaliana GN=NAC041 PE=2 SV=1
evm.TU.Chr10.4496	1686	47.24	27.14	33.93	22.47	11.15	8.72	-1.38788	0.000349892	0.00233166	novel.5883.2	NAC	NAM	-	show details	EVM_prediction_Chr10.4496	PREDICTED: NAC domain-containing protein 73-like [Cicer arietinum]	GO:0006355;GO:0006351;GO:0005634;GO:0003677	regulation of transcription, DNA-templated;transcription, DNA-templated;nucleus;DNA binding	-	-	-	-	-	-	O49459|NAC73_ARATH	NAC domain-containing protein 73 OS=Arabidopsis thaliana GN=NAC073 PE=2 SV=1
evm.TU.Chr1.1777	1930	23.88	15.87	12.24	8.35	5.38	5.95	-1.41002	5.48e-06	6.79e-05	evm.model.Chr1.1777	NAC	NAM	-	show details	EVM_prediction_Chr1.1777	NAC domain-containing protein 8 [Cajanus cajan]	GO:0006355;GO:0006351;GO:0003677;GO:0005634	regulation of transcription, DNA-templated;transcription, DNA-templated;DNA binding;nucleus	-	-	-	-	-	-	F4HY61|NAC10_ARATH	NAC domain-containing protein 10 OS=Arabidopsis thaliana GN=NAC010 PE=2 SV=1
evm.TU.Chr5.1535	1580	5.67	5.36	3.95	3.18	1.17	0.51	-1.65377	0.00520149	0.0217509	evm.model.Chr5.1535	NAC	NAM	-	show details	EVM_prediction_Chr5.1535	KRG94026.1 hypothetical protein GLYMA_19G056400 [Glycine max];PREDICTED: NAC domain-containing protein 8-like [Glycine max] &gt	GO:0005634;GO:0003677;GO:0006351;GO:0006355	nucleus;DNA binding;transcription, DNA-templated;regulation of transcription, DNA-templated	-	-	-	-	-	-	Q6NQK2|NAC8_ARATH	SUPPRESSOR OF GAMMA RESPONSE 1 OS=Arabidopsis thaliana GN=SOG1 PE=1 SV=1
evm.TU.Chr3.2300	1411	7.91	5.89	7.25	2.77	2.13	1.52	-1.76534	9.69e-10	3.99e-08	evm.model.Chr3.2300	NAC	NAM	-	show details	EVM_prediction_Chr3.2300	PREDICTED: NAC domain-containing protein 7 [Theobroma cacao] &gt;EOY24429.1 NAC domain protein, IPR003441 isoform 1 [Theobroma cacao]	GO:0003677;GO:0006351;GO:0006355;GO:0005634	DNA binding;transcription, DNA-templated;regulation of transcription, DNA-templated;nucleus	-	-	-	-	-	-	Q9FWX2|NAC7_ARATH	NAC domain-containing protein 7 OS=Arabidopsis thaliana GN=NAC007 PE=1 SV=2
evm.TU.Chr8.739	807	2.61	1.76	4.74	0.37	0.31	0.85	-2.6512	0.000298099	0.002042	evm.model.Chr8.739	NAC	NAM	-	show details	EVM_prediction_Chr8.739	PREDICTED: NAC transcription factor 29-like isoform X1 [Arachis duranensis]	GO:0006351;GO:0006355;GO:0003677;GO:0005634	transcription, DNA-templated;regulation of transcription, DNA-templated;DNA binding;nucleus	-	-	-	-	-	-	Q8GWK6|NC104_ARATH	NAC domain-containing protein 104 OS=Arabidopsis thaliana GN=NAC104 PE=2 SV=1
evm.TU.Chr10.1387	932	3.45	1.12	1.05	0.3	0.5	0.09	-2.67971	0.00180939	0.00917711	evm.model.Chr10.1387	NOZZLE	NOZZLE_Angio	-	show details	EVM_prediction_Chr10.1387	KRH60247.1 hypothetical protein GLYMA_05G229100 [Glycine max];PREDICTED: uncharacterized protein LOC100779060 [Glycine max] &gt	-	-	-	-	-	-	-	-	Q84X40|SPER1_ARATH	Protein SPEAR1 OS=Arabidopsis thaliana GN=SPEAR1 PE=1 SV=1
evm.TU.Chr13.2531	1031	7.09	2.99	5.36	23.2	13.7	14.94	1.71068	8.47e-06	9.93e-05	evm.model.Chr13.2531	OFP	Ovate	-	show details	EVM_prediction_Chr13.2531	PREDICTED: transcription repressor OFP14 [Cucumis sativus]	-	-	-	-	-	-	-	-	Q9S7T5|OFP14_ARATH	Transcription repressor OFP14 OS=Arabidopsis thaliana GN=OFP14 PE=1 SV=1
evm.TU.Chr12.2458	1320	4.3	4.41	3.98	2.34	2	1.22	-1.21291	0.000100825	0.000814831	evm.model.Chr12.2458	OFP	Ovate	-	show details	EVM_prediction_Chr12.2458	KOM50504.1 hypothetical protein LR48_Vigan08g133100 [Vigna angularis] &gt;BAT90358.1 hypothetical protein VIGAN_06159000 [Vigna angularis var. angularis];PREDICTED: transcription repressor OFP6-like [Vigna angularis] &gt	-	-	-	-	-	-	-	-	Q3EAL1|OFP6_ARATH	Transcription repressor OFP6 OS=Arabidopsis thaliana GN=OFP6 PE=1 SV=1
evm.TU.Chr10.1296	1211	7.16	6.28	5.62	3.09	1.29	0.77	-1.91834	8.81e-05	0.000727793	evm.model.Chr10.1296	OFP	Ovate	-	show details	EVM_prediction_Chr10.1296	OIW10018.1 hypothetical protein TanjilG_32758 [Lupinus angustifolius];PREDICTED: transcription repressor OFP8-like [Lupinus angustifolius] &gt	-	-	-	-	-	-	-	-	Q3E9B4|OFP8_ARATH	Transcription repressor OFP8 OS=Arabidopsis thaliana GN=OFP8 PE=2 SV=1
evm.TU.Chr2.2213	1399	9.17	7.11	5.33	30.74	45.07	63.64	2.68495	3.14e-14	4.06e-12	evm.model.Chr2.2213.1	PLATZ	PLATZ	-	show details	EVM_prediction_Chr2.2213	KDP36720.1 hypothetical protein JCGZ_08011 [Jatropha curcas];PREDICTED: uncharacterized protein LOC105635148 [Jatropha curcas] &gt	-	-	-	-	-	-	-	-	-	-
evm.TU.Chr5.3534	1316	0.28	0.38	0.24	1.36	0.84	1.39	1.99248	0.000545622	0.00338444	evm.model.Chr5.3534	PLATZ	PLATZ	-	show details	EVM_prediction_Chr5.3534	hypothetical protein KK1_016875 [Cajanus cajan]	-	-	-	-	-	-	-	-	-	-
evm.TU.Chr12.1650	1893	14.77	9.67	11	20.43	14.86	55.68	1.37521	0.00732971	0.0286296	evm.model.Chr12.1650	PLATZ	PLATZ	-	show details	EVM_prediction_Chr12.1650	KRH27686.1 hypothetical protein GLYMA_11G008900 [Glycine max];PREDICTED: uncharacterized protein LOC100792668 isoform X2 [Glycine max] &gt;KHN35154.1 hypothetical protein glysoja_004920 [Glycine soja] &gt	-	-	-	-	-	-	-	-	-	-
evm.TU.Chr5.830	1350	4.86	4.51	5.54	2.78	1.53	0.98	-1.52729	0.000192233	0.00140666	evm.model.Chr5.830	PLATZ	PLATZ	-	show details	EVM_prediction_Chr5.830	hypothetical protein LR48_Vigan02g074100 [Vigna angularis]	GO:0005622;GO:0008270	intracellular;zinc ion binding	-	-	-	-	-	-	-	-
evm.TU.Chr11.2591	1115	11.91	15.07	11.91	3.91	1.7	0.4	-2.74104	1.3e-05	0.000143053	evm.model.Chr11.2591	PLATZ	PLATZ	-	show details	EVM_prediction_Chr11.2591	PREDICTED: uncharacterized protein LOC109349719 isoform X2 [Lupinus angustifolius]	GO:0008270;GO:0005622	zinc ion binding;intracellular	-	-	-	-	-	-	-	-
novel.22060	1119	56.8	26.74	12.55	11.1	2.5	12.45	-2.22686	9.45e-12	6.53e-10	novel.22060.1	RWP-RK	RWP-RK	-	show details	-	PREDICTED: uncharacterized protein LOC109354161 [Lupinus angustifolius]	-	-	-	-	-	-	-	-	-	-
evm.TU.Chr12.1921	1081	12.61	13.88	8.01	37.95	168.52	49.74	2.86939	2.07e-07	4.16e-06	evm.model.Chr12.1921	SBP	SBP	-	show details	EVM_prediction_Chr12.1921	PREDICTED: squamosa promoter-binding protein 1-like [Lupinus angustifolius]	GO:0005634;GO:0003677	nucleus;DNA binding	-	-	-	-	-	-	Q6Z461|SPL13_ORYSJ	Squamosa promoter-binding-like protein 13 OS=Oryza sativa subsp. japonica GN=SPL13 PE=2 SV=1
novel.27388	876	0.58	0.57	0.34	1.64	2.21	1.4	1.79907	0.00226363	0.0109944	novel.27388.1	SBP	SBP	-	show details	-	unknown [Lotus japonicus]	GO:0005634;GO:0003677	nucleus;DNA binding	-	-	-	-	-	-	-	-
evm.TU.Chr9.1574	1893	1.77	2.84	1.46	5.73	4.46	5.78	1.39113	2.01e-05	0.000206549	evm.model.Chr9.1574	SBP	SBP	-	show details	EVM_prediction_Chr9.1574	PREDICTED: squamosa promoter-binding-like protein 7 isoform X1 [Glycine max] &gt;KRH75287.1 hypothetical protein GLYMA_01G075800 [Glycine max]	GO:0005634;GO:0003677	nucleus;DNA binding	-	-	-	-	-	-	Q9FZK0|SPL11_ARATH	Squamosa promoter-binding-like protein 11 OS=Arabidopsis thaliana GN=SPL11 PE=2 SV=2
evm.TU.Chr6.1899	1951	7.53	9.25	7.18	5.3	3.46	2.77	-1.07336	0.000167398	0.00124933	evm.model.Chr6.1899	SBP	SBP	-	show details	EVM_prediction_Chr6.1899	Squamosa promoter-binding-like protein 13 [Glycine soja]	GO:0003677;GO:0005634	DNA binding;nucleus	-	-	-	-	-	-	P0DI11|SP13B_ARATH	Squamosa promoter-binding-like protein 13B OS=Arabidopsis thaliana GN=SPL13B PE=3 SV=1
evm.TU.Chr1.1809	1222	17.36	16.67	37.96	7.09	16.53	6.18	-1.32494	0.0091601	0.0343408	evm.model.Chr1.1809	SBP	SBP	-	show details	EVM_prediction_Chr1.1809	hypothetical protein TSUD_386190 [Trifolium subterraneum]	GO:0003677;GO:0005634;GO:0016021;GO:0016020	DNA binding;nucleus;integral component of membrane;membrane	-	-	-	-	-	-	Q38741|SBP1_ANTMA	Squamosa promoter-binding protein 1 OS=Antirrhinum majus GN=SBP1 PE=2 SV=1
evm.TU.Chr4.2348	1958	10.57	4.87	6.78	31.82	21.61	38.74	2.04957	2.13e-08	5.83e-07	novel.19418.2	Sigma70-like	Sigma70_r2,Sigma70_r3,Sigma70_r4	-	show details	EVM_prediction_Chr4.2348	RNA polymerase sigma factor rpoD, partial [Cajanus cajan]	GO:0045893;GO:0006352;GO:0009658;GO:0009507;GO:0003700;GO:0016987;GO:0006355;GO:2001141;GO:0005739;GO:0001053;GO:0003677;GO:0010207	positive regulation of transcription, DNA-templated;DNA-templated transcription, initiation;chloroplast organization;chloroplast;transcription factor activity, sequence-specific DNA binding;sigma factor activity;regulation of transcription, DNA-templated;regulation of RNA biosynthetic process;mitochondrion;plastid sigma factor activity;DNA binding;photosystem II assembly	K03093	SIGMA70	http://www.genome.jp/dbget-bin/www_bget?ko:K03093	-	-	-	Q9ZNX9|SIGE_ARATH	RNA polymerase sigma factor sigE, chloroplastic/mitochondrial OS=Arabidopsis thaliana GN=SIGE PE=1 SV=1
evm.TU.Chr10.3787	1771	9.01	6.26	8.24	18.91	20.83	15.66	1.2937	2.64e-09	9.67e-08	evm.model.Chr10.3787	Sigma70-like	Sigma70_r2,Sigma70_r3,Sigma70_r4	-	show details	EVM_prediction_Chr10.3787	RNA polymerase sigma factor [Medicago truncatula] &gt;hypothetical protein TanjilG_01752 [Lupinus angustifolius];AES69690.1 RNA polymerase sigma factor [Medicago truncatula];PREDICTED: RNA polymerase sigma factor sigD, chloroplastic isoform X5 [Vigna angularis]	GO:0003677;GO:0001053;GO:2001141;GO:0006355;GO:0006352;GO:0003700;GO:0016987	DNA binding;plastid sigma factor activity;regulation of RNA biosynthetic process;regulation of transcription, DNA-templated;DNA-templated transcription, initiation;transcription factor activity, sequence-specific DNA binding;sigma factor activity	-	-	-	-	-	-	Q9ZSL6|SIGD_ARATH	RNA polymerase sigma factor sigD, chloroplastic OS=Arabidopsis thaliana GN=SIGD PE=2 SV=1
evm.TU.Chr7.1471	2257	15.53	17.29	17.09	28.41	41.05	36.06	1.08166	2.62e-07	5.1e-06	novel.25946.2	Sigma70-like	Sigma70_r2,Sigma70_r3,Sigma70_r4	-	show details	EVM_prediction_Chr7.1471	KRH32532.1 hypothetical protein GLYMA_10G057300 [Glycine max];PREDICTED: RNA polymerase sigma factor sigF, chloroplastic-like [Glycine max] &gt;KHN39038.1 RNA polymerase sigma factor rpoD [Glycine soja] &gt	GO:0003677;GO:0006352;GO:0016987;GO:0003700;GO:0006355	DNA binding;DNA-templated transcription, initiation;sigma factor activity;transcription factor activity, sequence-specific DNA binding;regulation of transcription, DNA-templated	-	-	-	-	-	-	Q9LD95|SIGF_ARATH	RNA polymerase sigma factor sigF, chloroplastic OS=Arabidopsis thaliana GN=SIGF PE=1 SV=1
evm.TU.Chr12.798	1266	4.34	2.41	2.89	9.79	9.34	4.66	1.27697	0.000923069	0.0052484	evm.model.Chr12.798	SRS	DUF702	-	show details	EVM_prediction_Chr12.798	LRP1 carboxy-terminal domain protein [Medicago truncatula] &gt;AES68767.1 LRP1 carboxy-terminal domain protein [Medicago truncatula]	-	-	-	-	-	-	-	-	Q94CK9|LRP1_ARATH	Protein LATERAL ROOT PRIMORDIUM 1 OS=Arabidopsis thaliana GN=LRP1 PE=1 SV=1
evm.TU.Chr2.1364	2656	5.6	5.47	4.69	10.66	12.6	8.28	1.03709	3.84e-07	7.03e-06	evm.model.Chr2.1364	SRS	DUF702	-	show details	EVM_prediction_Chr2.1364	PREDICTED: protein LATERAL ROOT PRIMORDIUM 1-like, partial [Vigna radiata var. radiata]	-	-	-	-	-	-	-	-	Q94CK9|LRP1_ARATH	Protein LATERAL ROOT PRIMORDIUM 1 OS=Arabidopsis thaliana GN=LRP1 PE=1 SV=1
evm.TU.Chr7.3036	1809	0.13	0.32	0.3	1.15	1.73	0.94	2.32647	3.14e-05	0.000302827	novel.27049.1	TCP	TCP	-	show details	EVM_prediction_Chr7.3036	PREDICTED: transcription factor TCP13 [Vigna radiata var. radiata] &gt;XP_014511237.1 PREDICTED: transcription factor TCP13 [Vigna radiata var. radiata]	-	-	-	-	-	-	-	-	Q9S7W5|TCP13_ARATH	Transcription factor TCP13 OS=Arabidopsis thaliana GN=TCP13 PE=1 SV=1
evm.TU.Chr10.382	1011	0.37	0.64	0.29	0.96	1.43	1.92	1.80079	0.00590387	0.0240606	evm.model.Chr10.382	TCP	TCP	-	show details	EVM_prediction_Chr10.382	EXC11899.1 hypothetical protein L484_005361 [Morus notabilis];hypothetical protein L484_005361 [Morus notabilis] &gt	GO:0031347	regulation of defense response	-	-	-	-	-	-	Q9LT89|TCP19_ARATH	Transcription factor TCP19 OS=Arabidopsis thaliana GN=TCP19 PE=2 SV=1
evm.TU.Chr10.367	1595	0.79	0.8	0.47	1.54	1.95	1.46	1.27532	0.00182531	0.00924661	evm.model.Chr10.367	TCP	TCP	-	show details	EVM_prediction_Chr10.367	EXC11899.1 hypothetical protein L484_005361 [Morus notabilis];hypothetical protein L484_005361 [Morus notabilis] &gt	GO:0031347	regulation of defense response	-	-	-	-	-	-	Q9LT89|TCP19_ARATH	Transcription factor TCP19 OS=Arabidopsis thaliana GN=TCP19 PE=2 SV=1
evm.TU.Chr12.2154	1764	5.52	3.68	3.76	8.86	11.02	9.12	1.15115	2.21e-06	3.11e-05	evm.model.Chr12.2154	TCP	TCP	-	show details	EVM_prediction_Chr12.2154	XP_004487180.1 PREDICTED: transcription factor TCP4-like [Cicer arietinum];XP_004487178.1 PREDICTED: transcription factor TCP4-like [Cicer arietinum] &gt;XP_004487177.1 PREDICTED: transcription factor TCP4-like [Cicer arietinum] &gt;XP_004487179.1 PREDICTED: transcription factor TCP4-like [Cicer arietinum] &gt;PREDICTED: transcription factor TCP4-like [Cicer arietinum] &gt	-	-	-	-	-	-	-	-	Q8LPR5|TCP4_ARATH	Transcription factor TCP4 OS=Arabidopsis thaliana GN=TCP4 PE=1 SV=1
evm.TU.Chr13.1958	1756	11.22	9.91	10.77	5.57	6.65	3.78	-1.01737	3.23e-05	0.000309944	evm.model.Chr13.1958	TCP	TCP	-	show details	EVM_prediction_Chr13.1958	PREDICTED: transcription factor TCP9-like [Juglans regia]	-	-	-	-	-	-	-	-	O64647|TCP9_ARATH	Transcription factor TCP9 OS=Arabidopsis thaliana GN=TCP9 PE=1 SV=1
evm.TU.Chr11.2534	1722	106.11	164.09	166.3	98.99	64.42	54.66	-1.03158	0.000586513	0.00360058	evm.model.Chr11.2534	Tify	tify	GATA	show details	EVM_prediction_Chr11.2534	PREDICTED: protein TIFY 6B-like isoform X2 [Vigna radiata var. radiata]	GO:0031347;GO:0009611;GO:2000022;GO:0005634;GO:0003714;GO:1903507	regulation of defense response;response to wounding;regulation of jasmonic acid mediated signaling pathway;nucleus;transcription corepressor activity;negative regulation of nucleic acid-templated transcription	K13464	JAZ	http://www.genome.jp/dbget-bin/www_bget?ko:K13464	Plant hormone signal transduction	ko04075	-	Q9LVI4|TIF6B_ARATH	Protein TIFY 6B OS=Arabidopsis thaliana GN=TIFY6B PE=1 SV=1
evm.TU.Chr13.2971_evm.TU.Chr13.2972	1264	20.51	21.24	23.7	8.32	3.05	15.02	-1.31871	0.012283	0.04368	evm.model.Chr13.2971_evm.model.Chr13.2972	Tify	tify	GATA	show details	MERGED%3A%20EVM_prediction_Chr13.2971%3B%20EVM_prediction_Chr13.2972	ALA09268.1 ZIM transcription factor, partial [Glycine max] &gt;ACU19697.1 unknown [Glycine max] &gt;KRH47640.1 hypothetical protein GLYMA_07G041400 [Glycine max];hypothetical protein VIGAN_09191400 [Vigna angularis var. angularis];KHN01432.1 Protein TIFY 11B [Glycine soja] &gt;protein TIFY 11B-like [Glycine max] &gt	GO:1903507;GO:0003714;GO:0005634;GO:2000022;GO:0009611;GO:0031347	negative regulation of nucleic acid-templated transcription;transcription corepressor activity;nucleus;regulation of jasmonic acid mediated signaling pathway;response to wounding;regulation of defense response	K13464	JAZ	http://www.genome.jp/dbget-bin/www_bget?ko:K13464	Plant hormone signal transduction	ko04075	-	Q9LMA8|TI10A_ARATH	Protein TIFY 10A OS=Arabidopsis thaliana GN=TIFY10A PE=1 SV=1
evm.TU.Chr11.492	1107	144.79	360.04	383.96	61.82	48.27	148.91	-1.80068	0.000851158	0.00490984	novel.6697.1	Tify	tify	GATA	show details	EVM_prediction_Chr11.492	Protein TIFY 10B [Cajanus cajan]	GO:1903507;GO:2000022;GO:0009611;GO:0031347;GO:0003714;GO:0005634	negative regulation of nucleic acid-templated transcription;regulation of jasmonic acid mediated signaling pathway;response to wounding;regulation of defense response;transcription corepressor activity;nucleus	K13464	JAZ	http://www.genome.jp/dbget-bin/www_bget?ko:K13464	Plant hormone signal transduction	ko04075	-	Q9LMA8|TI10A_ARATH	Protein TIFY 10A OS=Arabidopsis thaliana GN=TIFY10A PE=1 SV=1
evm.TU.Chr1.3194	342	0.99	4.38	4	0.97	0.19	0.86	-2.72797	0.0110239	0.0399955	evm.model.Chr1.3194	Tify	tify	GATA	show details	EVM_prediction_Chr1.3194	PREDICTED: protein TIFY 5A-like [Glycine max] &gt;XP_012448176.1;KRH58646.1 hypothetical protein GLYMA_05G141200 [Glycine max] &gt;JAZ8 [Hevea brasiliensis];KRH58647.1 hypothetical protein GLYMA_05G141200 [Glycine max];KHN46074.1 Protein TIFY 5A [Glycine soja] &gt	GO:0031347;GO:1903507;GO:0003714;GO:2000022;GO:0009611;GO:0005634	regulation of defense response;negative regulation of nucleic acid-templated transcription;transcription corepressor activity;regulation of jasmonic acid mediated signaling pathway;response to wounding;nucleus	-	-	-	-	-	-	Q8LBM2|TIF5A_ARATH	Protein TIFY 5A OS=Arabidopsis thaliana GN=TIFY5A PE=1 SV=1
novel.2405	501	1.89	11.29	15.27	0.61	0.66	0.52	-4.18144	3.68e-05	0.000346572	novel.2405.5	Tify	tify	GATA	show details	TIFY5A	uncharacterized LOC100305565 [Glycine max] &gt;ALA09269.1 ZIM transcription factor, partial [Glycine max] &gt;ACU13309.1 unknown [Glycine max] &gt;KHN12457.1 Protein TIFY 5A [Glycine soja] &gt;KRH42552.1 hypothetical protein GLYMA_08G096500 [Glycine max]	GO:1903507;GO:0003714;GO:2000022;GO:0009611;GO:0005634;GO:0031347	negative regulation of nucleic acid-templated transcription;transcription corepressor activity;regulation of jasmonic acid mediated signaling pathway;response to wounding;nucleus;regulation of defense response	-	-	-	-	-	-	Q8LBM2|TIF5A_ARATH	Protein TIFY 5A OS=Arabidopsis thaliana GN=TIFY5A PE=1 SV=1
evm.TU.Chr5.848	1889	0.81	0.48	0.99	0.09	0.07	0.41	-2.01348	0.0141613	0.0490011	evm.model.Chr5.848	Trihelix	trihelix	-	show details	EVM_prediction_Chr5.848	SHOOT2 protein [Acacia mangium]	-	-	-	-	-	-	-	-	-	-
evm.TU.Chr12.2272	1440	37	22.36	33.26	13.48	16.94	15.55	-1.03041	6.75e-05	0.000581931	evm.model.Chr12.2272	ULT	ULT	-	show details	EVM_prediction_Chr12.2272	PREDICTED: protein ULTRAPETALA 1-like [Vigna radiata var. radiata]	GO:0005634;GO:0005829;GO:0003677	nucleus;cytosol;DNA binding	-	-	-	-	-	-	Q8GZA8|ULT1_ARATH	Protein ULTRAPETALA 1 OS=Arabidopsis thaliana GN=ULT1 PE=1 SV=1
evm.TU.Chr9.1899	2498	0.04	0.11	0.08	0.55	0.49	2.49	3.96095	9.78e-06	0.000111715	evm.model.Chr9.1899	WRKY	WRKY	-	show details	EVM_prediction_Chr9.1899	KRH21926.1 hypothetical protein GLYMA_13G267500 [Glycine max];PREDICTED: probable WRKY transcription factor 70 [Glycine max] &gt;KHN36908.1 Putative WRKY transcription factor 70 [Glycine soja] &gt	GO:0043565;GO:0006355;GO:0003700	sequence-specific DNA binding;regulation of transcription, DNA-templated;transcription factor activity, sequence-specific DNA binding	-	-	-	-	-	-	Q8GWF1|WRK38_ARATH	Probable WRKY transcription factor 38 OS=Arabidopsis thaliana GN=WRKY38 PE=1 SV=1
evm.TU.Chr4.2556	751	0.16	0.23	0.13	1.64	0.88	1.89	2.90443	0.000359568	0.00238518	evm.model.Chr4.2556	WRKY	WRKY	-	show details	EVM_prediction_Chr4.2556	putative WRKY transcription factor 50 [Cajanus cajan]	GO:0009867;GO:0043565;GO:0003700;GO:0006355;GO:0003677;GO:0050832	jasmonic acid mediated signaling pathway;sequence-specific DNA binding;transcription factor activity, sequence-specific DNA binding;regulation of transcription, DNA-templated;DNA binding;defense response to fungus	-	-	-	-	-	-	Q8VWQ5|WRK50_ARATH	Probable WRKY transcription factor 50 OS=Arabidopsis thaliana GN=WRKY50 PE=2 SV=1
evm.TU.Chr4.1262	1398	0.87	0.44	0.45	4.45	3.71	4.11	2.80035	3.45e-13	3.43e-11	evm.model.Chr4.1262	WRKY	WRKY	-	show details	EVM_prediction_Chr4.1262	KOM26096.1 hypothetical protein LR48_Vigan231s000100 [Vigna angularis] &gt;BAT84119.1 hypothetical protein VIGAN_04139800 [Vigna angularis var. angularis];PREDICTED: probable WRKY transcription factor 31 [Vigna angularis] &gt	GO:0006355;GO:0003700;GO:0043565	regulation of transcription, DNA-templated;transcription factor activity, sequence-specific DNA binding;sequence-specific DNA binding	-	-	-	-	-	-	Q9C519|WRKY6_ARATH	WRKY transcription factor 6 OS=Arabidopsis thaliana GN=WRKY6 PE=1 SV=1
evm.TU.Chr2.3458	1612	0.04	0.04	0.09	0.41	0.41	0.3	2.66	0.00630532	0.0253467	evm.model.Chr2.3458	WRKY	WRKY	-	show details	EVM_prediction_Chr2.3458	PREDICTED: probable WRKY transcription factor 70 isoform X2 [Lupinus angustifolius]	GO:0006355;GO:0003700;GO:0043565	regulation of transcription, DNA-templated;transcription factor activity, sequence-specific DNA binding;sequence-specific DNA binding	-	-	-	-	-	-	Q9LY00|WRK70_ARATH	Probable WRKY transcription factor 70 OS=Arabidopsis thaliana GN=WRKY70 PE=2 SV=1
evm.TU.Chr9.282	1584	7.14	3.37	2.4	31.89	5.31	15.73	2.02299	0.00148108	0.00775971	evm.model.Chr9.282	WRKY	WRKY	-	show details	EVM_prediction_Chr9.282	Putative WRKY transcription factor 30 [Glycine soja]	GO:0043565;GO:0006355;GO:0003700	sequence-specific DNA binding;regulation of transcription, DNA-templated;transcription factor activity, sequence-specific DNA binding	-	-	-	-	-	-	Q9FL62|WRK30_ARATH	Probable WRKY transcription factor 30 OS=Arabidopsis thaliana GN=WRKY30 PE=2 SV=1
evm.TU.Chr2.3456_evm.TU.Chr2.3457	1291	0.29	0.47	0.52	1.9	2.12	2.35	1.72613	0.000125405	0.000979084	novel.15271.3	WRKY	WRKY	-	show details	MERGED%3A%20EVM_prediction_Chr2.3456%3B%20EVM_prediction_Chr2.3457	PREDICTED: probable WRKY transcription factor 70 isoform X2 [Lupinus angustifolius]	GO:0003700;GO:0006355;GO:0043565	transcription factor activity, sequence-specific DNA binding;regulation of transcription, DNA-templated;sequence-specific DNA binding	-	-	-	-	-	-	Q9LY00|WRK70_ARATH	Probable WRKY transcription factor 70 OS=Arabidopsis thaliana GN=WRKY70 PE=2 SV=1
evm.TU.Chr13.3182	1829	21.35	14.2	9.84	67.25	32.3	47.2	1.68408	4.77e-06	6.05e-05	evm.model.Chr13.3182	WRKY	WRKY	-	show details	EVM_prediction_Chr13.3182	PREDICTED: probable WRKY transcription factor 53 [Glycine max] &gt;KRG97154.1 hypothetical protein GLYMA_19G254800 [Glycine max]	GO:0043565;GO:0003700;GO:0006355	sequence-specific DNA binding;transcription factor activity, sequence-specific DNA binding;regulation of transcription, DNA-templated	-	-	-	-	-	-	Q9FL62|WRK30_ARATH	Probable WRKY transcription factor 30 OS=Arabidopsis thaliana GN=WRKY30 PE=2 SV=1
evm.TU.Chr7.715	2156	1.55	0.86	0.92	1.35	4.33	4.32	1.59401	0.00288408	0.0134044	evm.model.Chr7.715	WRKY	WRKY	-	show details	EVM_prediction_Chr7.715	OIW19097.1 hypothetical protein TanjilG_10317 [Lupinus angustifolius];PREDICTED: probable WRKY transcription factor 75 [Lupinus angustifolius] &gt	GO:0005634;GO:0043565;GO:0001046;GO:0048527;GO:0032107;GO:0003700;GO:0000122;GO:0006355;GO:0044212;GO:0043620;GO:0010055	nucleus;sequence-specific DNA binding;core promoter sequence-specific DNA binding;lateral root development;regulation of response to nutrient levels;transcription factor activity, sequence-specific DNA binding;negative regulation of transcription from RNA polymerase II promoter;regulation of transcription, DNA-templated;transcription regulatory region DNA binding;regulation of DNA-templated trans…	-	-	-	-	-	-	Q9FYA2|WRK75_ARATH	Probable WRKY transcription factor 75 OS=Arabidopsis thaliana GN=WRKY75 PE=2 SV=1
evm.TU.Chr7.401	1637	36.55	24.83	24.96	50.09	57.74	110.76	1.34562	0.000328575	0.00221662	evm.model.Chr7.401	WRKY	WRKY	-	show details	EVM_prediction_Chr7.401	unknown [Glycine max]	GO:0003700;GO:0006355;GO:0043565	transcription factor activity, sequence-specific DNA binding;regulation of transcription, DNA-templated;sequence-specific DNA binding	-	-	-	-	-	-	O22900|WRK23_ARATH	Probable WRKY transcription factor 23 OS=Arabidopsis thaliana GN=WRKY23 PE=2 SV=1
evm.TU.Chr13.3000	1939	0.5	0.62	0.38	1.58	1.48	0.77	1.34414	0.00359765	0.0160268	evm.model.Chr13.3000	WRKY	WRKY	-	show details	EVM_prediction_Chr13.3000	WRKY family transcription factor [Medicago truncatula] &gt;AES98893.1 WRKY family transcription factor [Medicago truncatula]	GO:0016020;GO:0016021;GO:0043565;GO:0005794;GO:0006355;GO:0003700	membrane;integral component of membrane;sequence-specific DNA binding;Golgi apparatus;regulation of transcription, DNA-templated;transcription factor activity, sequence-specific DNA binding	-	-	-	-	-	-	Q6B6R4|WRK24_ORYSI	WRKY transcription factor WRKY24 OS=Oryza sativa subsp. indica GN=WRKY24 PE=2 SV=1
evm.TU.Chr12.2407	1681	0.59	0.7	0.78	1.84	1.71	1.74	1.33592	0.00017029	0.00126783	evm.model.Chr12.2407	WRKY	WRKY	-	show details	EVM_prediction_Chr12.2407	PREDICTED: probable WRKY transcription factor 31 [Vigna radiata var. radiata]	GO:0003700;GO:0006355;GO:0043565	transcription factor activity, sequence-specific DNA binding;regulation of transcription, DNA-templated;sequence-specific DNA binding	-	-	-	-	-	-	Q9C519|WRKY6_ARATH	WRKY transcription factor 6 OS=Arabidopsis thaliana GN=WRKY6 PE=1 SV=1
evm.TU.Chr8.2387	1841	2.48	1.75	1.37	4.18	4.99	4.92	1.3268	7.9e-06	9.33e-05	evm.model.Chr8.2387	WRKY	WRKY	-	show details	EVM_prediction_Chr8.2387	PREDICTED: WRKY transcription factor 6-like isoform X2 [Glycine max]	GO:0043565;GO:0006355;GO:0003700	sequence-specific DNA binding;regulation of transcription, DNA-templated;transcription factor activity, sequence-specific DNA binding	-	-	-	-	-	-	Q9XEC3|WRK42_ARATH	WRKY transcription factor 42 OS=Arabidopsis thaliana GN=WRKY42 PE=2 SV=1
evm.TU.Chr5.330	1547	11.77	11.48	9.66	25.63	29.27	26.09	1.29448	1.91e-16	4.07e-14	evm.model.Chr5.330	WRKY	WRKY	-	show details	EVM_prediction_Chr5.330	PREDICTED: probable WRKY transcription factor 35 isoform X1 [Lupinus angustifolius] &gt;PREDICTED: probable WRKY transcription factor 35 isoform X3 [Lupinus angustifolius];OIW07037.1 hypothetical protein TanjilG_02671 [Lupinus angustifolius];hypothetical protein GLYMA_19G217000 [Glycine max]	GO:0003700;GO:0006355;GO:0043565	transcription factor activity, sequence-specific DNA binding;regulation of transcription, DNA-templated;sequence-specific DNA binding	-	-	-	-	-	-	O64747|WRK35_ARATH	Probable WRKY transcription factor 35 OS=Arabidopsis thaliana GN=WRKY35 PE=2 SV=1
evm.TU.Chr5.3127	2167	1.97	1.58	1.19	4.67	3.55	2.48	1.16401	0.000505751	0.00317432	evm.model.Chr5.3127	WRKY	WRKY	-	show details	EVM_prediction_Chr5.3127	PREDICTED: probable WRKY transcription factor 14 [Vigna radiata var. radiata]	GO:0043565;GO:0006355;GO:0003700	sequence-specific DNA binding;regulation of transcription, DNA-templated;transcription factor activity, sequence-specific DNA binding	-	-	-	-	-	-	Q9SA80|WRK14_ARATH	Probable WRKY transcription factor 14 OS=Arabidopsis thaliana GN=WRKY14 PE=2 SV=2
evm.TU.Chr8.2302	2765	29.34	12.22	16.38	11.45	6.79	5.65	-1.29279	0.00120944	0.00659126	evm.model.Chr8.2302	WRKY	WRKY	-	show details	EVM_prediction_Chr8.2302	ESW26394.1 hypothetical protein PHAVU_003G116300g [Phaseolus vulgaris];hypothetical protein PHAVU_003G116300g [Phaseolus vulgaris] &gt	GO:0006355;GO:0003700;GO:0043565	regulation of transcription, DNA-templated;transcription factor activity, sequence-specific DNA binding;sequence-specific DNA binding	-	-	-	-	-	-	Q9FGZ4|WRK48_ARATH	Probable WRKY transcription factor 48 OS=Arabidopsis thaliana GN=WRKY48 PE=2 SV=1
evm.TU.Chr13.32	2137	53.26	31.51	25.14	22.38	11.06	7.99	-1.428	0.000922257	0.00524557	evm.model.Chr13.32.1	WRKY	WRKY	-	show details	EVM_prediction_Chr13.32	putative WRKY transcription factor 70 [Cajanus cajan]	GO:0006355;GO:0003700;GO:0043565	regulation of transcription, DNA-templated;transcription factor activity, sequence-specific DNA binding;sequence-specific DNA binding	-	-	-	-	-	-	Q9LY00|WRK70_ARATH	Probable WRKY transcription factor 70 OS=Arabidopsis thaliana GN=WRKY70 PE=2 SV=1
evm.TU.Chr3.2132	900	8.61	4.25	3.31	1.89	2.03	2.06	-1.44776	0.00164111	0.00844689	evm.model.Chr3.2132	WRKY	WRKY	-	show details	EVM_prediction_Chr3.2132	PREDICTED: probable WRKY transcription factor 29 [Lupinus angustifolius] &gt;OIW09951.1 hypothetical protein TanjilG_32100 [Lupinus angustifolius]	GO:0043565;GO:0006355;GO:0003700	sequence-specific DNA binding;regulation of transcription, DNA-templated;transcription factor activity, sequence-specific DNA binding	-	-	-	-	-	-	Q9SUS1|WRK29_ARATH	Probable WRKY transcription factor 29 OS=Arabidopsis thaliana GN=WRKY29 PE=2 SV=1
evm.TU.Chr8.867	1143	7.57	9.94	6.75	4.07	1.96	1.8	-1.65848	1.66e-05	0.000175878	evm.model.Chr8.867	WRKY	WRKY	-	show details	EVM_prediction_Chr8.867	PREDICTED: probable WRKY transcription factor 13 [Arachis duranensis]	GO:0003700;GO:0006355;GO:0043565	transcription factor activity, sequence-specific DNA binding;regulation of transcription, DNA-templated;sequence-specific DNA binding	-	-	-	-	-	-	Q9SVB7|WRK13_ARATH	Probable WRKY transcription factor 13 OS=Arabidopsis thaliana GN=WRKY13 PE=2 SV=1
evm.TU.Chr3.1552	1066	2.98	3.34	2.15	6.77	8.25	3.46	1.09007	0.00618554	0.0249554	evm.model.Chr3.1552	zf-HD	ZF-HD_dimer	-	show details	EVM_prediction_Chr3.1552	PREDICTED: zinc-finger homeodomain protein 1-like [Vigna radiata var. radiata]	GO:0003677	DNA binding	-	-	-	-	-	-	A2Z259|ZHD1_ORYSI	Zinc-finger homeodomain protein 1 OS=Oryza sativa subsp. indica GN=ZHD1 PE=3 SV=1
evm.TU.Chr5.1646	888	27.88	22.85	13.28	11.55	1.38	3.47	-2.01942	0.00290371	0.013481	evm.model.Chr5.1646	zf-HD	ZF-HD_dimer	-	show details	EVM_prediction_Chr5.1646	PREDICTED: mini zinc finger protein 2 [Vitis vinifera]	GO:0016020;GO:0016021	membrane;integral component of membrane	-	-	-	-	-	-	Q9LJW5|MIF2_ARATH	Mini zinc finger protein 2 OS=Arabidopsis thaliana GN=MIF2 PE=1 SV=1
