# Supplementary material for: Physiological and molecular mechanisms of Acacia melanoxylon stem in response to boron deficiency
Source: Front Plant Sci. 2023 Oct 27;14:1268835. doi: 10.3389/fpls.2023.1268835 (PMC10641760; doi:10.3389/fpls.2023.1268835)
Supplement: Supplementary file 12 [file Table_8.xlsx]

## Sheet: File S8
Supplementary File 8. Plant hormone-related DEGs of A.melanoxylon stem
GeneID	Length	CK_1	CK_2	CK_3	B0_1	B0_2	B0_3	logFC	Pvalue	FDR	Gene_name	NR_def	GO_ID	GO_term	KO_ID	KO_gene	Hyperlink	KEGG Pathway	Pathway ID	Kog_Annotation	Swiss-Prot_Id	Swiss-Prot_Annotation
evm.TU.Chr7.920	1382	7.53	5.39	5.72	4.78	2.79	1.91	-1.01477	0.00612372	0.0247659	EVM_prediction_Chr7.920	ABSCISIC ACID-INSENSITIVE 5-like protein 2 [Glycine soja]	GO:0043565;GO:0006355;GO:0003700	sequence-specific DNA binding;regulation of transcription, DNA-templated;transcription factor activity, sequence-specific DNA binding	K14432	ABF	http://www.genome.jp/dbget-bin/www_bget?ko:K14432	Plant hormone signal transduction	ko04075	-	Q9LES3|AI5L2_ARATH	ABSCISIC ACID-INSENSITIVE 5-like protein 2 OS=Arabidopsis thaliana GN=DPBF3 PE=1 SV=1
evm.TU.Chr4.2387	1976	35.2	34.62	33.82	53.36	62.19	199.94	1.6363	0.00155446	0.00808071	EVM_prediction_Chr4.2387	CAB85632.1 putative ripening-related bZIP protein [Vitis vinifera];KJB58506.1 hypothetical protein B456_009G212600 [Gossypium raimondii];XP_010664064.1 PREDICTED: ripening-related bZIP protein-like isoform X1 [Vitis vinifera] &gt;ripening-related bZIP protein-like [Vitis vinifera] &gt;bZIP transcription factor 6 [Phaseolus vulgaris];PREDICTED: ABSCISIC ACID-INSENSITIVE 5-like protein 5 [Gossypium…	GO:0043565;GO:0006355;GO:0003700	sequence-specific DNA binding;regulation of transcription, DNA-templated;transcription factor activity, sequence-specific DNA binding	K14432	ABF	http://www.genome.jp/dbget-bin/www_bget?ko:K14432	Plant hormone signal transduction	ko04075	-	Q9M7Q4|AI5L5_ARATH	ABSCISIC ACID-INSENSITIVE 5-like protein 5 OS=Arabidopsis thaliana GN=ABF2 PE=1 SV=1
evm.TU.Chr7.1319	1297	0.05	0.1	0.12	0.24	0.38	1.8	3.16986	0.00560867	0.0230917	EVM_prediction_Chr7.1319	XP_018813665.1 PREDICTED: protein ABSCISIC ACID-INSENSITIVE 5 isoform X1 [Juglans regia];XP_018813664.1 PREDICTED: protein ABSCISIC ACID-INSENSITIVE 5 isoform X1 [Juglans regia] &gt;PREDICTED: protein ABSCISIC ACID-INSENSITIVE 5 isoform X1 [Juglans regia] &gt;XP_018813663.1 PREDICTED: protein ABSCISIC ACID-INSENSITIVE 5 isoform X1 [Juglans regia] &gt	GO:0003700;GO:0006355;GO:0045893;GO:0043565;GO:0005634;GO:0009737	transcription factor activity, sequence-specific DNA binding;regulation of transcription, DNA-templated;positive regulation of transcription, DNA-templated;sequence-specific DNA binding;nucleus;response to abscisic acid	K14432	ABF	http://www.genome.jp/dbget-bin/www_bget?ko:K14432	Plant hormone signal transduction	ko04075	-	Q9SJN0|ABI5_ARATH	Protein ABSCISIC ACID-INSENSITIVE 5 OS=Arabidopsis thaliana GN=ABI5 PE=1 SV=1
evm.TU.Chr8.2827	920	64.96	53.62	50.99	137.34	118.21	130.4	1.15171	9.01e-15	1.28e-12	EVM_prediction_Chr8.2827	unknown [Lotus japonicus]	GO:0005634;GO:0000160;GO:0043424;GO:0009927;GO:0016310;GO:0009736;GO:0005737;GO:0004871	nucleus;phosphorelay signal transduction system;protein histidine kinase binding;histidine phosphotransfer kinase activity;phosphorylation;cytokinin-activated signaling pathway;cytoplasm;signal transducer activity	K14490	AHP	http://www.genome.jp/dbget-bin/www_bget?ko:K14490	Plant hormone signal transduction	ko04075	-	Q9ZNV9|AHP1_ARATH	Histidine-containing phosphotransfer protein 1 OS=Arabidopsis thaliana GN=AHP1 PE=1 SV=1
evm.TU.Chr9.755	954	2.18	2.68	3.42	12.39	24.62	7.75	2.37588	8.7e-07	1.4e-05	EVM_prediction_Chr9.755	ACU15855.1 unknown [Glycine max] &gt;uncharacterized protein LOC100526849 [Glycine max] &gt;KHN39253.1 Histidine-containing phosphotransfer protein 4 [Glycine soja]	GO:0005634;GO:0000160;GO:0004871;GO:0005737;GO:0009736;GO:0016310;GO:0009927;GO:0043424	nucleus;phosphorelay signal transduction system;signal transducer activity;cytoplasm;cytokinin-activated signaling pathway;phosphorylation;histidine phosphotransfer kinase activity;protein histidine kinase binding	K14490	AHP	http://www.genome.jp/dbget-bin/www_bget?ko:K14490	Plant hormone signal transduction	ko04075	-	Q9LU15|AHP4_ARATH	Histidine-containing phosphotransfer protein 4 OS=Arabidopsis thaliana GN=AHP4 PE=1 SV=2
evm.TU.Chr13.2653	652	1.47	2.23	0.82	42.73	70.72	137.49	5.78347	1.04e-25	9.4e-23	EVM_prediction_Chr13.2653	Histidine-containing phosphotransfer protein 4 [Cajanus cajan]	GO:0005634;GO:0005737;GO:0009927;GO:0009736;GO:0016310;GO:0004871;GO:0043424;GO:0000160	nucleus;cytoplasm;histidine phosphotransfer kinase activity;cytokinin-activated signaling pathway;phosphorylation;signal transducer activity;protein histidine kinase binding;phosphorelay signal transduction system	K14490	AHP	http://www.genome.jp/dbget-bin/www_bget?ko:K14490	Plant hormone signal transduction	ko04075	-	Q9LU15|AHP4_ARATH	Histidine-containing phosphotransfer protein 4 OS=Arabidopsis thaliana GN=AHP4 PE=1 SV=2
evm.TU.Chr4.3122	943	9.44	8.97	8.16	4.05	3.55	2.68	-1.40266	4.78e-08	1.18e-06	EVM_prediction_Chr4.3122	PREDICTED: two-component response regulator ORR9-like [Lupinus angustifolius]	GO:0000160	phosphorelay signal transduction system	K14492	ARR-A	http://www.genome.jp/dbget-bin/www_bget?ko:K14492	Plant hormone signal transduction	ko04075	-	O80366|ARR9_ARATH	Two-component response regulator ARR9 OS=Arabidopsis thaliana GN=ARR9 PE=1 SV=1
evm.TU.Chr11.1957	1164	38.31	34.03	34.1	20.04	10.59	11.34	-1.37361	7.95e-07	1.3e-05	EVM_prediction_Chr11.1957	Two-component response regulator [Morus notabilis] &gt;EXB82664.1 Two-component response regulator [Morus notabilis];Two-component response regulator ARR4 [Theobroma cacao]	GO:0000160	phosphorelay signal transduction system	K14492	ARR-A	http://www.genome.jp/dbget-bin/www_bget?ko:K14492	Plant hormone signal transduction	ko04075	-	O82798|ARR4_ARATH	Two-component response regulator ARR4 OS=Arabidopsis thaliana GN=ARR4 PE=1 SV=1
evm.TU.Chr5.1190	1619	21.29	19.12	20.2	12.66	7	6.11	-1.26041	2.39e-05	0.0002406	EVM_prediction_Chr5.1190	hypothetical protein PHAVU_001G125800g [Phaseolus vulgaris] &gt;ESW34117.1 hypothetical protein PHAVU_001G125800g [Phaseolus vulgaris]	GO:0000160	phosphorelay signal transduction system	K14492	ARR-A	http://www.genome.jp/dbget-bin/www_bget?ko:K14492	Plant hormone signal transduction	ko04075	-	O80366|ARR9_ARATH	Two-component response regulator ARR9 OS=Arabidopsis thaliana GN=ARR9 PE=1 SV=1
evm.TU.Chr6.1337	2484	0.75	0.69	0.54	1.1	1.83	2.68	1.51765	0.000743935	0.00439003	EVM_prediction_Chr6.1337	KRH12937.1 hypothetical protein GLYMA_15G206200 [Glycine max];PREDICTED: two-component response regulator ARR12-like isoform X2 [Glycine max] &gt	GO:0005634;GO:0000160;GO:0003677;GO:0007165;GO:0003700;GO:0006351;GO:0006355	nucleus;phosphorelay signal transduction system;DNA binding;signal transduction;transcription factor activity, sequence-specific DNA binding;transcription, DNA-templated;regulation of transcription, DNA-templated	K14491	ARR-B	http://www.genome.jp/dbget-bin/www_bget?ko:K14491	Plant hormone signal transduction	ko04075	-	Q5SML5|ORR22_ORYSJ	Two-component response regulator ORR22 OS=Oryza sativa subsp. japonica GN=RR22 PE=2 SV=1
evm.TU.Chr1.82	1866	26.31	26.35	35.91	11.57	5.46	2.3	-2.23867	1.1e-05	0.000124111	EVM_prediction_Chr1.82	Auxin transporter-like protein 5 [Cajanus cajan]	GO:0016021;GO:0016020	integral component of membrane;membrane	K13946	AUX1,LAX	http://www.genome.jp/dbget-bin/www_bget?ko:K13946	Plant hormone signal transduction	ko04075	-	Q8L883|LAX5_MEDTR	Auxin transporter-like protein 5 OS=Medicago truncatula GN=LAX5 PE=2 SV=1
evm.TU.Chr4.2370	2019	1.92	1.26	0.99	3.08	3.95	2.19	1.13244	0.0022443	0.0109244	EVM_prediction_Chr4.2370	PREDICTED: BRI1 kinase inhibitor 1-like [Glycine max] &gt;KRH51974.1 hypothetical protein GLYMA_06G039100 [Glycine max]	GO:0005829;GO:0005886;GO:0016310;GO:0016301;GO:0046982;GO:0010423	cytosol;plasma membrane;phosphorylation;kinase activity;protein heterodimerization activity;negative regulation of brassinosteroid biosynthetic process	K14499	BKI1	http://www.genome.jp/dbget-bin/www_bget?ko:K14499	Plant hormone signal transduction	ko04075	-	Q9FMZ0|BKI1_ARATH	BRI1 kinase inhibitor 1 OS=Arabidopsis thaliana GN=BKI1 PE=1 SV=1
evm.TU.Chr1.387	1634	57.82	51.49	48.45	30.28	19.33	4.29	-1.59085	0.00466835	0.0198898	EVM_prediction_Chr1.387	hypothetical protein PHAVU_007G038400g [Phaseolus vulgaris] &gt;ESW15033.1 hypothetical protein PHAVU_007G038400g [Phaseolus vulgaris]	GO:0005634	nucleus	K14505	CYCD3	http://www.genome.jp/dbget-bin/www_bget?ko:K14505	Plant hormone signal transduction	ko04075	KOG0656(D)(G1/S-specific cyclin D)	Q9SN11|CCD33_ARATH	Cyclin-D3-3 OS=Arabidopsis thaliana GN=CYCD3-3 PE=2 SV=1
evm.TU.Chr4.2423	1646	28.07	14.88	15	11.69	9.26	4.85	-1.1896	0.00237725	0.0114249	EVM_prediction_Chr4.2423	D3-type cyclin isoform 1 [Theobroma cacao]	GO:0005634	nucleus	K14505	CYCD3	http://www.genome.jp/dbget-bin/www_bget?ko:K14505	Plant hormone signal transduction	ko04075	KOG0656(D)(G1/S-specific cyclin D)	Q9SN11|CCD33_ARATH	Cyclin-D3-3 OS=Arabidopsis thaliana GN=CYCD3-3 PE=2 SV=1
evm.TU.Chr8.1507	2166	4.82	10.26	7.61	5.31	2.54	2.19	-1.20129	0.00567388	0.0233055	EVM_prediction_Chr8.1507	PREDICTED: DELLA protein SLN1-like [Juglans regia]	GO:0006355;GO:0003700;GO:0006351;GO:0009723;GO:0042538;GO:2000033;GO:0009737;GO:2000377;GO:0009938;GO:0009863;GO:0005634;GO:0043565;GO:0009867	regulation of transcription, DNA-templated;transcription factor activity, sequence-specific DNA binding;transcription, DNA-templated;response to ethylene;hyperosmotic salinity response;regulation of seed dormancy process;response to abscisic acid;regulation of reactive oxygen species metabolic process;negative regulation of gibberellic acid mediated signaling pathway;salicylic acid mediated signa…	K14494	DELLA	http://www.genome.jp/dbget-bin/www_bget?ko:K14494	Plant hormone signal transduction	ko04075	-	Q8S4W7|GAI1_VITVI	DELLA protein GAI1 OS=Vitis vinifera GN=GAI1 PE=2 SV=1
evm.TU.Chr6.1453	3032	19.33	16.4	21.31	2.14	3.06	0.92	-3.24199	3.48e-16	6.95e-14	EVM_prediction_Chr6.1453	PREDICTED: EIN3-binding F-box protein 1-like [Lupinus angustifolius]	-	-	K14515	EBF1_2	http://www.genome.jp/dbget-bin/www_bget?ko:K14515	MAPK signaling pathway - plant;Plant hormone signal transduction	ko04016,ko04075	-	Q708Y0|EBF2_ARATH	EIN3-binding F-box protein 2 OS=Arabidopsis thaliana GN=EBF2 PE=1 SV=1
evm.TU.Chr8.1573	3011	93.86	78.96	100.06	24.5	36.68	26.99	-1.63856	2.2e-13	2.32e-11	EVM_prediction_Chr8.1573	KRH62989.1 hypothetical protein GLYMA_04G147000 [Glycine max];KHN36400.1 EIN3-binding F-box protein 1 [Glycine soja] &gt;PREDICTED: EIN3-binding F-box protein 1-like [Glycine max] &gt	-	-	K14515	EBF1_2	http://www.genome.jp/dbget-bin/www_bget?ko:K14515	MAPK signaling pathway - plant;Plant hormone signal transduction	ko04016,ko04075	-	Q9SKK0|EBF1_ARATH	EIN3-binding F-box protein 1 OS=Arabidopsis thaliana GN=EBF1 PE=1 SV=1
evm.TU.Chr4.2695	4082	49.24	38.81	45.67	14.29	23.48	14.36	-1.36577	9.84e-08	2.17e-06	EVM_prediction_Chr4.2695	PREDICTED: EIN3-binding F-box protein 1 [Cicer arietinum]	-	-	K14515	EBF1_2	http://www.genome.jp/dbget-bin/www_bget?ko:K14515	MAPK signaling pathway - plant;Plant hormone signal transduction	ko04016,ko04075	-	Q708Y0|EBF2_ARATH	EIN3-binding F-box protein 2 OS=Arabidopsis thaliana GN=EBF2 PE=1 SV=1
evm.TU.Chr7.1716	615	2.07	16.02	3.05	0.29	0	0.17	-5.52748	1.01e-05	0.000115269	EVM_prediction_Chr7.1716	hypothetical protein GLYMA_13G122600 [Glycine max]	GO:0006355;GO:0006351;GO:0003700;GO:0005634;GO:0003677	regulation of transcription, DNA-templated;transcription, DNA-templated;transcription factor activity, sequence-specific DNA binding;nucleus;DNA binding	K14516	ERF1	http://www.genome.jp/dbget-bin/www_bget?ko:K14516	MAPK signaling pathway - plant;Plant hormone signal transduction	ko04016,ko04075	-	Q8LDC8|ERF92_ARATH	Ethylene-responsive transcription factor 1B OS=Arabidopsis thaliana GN=ERF1B PE=1 SV=2
evm.TU.Chr5.596	837	1.15	1.23	1.14	0.09	0	0	-5.14578	0.000175979	0.00130327	EVM_prediction_Chr5.596	hypothetical protein PHAVU_007G193300g [Phaseolus vulgaris] &gt;ESW16898.1 hypothetical protein PHAVU_007G193300g [Phaseolus vulgaris]	GO:0003700;GO:0006351;GO:0006355;GO:0005634;GO:0003677	transcription factor activity, sequence-specific DNA binding;transcription, DNA-templated;regulation of transcription, DNA-templated;nucleus;DNA binding	K14516	ERF1	http://www.genome.jp/dbget-bin/www_bget?ko:K14516	MAPK signaling pathway - plant;Plant hormone signal transduction	ko04016,ko04075	-	Q8LDC8|ERF92_ARATH	Ethylene-responsive transcription factor 1B OS=Arabidopsis thaliana GN=ERF1B PE=1 SV=2
evm.TU.Chr7.1708	1030	1.76	1.76	1.3	0.07	0.44	0.37	-2.50545	0.000341074	0.00228522	EVM_prediction_Chr7.1708	ESW16898.1 hypothetical protein PHAVU_007G193300g [Phaseolus vulgaris];hypothetical protein PHAVU_007G193300g [Phaseolus vulgaris] &gt	GO:0003677;GO:0005634;GO:0006355;GO:0003700;GO:0006351	DNA binding;nucleus;regulation of transcription, DNA-templated;transcription factor activity, sequence-specific DNA binding;transcription, DNA-templated	K14516	ERF1	http://www.genome.jp/dbget-bin/www_bget?ko:K14516	MAPK signaling pathway - plant;Plant hormone signal transduction	ko04016,ko04075	-	Q8LDC8|ERF92_ARATH	Ethylene-responsive transcription factor 1B OS=Arabidopsis thaliana GN=ERF1B PE=1 SV=2
evm.TU.Chr6.540	1086	18.7	20.39	21.9	6.05	8.82	2.2	-1.8846	3.1e-05	0.0002993	EVM_prediction_Chr6.540	PREDICTED: ethylene receptor 2-like [Lupinus angustifolius] &gt;OIV90648.1 hypothetical protein TanjilG_01729 [Lupinus angustifolius]	GO:0050896;GO:0000155;GO:0016020;GO:0000160;GO:0051740;GO:0004673;GO:0038199;GO:0016021;GO:0005789;GO:0007165;GO:0010105	response to stimulus;phosphorelay sensor kinase activity;membrane;phosphorelay signal transduction system;ethylene binding;protein histidine kinase activity;ethylene receptor activity;integral component of membrane;endoplasmic reticulum membrane;signal transduction;negative regulation of ethylene-activated signaling pathway	K14509	ETR,ERS	http://www.genome.jp/dbget-bin/www_bget?ko:K14509	MAPK signaling pathway - plant;Plant hormone signal transduction	ko04016,ko04075	KOG0519(T)(Sensory transduction histidine kinase)	Q0WPQ2|ETR2_ARATH	Ethylene receptor 2 OS=Arabidopsis thaliana GN=ETR2 PE=1 SV=2
evm.TU.Chr6.541	1454	11.88	15.64	13.85	3.39	5.51	2.68	-1.86163	4.18e-09	1.43e-07	EVM_prediction_Chr6.541	PREDICTED: ethylene receptor 2-like [Vigna radiata var. radiata] &gt;XP_014513853.1 PREDICTED: ethylene receptor 2-like [Vigna radiata var. radiata]	GO:0016020;GO:0051740;GO:0000160;GO:0000155;GO:0050896;GO:0016021;GO:0005789;GO:0007165;GO:0010105;GO:0004673;GO:0038199	membrane;ethylene binding;phosphorelay signal transduction system;phosphorelay sensor kinase activity;response to stimulus;integral component of membrane;endoplasmic reticulum membrane;signal transduction;negative regulation of ethylene-activated signaling pathway;protein histidine kinase activity;ethylene receptor activity	K14509	ETR,ERS	http://www.genome.jp/dbget-bin/www_bget?ko:K14509	MAPK signaling pathway - plant;Plant hormone signal transduction	ko04016,ko04075	-	Q0WPQ2|ETR2_ARATH	Ethylene receptor 2 OS=Arabidopsis thaliana GN=ETR2 PE=1 SV=2
evm.TU.Chr8.2490	2482	36.72	37.27	49.21	9.43	23.31	10.86	-1.52125	6.74e-05	0.000581391	EVM_prediction_Chr8.2490	OIV90648.1 hypothetical protein TanjilG_01729 [Lupinus angustifolius];PREDICTED: ethylene receptor 2-like [Lupinus angustifolius] &gt	GO:0051740;GO:0000160;GO:0016020;GO:0050896;GO:0000155;GO:0010105;GO:0007165;GO:0005789;GO:0016021;GO:0038199;GO:0004673	ethylene binding;phosphorelay signal transduction system;membrane;response to stimulus;phosphorelay sensor kinase activity;negative regulation of ethylene-activated signaling pathway;signal transduction;endoplasmic reticulum membrane;integral component of membrane;ethylene receptor activity;protein histidine kinase activity	K14509	ETR,ERS	http://www.genome.jp/dbget-bin/www_bget?ko:K14509	MAPK signaling pathway - plant;Plant hormone signal transduction	ko04016,ko04075	KOG0519(T)(Sensory transduction histidine kinase)	Q0WPQ2|ETR2_ARATH	Ethylene receptor 2 OS=Arabidopsis thaliana GN=ETR2 PE=1 SV=2
evm.TU.Chr5.48	3297	32.91	28.88	28.75	11.15	13.87	7.69	-1.48184	3.41e-10	1.56e-08	EVM_prediction_Chr5.48	KRH68804.1 hypothetical protein GLYMA_03G251700 [Glycine max];PREDICTED: protein EIN4-like isoform X1 [Glycine max] &gt	GO:0038199;GO:0000155;GO:0016020;GO:0007165;GO:0016021;GO:0050896;GO:0005789;GO:0004673;GO:0000160;GO:0051740;GO:0010105	ethylene receptor activity;phosphorelay sensor kinase activity;membrane;signal transduction;integral component of membrane;response to stimulus;endoplasmic reticulum membrane;protein histidine kinase activity;phosphorelay signal transduction system;ethylene binding;negative regulation of ethylene-activated signaling pathway	K14509	ETR,ERS	http://www.genome.jp/dbget-bin/www_bget?ko:K14509	MAPK signaling pathway - plant;Plant hormone signal transduction	ko04016,ko04075	KOG0519(T)(Sensory transduction histidine kinase)	Q9ZTP3|EIN4_ARATH	Protein EIN4 OS=Arabidopsis thaliana GN=EIN4 PE=1 SV=1
evm.TU.Chr2.482	2447	130.16	187.28	158.11	66.97	105.08	23.83	-1.28981	0.00676407	0.0268414	EVM_prediction_Chr2.482	Ethylene receptor [Cajanus cajan]	GO:0016772;GO:0016310;GO:0005783;GO:0010105;GO:0016020;GO:0000155;GO:0016021;GO:0007165	transferase activity, transferring phosphorus-containing groups;phosphorylation;endoplasmic reticulum;negative regulation of ethylene-activated signaling pathway;membrane;phosphorelay sensor kinase activity;integral component of membrane;signal transduction	K14509	ETR,ERS	http://www.genome.jp/dbget-bin/www_bget?ko:K14509	MAPK signaling pathway - plant;Plant hormone signal transduction	ko04016,ko04075	KOG0519(T)(Sensory transduction histidine kinase)	A2XL32|ERS1_ORYSI	Probable ethylene response sensor 1 OS=Oryza sativa subsp. indica GN=ERS1 PE=2 SV=1
evm.TU.Chr10.2640	2253	9.56	6.52	5.1	1.01	0.61	3.47	-2.03301	0.00134168	0.00715754	EVM_prediction_Chr10.2640	PREDICTED: probable indole-3-acetic acid-amido synthetase GH3.1 [Theobroma cacao]	-	-	K14487	GH3	http://www.genome.jp/dbget-bin/www_bget?ko:K14487	Plant hormone signal transduction	ko04075	-	O82333|GH31_ARATH	Probable indole-3-acetic acid-amido synthetase GH3.1 OS=Arabidopsis thaliana GN=GH3.1 PE=2 SV=1
evm.TU.Chr10.4597	2206	1.23	1.27	1.29	3.61	3.11	2.49	1.26547	9.93e-07	1.56e-05	EVM_prediction_Chr10.4597	hypothetical protein CISIN_1g046696mg [Citrus sinensis]	-	-	K14487	GH3	http://www.genome.jp/dbget-bin/www_bget?ko:K14487	Plant hormone signal transduction	ko04075	-	Q9LSQ4|GH36_ARATH	Indole-3-acetic acid-amido synthetase GH3.6 OS=Arabidopsis thaliana GN=GH3.6 PE=1 SV=1
evm.TU.Chr7.1909	2948	16.99	11.82	10.14	20.41	31.57	28.81	1.05461	0.000211343	0.00152475	EVM_prediction_Chr7.1909	PREDICTED: gibberellin receptor GID1B-like [Arachis duranensis] &gt;XP_016184368.1 PREDICTED: gibberellin receptor GID1B-like [Arachis ipaensis]	GO:0016787;GO:0008152	hydrolase activity;metabolic process	K14493	GID1	http://www.genome.jp/dbget-bin/www_bget?ko:K14493	Plant hormone signal transduction	ko04075	KOG1515(V)(Arylacetamide deacetylase)	Q9LYC1|GID1B_ARATH	Gibberellin receptor GID1B OS=Arabidopsis thaliana GN=GID1B PE=1 SV=1
evm.TU.Chr5.470	2161	7.39	8.39	4.76	15.24	13.55	16.86	1.14274	1.05e-05	0.000118463	EVM_prediction_Chr5.470	OIW12699.1 hypothetical protein TanjilG_24632 [Lupinus angustifolius];PREDICTED: gibberellin receptor GID1B-like [Lupinus angustifolius] &gt	GO:0016787;GO:0008152	hydrolase activity;metabolic process	K14493	GID1	http://www.genome.jp/dbget-bin/www_bget?ko:K14493	Plant hormone signal transduction	ko04075	KOG1515(V)(Arylacetamide deacetylase)	Q9LYC1|GID1B_ARATH	Gibberellin receptor GID1B OS=Arabidopsis thaliana GN=GID1B PE=1 SV=1
evm.TU.Chr9.793	1208	3.51	2.42	3.68	0.89	0.35	0	-2.98914	0.000305735	0.00208745	EVM_prediction_Chr9.793	ACU18729.1 unknown [Glycine max] &gt;uncharacterized protein LOC100804423 [Glycine max] &gt;KHM98738.1 Auxin-responsive protein IAA27 [Glycine soja] &gt;KRH09902.1 hypothetical protein GLYMA_15G017500 [Glycine max]	GO:0009734;GO:0005634;GO:0006351;GO:0006355	auxin-activated signaling pathway;nucleus;transcription, DNA-templated;regulation of transcription, DNA-templated	K14484	IAA	http://www.genome.jp/dbget-bin/www_bget?ko:K14484	Plant hormone signal transduction	ko04075	-	Q38826|IAA8_ARATH	Auxin-responsive protein IAA8 OS=Arabidopsis thaliana GN=IAA8 PE=1 SV=1
evm.TU.Chr9.862	1110	33.13	48	59.22	10.93	5.67	4.74	-2.76839	1.24e-12	1.07e-10	EVM_prediction_Chr9.862	unknown [Lotus japonicus]	GO:0009734;GO:0005634;GO:0006351;GO:0006355	auxin-activated signaling pathway;nucleus;transcription, DNA-templated;regulation of transcription, DNA-templated	K14484	IAA	http://www.genome.jp/dbget-bin/www_bget?ko:K14484	Plant hormone signal transduction	ko04075	-	P13088|AUX22_SOYBN	Auxin-induced protein AUX22 OS=Glycine max GN=AUX22 PE=2 SV=1
evm.TU.Chr4.2686	1472	52.32	49.53	41.52	15.82	6.77	7.19	-2.293	4.09e-11	2.39e-09	EVM_prediction_Chr4.2686	Auxin-responsive protein IAA29 [Cajanus cajan]	GO:0006355;GO:0006351;GO:0009734;GO:0005634	regulation of transcription, DNA-templated;transcription, DNA-templated;auxin-activated signaling pathway;nucleus	K14484	IAA	http://www.genome.jp/dbget-bin/www_bget?ko:K14484	Plant hormone signal transduction	ko04075	-	Q93WC4|IAA29_ARATH	Auxin-responsive protein IAA29 OS=Arabidopsis thaliana GN=IAA29 PE=2 SV=2
evm.TU.Chr7.1781	1018	50.3	35.35	45.11	7.94	10.6	9.03	-2.2793	4.27e-22	2.54e-19	EVM_prediction_Chr7.1781	KRH71338.1 hypothetical protein GLYMA_02G142600 [Glycine max];Auxin-induced protein 22D [Glycine soja] &gt	GO:0006355;GO:0006351;GO:0009734;GO:0005634	regulation of transcription, DNA-templated;transcription, DNA-templated;auxin-activated signaling pathway;nucleus	K14484	IAA	http://www.genome.jp/dbget-bin/www_bget?ko:K14484	Plant hormone signal transduction	ko04075	-	O24542|AX22D_VIGRR	Auxin-induced protein 22D OS=Vigna radiata var. radiata GN=AUX22D PE=2 SV=1
evm.TU.Chr7.344	954	2.83	3.55	6.42	1.88	0.41	0.58	-2.22199	0.00114302	0.00628367	EVM_prediction_Chr7.344	ESW17083.1 hypothetical protein PHAVU_007G208800g [Phaseolus vulgaris];hypothetical protein PHAVU_007G208800g [Phaseolus vulgaris] &gt	GO:0006351;GO:0006355;GO:0005634;GO:0009734	transcription, DNA-templated;regulation of transcription, DNA-templated;nucleus;auxin-activated signaling pathway	K14484	IAA	http://www.genome.jp/dbget-bin/www_bget?ko:K14484	Plant hormone signal transduction	ko04075	-	O24410|IAA20_ARATH	Auxin-responsive protein IAA20 OS=Arabidopsis thaliana GN=IAA20 PE=2 SV=2
evm.TU.Chr11.1337	1039	23.08	18.56	24.78	8.74	5.55	3.29	-1.96465	7.32e-08	1.7e-06	EVM_prediction_Chr11.1337	PREDICTED: auxin-responsive protein IAA32 [Vigna radiata var. radiata]	GO:0009734;GO:0005634;GO:0006351;GO:0006355	auxin-activated signaling pathway;nucleus;transcription, DNA-templated;regulation of transcription, DNA-templated	K14484	IAA	http://www.genome.jp/dbget-bin/www_bget?ko:K14484	Plant hormone signal transduction	ko04075	-	Q8RYC6|IAA32_ARATH	Auxin-responsive protein IAA32 OS=Arabidopsis thaliana GN=IAA32 PE=2 SV=2
evm.TU.Chr9.863	959	42.84	46.83	68.97	15.61	18.81	16.77	-1.69093	3.89e-10	1.74e-08	EVM_prediction_Chr9.863	AUX/IAA-like protein, partial [Pelargonium x hortorum]	GO:0006355;GO:0006351;GO:0009734;GO:0005634	regulation of transcription, DNA-templated;transcription, DNA-templated;auxin-activated signaling pathway;nucleus	K14484	IAA	http://www.genome.jp/dbget-bin/www_bget?ko:K14484	Plant hormone signal transduction	ko04075	-	P93830|IAA17_ARATH	Auxin-responsive protein IAA17 OS=Arabidopsis thaliana GN=IAA17 PE=1 SV=2
evm.TU.Chr5.561	984	11.73	11.01	15.03	7.56	4.2	2.53	-1.45789	0.000519362	0.00325226	EVM_prediction_Chr5.561	RecName: Full=Auxin-induced protein 22D; AltName: Full=Indole-3-acetic acid-induced protein ARG13 &gt;BAA20848.1 Aux22d [Vigna radiata]	GO:0006351;GO:0006355;GO:0005634;GO:0009734	transcription, DNA-templated;regulation of transcription, DNA-templated;nucleus;auxin-activated signaling pathway	K14484	IAA	http://www.genome.jp/dbget-bin/www_bget?ko:K14484	Plant hormone signal transduction	ko04075	-	O24542|AX22D_VIGRR	Auxin-induced protein 22D OS=Vigna radiata var. radiata GN=AUX22D PE=2 SV=1
evm.TU.Chr6.596	1458	38.82	39.11	38.95	26.42	18.16	5.73	-1.25837	0.00764227	0.0296559	EVM_prediction_Chr6.596	hypothetical protein MANES_15G036200 [Manihot esculenta]	GO:0006351;GO:0006355;GO:0005634;GO:0009734	transcription, DNA-templated;regulation of transcription, DNA-templated;nucleus;auxin-activated signaling pathway	K14484	IAA	http://www.genome.jp/dbget-bin/www_bget?ko:K14484	Plant hormone signal transduction	ko04075	-	Q38825|IAA7_ARATH	Auxin-responsive protein IAA7 OS=Arabidopsis thaliana GN=IAA7 PE=1 SV=1
evm.TU.Chr7.1780	1216	53.14	69.23	73.17	27.76	22.24	35.28	-1.22145	7.29e-06	8.72e-05	EVM_prediction_Chr7.1780	auxin-responsive AUX/IAA family protein [Medicago truncatula] &gt;KEH23853.1 auxin-responsive AUX/IAA family protein [Medicago truncatula];AFK42876.1 unknown [Medicago truncatula] &gt	GO:0009734;GO:0005634;GO:0006355;GO:0006351	auxin-activated signaling pathway;nucleus;regulation of transcription, DNA-templated;transcription, DNA-templated	K14484	IAA	http://www.genome.jp/dbget-bin/www_bget?ko:K14484	Plant hormone signal transduction	ko04075	-	P13089|AUX28_SOYBN	Auxin-induced protein AUX28 OS=Glycine max GN=AUX28 PE=2 SV=1
evm.TU.Chr9.266	2191	3.74	4.72	2.25	8.83	20.86	21.24	2.2569	2.05e-07	4.13e-06	EVM_prediction_Chr9.266	ESW19276.1 hypothetical protein PHAVU_006G110900g [Phaseolus vulgaris] &gt;ESW19277.1 hypothetical protein PHAVU_006G110900g [Phaseolus vulgaris];hypothetical protein PHAVU_006G110900g [Phaseolus vulgaris] &gt;XP_007147283.1 hypothetical protein PHAVU_006G110900g [Phaseolus vulgaris] &gt	GO:0009694;GO:0080123;GO:0009864;GO:0009611	jasmonic acid metabolic process;jasmonate-amino synthetase activity;induced systemic resistance, jasmonic acid mediated signaling pathway;response to wounding	K14506	JAR1	http://www.genome.jp/dbget-bin/www_bget?ko:K14506	Plant hormone signal transduction	ko04075	-	Q6I581|GH35_ORYSJ	Jasmonic acid-amido synthetase JAR1 OS=Oryza sativa subsp. japonica GN=GH3.5 PE=2 SV=1
evm.TU.Chr11.492	1107	144.79	360.04	383.96	61.82	48.27	148.91	-1.80068	0.000851158	0.00490984	EVM_prediction_Chr11.492	Protein TIFY 10B [Cajanus cajan]	GO:1903507;GO:2000022;GO:0009611;GO:0031347;GO:0003714;GO:0005634	negative regulation of nucleic acid-templated transcription;regulation of jasmonic acid mediated signaling pathway;response to wounding;regulation of defense response;transcription corepressor activity;nucleus	K13464	JAZ	http://www.genome.jp/dbget-bin/www_bget?ko:K13464	Plant hormone signal transduction	ko04075	-	Q9LMA8|TI10A_ARATH	Protein TIFY 10A OS=Arabidopsis thaliana GN=TIFY10A PE=1 SV=1
evm.TU.Chr13.2971_evm.TU.Chr13.2972	1264	20.51	21.24	23.7	8.32	3.05	15.02	-1.31871	0.012283	0.04368	MERGED%3A%20EVM_prediction_Chr13.2971%3B%20EVM_prediction_Chr13.2972	ALA09268.1 ZIM transcription factor, partial [Glycine max] &gt;ACU19697.1 unknown [Glycine max] &gt;KRH47640.1 hypothetical protein GLYMA_07G041400 [Glycine max];hypothetical protein VIGAN_09191400 [Vigna angularis var. angularis];KHN01432.1 Protein TIFY 11B [Glycine soja] &gt;protein TIFY 11B-like [Glycine max] &gt	GO:1903507;GO:0003714;GO:0005634;GO:2000022;GO:0009611;GO:0031347	negative regulation of nucleic acid-templated transcription;transcription corepressor activity;nucleus;regulation of jasmonic acid mediated signaling pathway;response to wounding;regulation of defense response	K13464	JAZ	http://www.genome.jp/dbget-bin/www_bget?ko:K13464	Plant hormone signal transduction	ko04075	-	Q9LMA8|TI10A_ARATH	Protein TIFY 10A OS=Arabidopsis thaliana GN=TIFY10A PE=1 SV=1
evm.TU.Chr11.2534	1722	106.11	164.09	166.3	98.99	64.42	54.66	-1.03158	0.000586513	0.00360058	EVM_prediction_Chr11.2534	PREDICTED: protein TIFY 6B-like isoform X2 [Vigna radiata var. radiata]	GO:0031347;GO:0009611;GO:2000022;GO:0005634;GO:0003714;GO:1903507	regulation of defense response;response to wounding;regulation of jasmonic acid mediated signaling pathway;nucleus;transcription corepressor activity;negative regulation of nucleic acid-templated transcription	K13464	JAZ	http://www.genome.jp/dbget-bin/www_bget?ko:K13464	Plant hormone signal transduction	ko04075	-	Q9LVI4|TIF6B_ARATH	Protein TIFY 6B OS=Arabidopsis thaliana GN=TIFY6B PE=1 SV=1
evm.TU.Chr3.1956	3094	47.37	37.6	35.89	25.7	15.53	15.85	-1.09414	1.07e-05	0.000120952	EVM_prediction_Chr3.1956	PREDICTED: auxin response factor 9-like [Arachis duranensis]	GO:0005634;GO:0009734;GO:0009725;GO:0003677;GO:0006351;GO:0006355	nucleus;auxin-activated signaling pathway;response to hormone;DNA binding;transcription, DNA-templated;regulation of transcription, DNA-templated	K14486	K14486,ARF	http://www.genome.jp/dbget-bin/www_bget?ko:K14486	Plant hormone signal transduction	ko04075	-	Q9XED8|ARFI_ARATH	Auxin response factor 9 OS=Arabidopsis thaliana GN=ARF9 PE=1 SV=1
evm.TU.Chr9.1117	2472	5.67	5.8	5.11	2.71	2.5	1.91	-1.23535	6.86e-10	2.92e-08	EVM_prediction_Chr9.1117	PREDICTED: mitogen-activated protein kinase kinase 5 [Arachis ipaensis]	GO:0004674;GO:0000166;GO:0006468;GO:0005524;GO:0016310;GO:0016301;GO:0004672	protein serine/threonine kinase activity;nucleotide binding;protein phosphorylation;ATP binding;phosphorylation;kinase activity;protein kinase activity	K13413	MKK4_5	http://www.genome.jp/dbget-bin/www_bget?ko:K13413	MAPK signaling pathway - plant;Plant hormone signal transduction;Plant-pathogen interaction	ko04016,ko04075,ko04626	KOG0581(T)(Mitogen-activated protein kinase kinase (MAP2K))	O80397|M2K4_ARATH	Mitogen-activated protein kinase kinase 4 OS=Arabidopsis thaliana GN=MKK4 PE=1 SV=1
evm.TU.Chr11.981	1728	3.61	5.83	3.33	0.27	0.15	0.04	-4.79367	8.72e-17	1.95e-14	EVM_prediction_Chr11.981	hypothetical protein MANES_01G056200 [Manihot esculenta]	GO:0046983	protein dimerization activity	K13422	MYC2	http://www.genome.jp/dbget-bin/www_bget?ko:K13422	MAPK signaling pathway - plant;Plant hormone signal transduction	ko04016,ko04075	-	O23090|BH014_ARATH	Transcription factor bHLH14 OS=Arabidopsis thaliana GN=BHLH14 PE=2 SV=1
evm.TU.Chr11.2200	456	13.98	14.66	19.11	8.99	6.35	10.42	-1.06071	0.0128602	0.0452998	EVM_prediction_Chr11.2200	KGN55759.1 Transcription factor AtMYC2 [Cucumis sativus];PREDICTED: transcription factor MYC2-like [Cucumis sativus] &gt	GO:0046983	protein dimerization activity	K13422	MYC2	http://www.genome.jp/dbget-bin/www_bget?ko:K13422	MAPK signaling pathway - plant;Plant hormone signal transduction	ko04016,ko04075	-	Q39204|MYC2_ARATH	Transcription factor MYC2 OS=Arabidopsis thaliana GN=MYC2 PE=1 SV=2
evm.TU.Chr11.2198	459	74.12	88.12	116.56	56.33	34.67	60.17	-1.05742	0.0056992	0.0233836	EVM_prediction_Chr11.2198	MYC2 trancriptor [Camellia sinensis]	GO:0016491;GO:0046983;GO:0055114;GO:0032440	oxidoreductase activity;protein dimerization activity;oxidation-reduction process;2-alkenal reductase [NAD(P)] activity	K13422	MYC2	http://www.genome.jp/dbget-bin/www_bget?ko:K13422	MAPK signaling pathway - plant;Plant hormone signal transduction	ko04016,ko04075	-	O49687|MYC4_ARATH	Transcription factor MYC4 OS=Arabidopsis thaliana GN=MYC4 PE=1 SV=1
evm.TU.Chr1.3402	3071	17.17	11.07	12.06	6.43	3.9	5.92	-1.3138	4.45e-06	5.7e-05	EVM_prediction_Chr1.3402	KRH36735.1 hypothetical protein GLYMA_09G020800 [Glycine max];KHN22972.1 Regulatory protein NPR3 [Glycine soja] &gt;NPR1-1 protein [Glycine max] &gt;ACJ45013.1 NPR1-1 protein [Glycine max] &gt	-	-	K14508	NPR1	http://www.genome.jp/dbget-bin/www_bget?ko:K14508	Plant hormone signal transduction	ko04075	-	Q8L746|NPR3_ARATH	Regulatory protein NPR3 OS=Arabidopsis thaliana GN=NPR3 PE=1 SV=1
evm.TU.Chr2.1445	1620	12.84	15.06	14.51	40.59	41.84	46.15	1.5841	9.2e-21	4.26e-18	EVM_prediction_Chr2.1445	PREDICTED: transcription factor PIF4 [Glycine max] &gt;KRG99030.1 hypothetical protein GLYMA_18G115700 [Glycine max]	GO:0046983	protein dimerization activity	K16189	PIF4	http://www.genome.jp/dbget-bin/www_bget?ko:K16189	Plant hormone signal transduction	ko04075	-	Q8W2F3|PIF4_ARATH	Transcription factor PIF4 OS=Arabidopsis thaliana GN=PIF4 PE=1 SV=1
evm.TU.Chr4.408	2396	6.17	3.57	4.86	14.53	9.39	36.35	2.06181	7.85e-05	0.000660496	EVM_prediction_Chr4.408	Transcription factor PIF5 [Glycine soja]	GO:0046983	protein dimerization activity	K16189	PIF4	http://www.genome.jp/dbget-bin/www_bget?ko:K16189	Plant hormone signal transduction	ko04075	-	Q8W2F3|PIF4_ARATH	Transcription factor PIF4 OS=Arabidopsis thaliana GN=PIF4 PE=1 SV=1
evm.TU.Chr6.1008	3591	3.13	1.87	1.99	6.86	5.04	9.43	1.39453	1.72e-05	0.000181153	EVM_prediction_Chr6.1008	putative protein phosphatase 2C 6 [Cajanus cajan]	GO:0046872;GO:0004722;GO:0016787;GO:0043169;GO:0003824;GO:0004721;GO:0006470	metal ion binding;protein serine/threonine phosphatase activity;hydrolase activity;cation binding;catalytic activity;phosphoprotein phosphatase activity;protein dephosphorylation	K14497	PP2C	http://www.genome.jp/dbget-bin/www_bget?ko:K14497	MAPK signaling pathway - plant;Plant hormone signal transduction	ko04016,ko04075	KOG0698(T)(Serine/threonine protein phosphatase)	Q0JLP9|P2C06_ORYSJ	Probable protein phosphatase 2C 6 OS=Oryza sativa subsp. japonica GN=Os01g0583100 PE=1 SV=1
evm.TU.Chr7.2120	2188	6.96	5.98	5.73	18.45	24.08	96.23	2.92964	1.35e-06	2.03e-05	EVM_prediction_Chr7.2120	PREDICTED: probable protein phosphatase 2C 6 [Cicer arietinum]	GO:0043169;GO:0003824;GO:0004721;GO:0006470;GO:0046872;GO:0004722;GO:0016787	cation binding;catalytic activity;phosphoprotein phosphatase activity;protein dephosphorylation;metal ion binding;protein serine/threonine phosphatase activity;hydrolase activity	K14497	PP2C	http://www.genome.jp/dbget-bin/www_bget?ko:K14497	MAPK signaling pathway - plant;Plant hormone signal transduction	ko04016,ko04075	KOG0698(T)(Serine/threonine protein phosphatase)	P49597|P2C56_ARATH;Q0JLP9|P2C06_ORYSJ	Protein phosphatase 2C 56 OS=Arabidopsis thaliana GN=ABI1 PE=1 SV=2;Probable protein phosphatase 2C 6 OS=Oryza sativa subsp. japonica GN=Os01g0583100 PE=1 SV=1
evm.TU.Chr4.2337	2380	4.58	3.39	3.67	27.66	33.19	169.99	4.34136	6.04e-11	3.38e-09	EVM_prediction_Chr4.2337	protein phosphatase 2C-like protein [Medicago truncatula] &gt;KEH40398.1 protein phosphatase 2C-like protein [Medicago truncatula]	GO:0004722;GO:0003824;GO:0043169;GO:0004721;GO:0046872;GO:0016787;GO:0006470	protein serine/threonine phosphatase activity;catalytic activity;cation binding;phosphoprotein phosphatase activity;metal ion binding;hydrolase activity;protein dephosphorylation	K14497	PP2C	http://www.genome.jp/dbget-bin/www_bget?ko:K14497	MAPK signaling pathway - plant;Plant hormone signal transduction	ko04016,ko04075	KOG0698(T)(Serine/threonine protein phosphatase)	Q65XK7|P2C51_ORYSJ	Probable protein phosphatase 2C 51 OS=Oryza sativa subsp. japonica GN=Os05g0572700 PE=2 SV=1
evm.TU.Chr10.4913	2630	0.23	0.25	0.05	1.53	1.69	12.62	4.95735	5.4e-08	1.31e-06	EVM_prediction_Chr10.4913	PREDICTED: probable protein phosphatase 2C 24 [Ziziphus jujuba]	GO:0006470;GO:0043169;GO:0004722;GO:0003824;GO:0046872;GO:0004721;GO:0016787	protein dephosphorylation;cation binding;protein serine/threonine phosphatase activity;catalytic activity;metal ion binding;phosphoprotein phosphatase activity;hydrolase activity	K14497	PP2C	http://www.genome.jp/dbget-bin/www_bget?ko:K14497	MAPK signaling pathway - plant;Plant hormone signal transduction	ko04016,ko04075	KOG0698(T)(Serine/threonine protein phosphatase)	Q9ZW21|P2C24_ARATH	Probable protein phosphatase 2C 24 OS=Arabidopsis thaliana GN=At2g29380 PE=2 SV=1
evm.TU.Chr5.2253	975	1.13	1.61	0.29	3.72	4.81	8.72	2.52471	8.21e-05	0.00068592	EVM_prediction_Chr5.2253	hypothetical protein PHAVU_006G196900g [Phaseolus vulgaris] &gt;ESW20295.1 hypothetical protein PHAVU_006G196900g [Phaseolus vulgaris]	GO:0005576	extracellular region	K13449	PR1	http://www.genome.jp/dbget-bin/www_bget?ko:K13449	MAPK signaling pathway - plant;Plant hormone signal transduction;Plant-pathogen interaction	ko04016,ko04075,ko04626	KOG3017(S)(Defense-related protein containing SCP domain)	P11670|PRB1_TOBAC	Basic form of pathogenesis-related protein 1 OS=Nicotiana tabacum PE=3 SV=1
evm.TU.Chr5.2252	1822	0.16	0.16	0	0.54	0.53	0.75	2.56453	0.00354141	0.0158482	EVM_prediction_Chr5.2252	ESW20295.1 hypothetical protein PHAVU_006G196900g [Phaseolus vulgaris];hypothetical protein PHAVU_006G196900g [Phaseolus vulgaris] &gt	GO:0005576	extracellular region	K13449	PR1	http://www.genome.jp/dbget-bin/www_bget?ko:K13449	MAPK signaling pathway - plant;Plant hormone signal transduction;Plant-pathogen interaction	ko04016,ko04075,ko04626	KOG3017(S)(Defense-related protein containing SCP domain)	P11670|PRB1_TOBAC	Basic form of pathogenesis-related protein 1 OS=Nicotiana tabacum PE=3 SV=1
evm.TU.Chr2.3497	1550	1.6	1.77	0.85	0	0.09	0	-5.67341	1.23e-06	1.88e-05	EVM_prediction_Chr2.3497	KRH31193.1 hypothetical protein GLYMA_11G233300 [Glycine max];PREDICTED: abscisic acid receptor PYL4-like [Glycine max] &gt	GO:0005634;GO:0005737;GO:0004864;GO:0080163;GO:0010427;GO:0009738;GO:0004872	nucleus;cytoplasm;protein phosphatase inhibitor activity;regulation of protein serine/threonine phosphatase activity;abscisic acid binding;abscisic acid-activated signaling pathway;receptor activity	K14496	PYL	http://www.genome.jp/dbget-bin/www_bget?ko:K14496	MAPK signaling pathway - plant;Plant hormone signal transduction	ko04016,ko04075	-	O80920|PYL4_ARATH	Abscisic acid receptor PYL4 OS=Arabidopsis thaliana GN=PYL4 PE=1 SV=1
evm.TU.Chr4.2100	2492	24.07	22.5	25.92	3.58	1.43	0.12	-3.8636	8.9e-07	1.43e-05	EVM_prediction_Chr4.2100	PREDICTED: abscisic acid receptor PYL4-like [Vigna radiata var. radiata]	GO:0080163;GO:0055114;GO:0006979;GO:0010427;GO:0020037;GO:0009738;GO:0004872;GO:0005634;GO:0016021;GO:0005737;GO:0004864;GO:0016020;GO:0004601	regulation of protein serine/threonine phosphatase activity;oxidation-reduction process;response to oxidative stress;abscisic acid binding;heme binding;abscisic acid-activated signaling pathway;receptor activity;nucleus;integral component of membrane;cytoplasm;protein phosphatase inhibitor activity;membrane;peroxidase activity	K14496	PYL	http://www.genome.jp/dbget-bin/www_bget?ko:K14496	MAPK signaling pathway - plant;Plant hormone signal transduction	ko04016,ko04075	-	O80920|PYL4_ARATH	Abscisic acid receptor PYL4 OS=Arabidopsis thaliana GN=PYL4 PE=1 SV=1
evm.TU.Chr13.81	2346	32.66	25.37	34.45	5.16	4.88	0.51	-3.17202	1.19e-06	1.82e-05	EVM_prediction_Chr13.81	PREDICTED: abscisic acid receptor PYL4-like [Sesamum indicum]	GO:0080163;GO:0009738;GO:0004872;GO:0010427;GO:0005634;GO:0005737;GO:0004864	regulation of protein serine/threonine phosphatase activity;abscisic acid-activated signaling pathway;receptor activity;abscisic acid binding;nucleus;cytoplasm;protein phosphatase inhibitor activity	K14496	PYL	http://www.genome.jp/dbget-bin/www_bget?ko:K14496	MAPK signaling pathway - plant;Plant hormone signal transduction	ko04016,ko04075	-	O80920|PYL4_ARATH	Abscisic acid receptor PYL4 OS=Arabidopsis thaliana GN=PYL4 PE=1 SV=1
evm.TU.Chr10.3003	334	4.4	5.52	5.82	0	0	0	-5.36198	0.000929986	0.00528322	EVM_prediction_Chr10.3003	Auxin-induced protein 6B [Glycine soja]	GO:0009733	response to auxin	K14488	SAUR	http://www.genome.jp/dbget-bin/www_bget?ko:K14488	Plant hormone signal transduction	ko04075	-	P33080|AX10A_SOYBN	Auxin-induced protein X10A OS=Glycine max PE=2 SV=1
evm.TU.Chr10.2997	801	3.21	9.55	4.79	0.66	0.53	0.54	-3.39362	6.54e-08	1.54e-06	EVM_prediction_Chr10.2997	PREDICTED: auxin-induced protein 15A-like [Gossypium raimondii] &gt;KJB11190.1 hypothetical protein B456_001G244500 [Gossypium raimondii]	GO:0016020;GO:0009733;GO:0016021	membrane;response to auxin;integral component of membrane	K14488	SAUR	http://www.genome.jp/dbget-bin/www_bget?ko:K14488	Plant hormone signal transduction	ko04075	-	O65695|SAU50_ARATH	Auxin-responsive protein SAUR50 OS=Arabidopsis thaliana GN=SAUR50 PE=1 SV=1
evm.TU.Chr10.2995	790	37.62	57.66	38.87	19.09	13.46	4.71	-1.91016	4.4e-05	0.000404314	EVM_prediction_Chr10.2995	EMJ03024.1 hypothetical protein PRUPE_ppa012885mg [Prunus persica];XP_008236819.1 PREDICTED: auxin-responsive protein SAUR71-like [Prunus mume] &gt;hypothetical protein PRUPE_ppa012885mg [Prunus persica] &gt	GO:0009733	response to auxin	K14488	SAUR	http://www.genome.jp/dbget-bin/www_bget?ko:K14488	Plant hormone signal transduction	ko04075	-	O22150|SAU36_ARATH	Auxin-responsive protein SAUR36 OS=Arabidopsis thaliana GN=SAUR36 PE=2 SV=1
evm.TU.Chr10.3002	563	11.52	14.65	13.07	4.52	6.66	2.6	-1.60869	9.46e-05	0.000773705	EVM_prediction_Chr10.3002	hypothetical protein TSUD_63010 [Trifolium subterraneum];Auxin-induced protein 6B, partial [Cajanus cajan]	GO:0009733	response to auxin	K14488	SAUR	http://www.genome.jp/dbget-bin/www_bget?ko:K14488	Plant hormone signal transduction	ko04075	-	P32295|ARG7_VIGRR;P33081|AX15A_SOYBN	Indole-3-acetic acid-induced protein ARG7 OS=Vigna radiata var. radiata GN=ARG7 PE=2 SV=1;Auxin-induced protein 15A OS=Glycine max PE=2 SV=1
evm.TU.Chr2.2120	1222	7.9	7.71	7.08	4.19	3.07	1.06	-1.48499	0.00108655	0.0060249	EVM_prediction_Chr2.2120	hypothetical protein MANES_18G015300 [Manihot esculenta]	GO:0009733	response to auxin	K14488	SAUR	http://www.genome.jp/dbget-bin/www_bget?ko:K14488	Plant hormone signal transduction	ko04075	-	O65695|SAU50_ARATH	Auxin-responsive protein SAUR50 OS=Arabidopsis thaliana GN=SAUR50 PE=1 SV=1
evm.TU.Chr1.116	853	17.81	16.17	14.22	20.05	36	67.38	1.34065	0.00307373	0.0141326	EVM_prediction_Chr1.116	XP_008236819.1 PREDICTED: auxin-responsive protein SAUR71-like [Prunus mume] &gt;hypothetical protein PRUPE_ppa012885mg [Prunus persica] &gt;EMJ03024.1 hypothetical protein PRUPE_ppa012885mg [Prunus persica]	GO:0009733	response to auxin	K14488	SAUR	http://www.genome.jp/dbget-bin/www_bget?ko:K14488	Plant hormone signal transduction	ko04075	-	O65695|SAU50_ARATH	Auxin-responsive protein SAUR50 OS=Arabidopsis thaliana GN=SAUR50 PE=1 SV=1
evm.TU.Chr8.665	854	0.85	1.7	1.18	1.62	4.11	8.74	1.93159	0.00601134	0.024415	EVM_prediction_Chr8.665	PREDICTED: auxin-induced protein 6B-like [Arachis duranensis]	GO:0009733	response to auxin	K14488	SAUR	http://www.genome.jp/dbget-bin/www_bget?ko:K14488	Plant hormone signal transduction	ko04075	-	Q9ZUZ3|SAU32_ARATH	Auxin-responsive protein SAUR32 OS=Arabidopsis thaliana GN=SAUR32 PE=2 SV=1
evm.TU.Chr13.3121	435	5.65	6.27	11.07	27.1	40.11	67.12	2.32258	2.12e-05	0.000216892	EVM_prediction_Chr13.3121	SAUR-like auxin-responsive family protein [Medicago truncatula] &gt;AES82805.1 SAUR-like auxin-responsive family protein [Medicago truncatula]	GO:0009733	response to auxin	K14488	SAUR	http://www.genome.jp/dbget-bin/www_bget?ko:K14488	Plant hormone signal transduction	ko04075	-	Q9ZUZ3|SAU32_ARATH	Auxin-responsive protein SAUR32 OS=Arabidopsis thaliana GN=SAUR32 PE=2 SV=1
evm.TU.Chr9.372	516	1.07	1.45	0.46	1.67	3.77	12.52	2.57516	0.00545697	0.0225814	EVM_prediction_Chr9.372	hypothetical protein PHAVU_010G117400g [Phaseolus vulgaris] &gt;ESW07290.1 hypothetical protein PHAVU_010G117400g [Phaseolus vulgaris]	GO:0009733	response to auxin	K14488	SAUR	http://www.genome.jp/dbget-bin/www_bget?ko:K14488	Plant hormone signal transduction	ko04075	-	Q9ZUZ3|SAU32_ARATH	Auxin-responsive protein SAUR32 OS=Arabidopsis thaliana GN=SAUR32 PE=2 SV=1
evm.TU.Chr13.3122	1846	0.4	0.31	0.08	0.47	1.43	5.5	3.26706	0.000576339	0.0035453	EVM_prediction_Chr13.3122	BAT98151.1 hypothetical protein VIGAN_09177900 [Vigna angularis var. angularis];hypothetical protein LR48_Vigan11g021700 [Vigna angularis] &gt	GO:0009733	response to auxin	K14488	SAUR	http://www.genome.jp/dbget-bin/www_bget?ko:K14488	Plant hormone signal transduction	ko04075	-	Q9ZUZ3|SAU32_ARATH	Auxin-responsive protein SAUR32 OS=Arabidopsis thaliana GN=SAUR32 PE=2 SV=1
evm.TU.Chr8.659	1629	41.76	37.64	46.56	20.25	19.04	17.9	-1.16126	1.08e-12	9.45e-11	EVM_prediction_Chr8.659	hypothetical protein PHAVU_002G278200g [Phaseolus vulgaris] &gt;KRH63934.1 hypothetical protein GLYMA_04G205400 [Glycine max];ESW31908.1 hypothetical protein PHAVU_002G278200g [Phaseolus vulgaris];Serine/threonine-protein kinase SRK2A [Glycine soja] &gt	GO:0005634;GO:0006468;GO:0035556;GO:0005524;GO:0000166;GO:0004674;GO:0005737;GO:0016301;GO:0004672;GO:0016310	nucleus;protein phosphorylation;intracellular signal transduction;ATP binding;nucleotide binding;protein serine/threonine kinase activity;cytoplasm;kinase activity;protein kinase activity;phosphorylation	K14498	SNRK2	http://www.genome.jp/dbget-bin/www_bget?ko:K14498	MAPK signaling pathway - plant;Plant hormone signal transduction	ko04016,ko04075	KOG0583(T)(Serine/threonine protein kinase)	Q7XQP4|SAPK7_ORYSJ;P43291|SRK2A_ARATH	Serine/threonine-protein kinase SAPK7 OS=Oryza sativa subsp. japonica GN=SAPK7 PE=2 SV=2;Serine/threonine-protein kinase SRK2A OS=Arabidopsis thaliana GN=SRK2A PE=1 SV=1
evm.TU.Chr11.488	1602	11.15	9.09	12.52	9.15	19.07	77.3	1.70954	0.0131335	0.0460375	EVM_prediction_Chr11.488	KJB25443.1 hypothetical protein B456_004G191500 [Gossypium raimondii];PREDICTED: serine/threonine-protein kinase SAPK3-like [Gossypium raimondii] &gt	GO:0006468;GO:0005634;GO:0005737;GO:0035556;GO:0004674;GO:0000166;GO:0004672;GO:0005524	protein phosphorylation;nucleus;cytoplasm;intracellular signal transduction;protein serine/threonine kinase activity;nucleotide binding;protein kinase activity;ATP binding	K14498	SNRK2	http://www.genome.jp/dbget-bin/www_bget?ko:K14498	MAPK signaling pathway - plant;Plant hormone signal transduction	ko04016,ko04075	KOG0583(T)(Serine/threonine protein kinase)	A2ZAB5|SAPK3_ORYSI	Serine/threonine-protein kinase SAPK3 OS=Oryza sativa subsp. indica GN=SAPK3 PE=1 SV=2
evm.TU.Chr8.1049	1246	2.42	3.69	2.76	4.12	6.05	20.36	1.79752	0.00418647	0.0181764	EVM_prediction_Chr8.1049	KRH43149.1 hypothetical protein GLYMA_08G133600 [Glycine max];KHN29039.1 Serine/threonine-protein kinase SAPK2 [Glycine soja] &gt;PREDICTED: serine/threonine-protein kinase SAPK2-like isoform X1 [Glycine max] &gt	GO:0005737;GO:0016301;GO:0004672;GO:0016310;GO:0006468;GO:0035556;GO:0005524;GO:0005634;GO:0004674;GO:0000166	cytoplasm;kinase activity;protein kinase activity;phosphorylation;protein phosphorylation;intracellular signal transduction;ATP binding;nucleus;protein serine/threonine kinase activity;nucleotide binding	K14498	SNRK2	http://www.genome.jp/dbget-bin/www_bget?ko:K14498	MAPK signaling pathway - plant;Plant hormone signal transduction	ko04016,ko04075	-	A2YNT8|SAPK2_ORYSI	Serine/threonine-protein kinase SAPK2 OS=Oryza sativa subsp. indica GN=SAPK2 PE=2 SV=2
evm.TU.Chr8.1001	1482	1.01	0.97	0.71	1.52	1.41	7.04	1.93712	0.00703975	0.0277341	EVM_prediction_Chr8.1001	PREDICTED: serine/threonine-protein kinase SAPK2 isoform X1 [Ziziphus jujuba]	GO:0000166;GO:0004674;GO:0005634;GO:0035556;GO:0006468;GO:0005524;GO:0016310;GO:0005737;GO:0004672;GO:0016301	nucleotide binding;protein serine/threonine kinase activity;nucleus;intracellular signal transduction;protein phosphorylation;ATP binding;phosphorylation;cytoplasm;protein kinase activity;kinase activity	K14498	SNRK2	http://www.genome.jp/dbget-bin/www_bget?ko:K14498	MAPK signaling pathway - plant;Plant hormone signal transduction	ko04016,ko04075	-	Q75LR7|SAPK1_ORYSJ	Serine/threonine-protein kinase SAPK1 OS=Oryza sativa subsp. japonica GN=SAPK1 PE=1 SV=1
evm.TU.Chr8.908	2205	12.59	6.86	8.23	22.32	21.06	24.36	1.28379	1.94e-06	2.78e-05	EVM_prediction_Chr8.908	XP_012571863.1 PREDICTED: transcription factor TGA1-like isoform X1 [Cicer arietinum];PREDICTED: transcription factor TGA1-like isoform X1 [Cicer arietinum] &gt	GO:0043565;GO:0006351;GO:0003700;GO:0006355	sequence-specific DNA binding;transcription, DNA-templated;transcription factor activity, sequence-specific DNA binding;regulation of transcription, DNA-templated	K14431	TGA	http://www.genome.jp/dbget-bin/www_bget?ko:K14431	Plant hormone signal transduction	ko04075	-	Q39162|TGA4_ARATH	Transcription factor TGA4 OS=Arabidopsis thaliana GN=TGA4 PE=1 SV=2
evm.TU.Chr2.3172	1580	12.58	7.04	7.5	37.1	50.96	64.79	2.49044	2.05e-13	2.18e-11	EVM_prediction_Chr2.3172	hypothetical protein VIGAN_03162800 [Vigna angularis var. angularis]	GO:0043565;GO:0003700;GO:0006351;GO:0006355	sequence-specific DNA binding;transcription factor activity, sequence-specific DNA binding;transcription, DNA-templated;regulation of transcription, DNA-templated	K14431	TGA	http://www.genome.jp/dbget-bin/www_bget?ko:K14431	Plant hormone signal transduction	ko04075	-	Q39234|TGA3_ARATH	Transcription factor TGA3 OS=Arabidopsis thaliana GN=TGA3 PE=1 SV=1
novel.1069	661	2.47	1.41	2.93	0.39	0.87	0.88	-1.76541	0.0131556	0.0460903	-	Auxin-induced protein 6B [Glycine soja] &gt;KRH43534.1 hypothetical protein GLYMA_08G155800 [Glycine max]	-	-	K14488	SAUR	http://www.genome.jp/dbget-bin/www_bget?ko:K14488	Plant hormone signal transduction	ko04075	-	P33080|AX10A_SOYBN	Auxin-induced protein X10A OS=Glycine max PE=2 SV=1
novel.109	1112	14.56	15.59	13.75	5.13	7.29	2.07	-1.64033	9.65208e-05	0.000786335	SAUR24	PREDICTED: auxin-responsive protein SAUR23-like [Juglans regia]	GO:0009733	response to auxin	K14488	SAUR	http://www.genome.jp/dbget-bin/www_bget?ko:K14488	Plant hormone signal transduction	ko04075	-	Q9FK62|SAU24_ARATH	Auxin-responsive protein SAUR24 OS=Arabidopsis thaliana GN=SAUR24 PE=2 SV=1
novel.110	1112	14.56	15.59	13.75	5.13	7.29	2.07	-1.64033	9.65208e-05	0.000786335	SAUR24	PREDICTED: auxin-responsive protein SAUR23-like [Juglans regia]	GO:0009733	response to auxin	K14488	SAUR	http://www.genome.jp/dbget-bin/www_bget?ko:K14488	Plant hormone signal transduction	ko04075	-	Q9FK62|SAU24_ARATH	Auxin-responsive protein SAUR24 OS=Arabidopsis thaliana GN=SAUR24 PE=2 SV=1
novel.22214	778	0.89	0.69	0.08	2.26	2.98	3.92	2.49383	0.000722734	0.00428844	-	PREDICTED: pathogenesis-related protein 1-like [Arachis duranensis]	GO:0005576	extracellular region	K13449	PR1	http://www.genome.jp/dbget-bin/www_bget?ko:K13449	MAPK signaling pathway - plant;Plant hormone signal transduction;Plant-pathogen interaction	ko04016,ko04075,ko04626	KOG3017(S)(Defense-related protein containing SCP domain)	P11670|PRB1_TOBAC	Basic form of pathogenesis-related protein 1 OS=Nicotiana tabacum PE=3 SV=1
